# Supplementary material for: Identification of miRNA Signature Associated With Erectile Dysfunction in Type 2 Diabetes Mellitus by Support Vector Machine-Recursive Feature Elimination
Source: Front Genet. 2021 Oct 11;12:762136. doi: 10.3389/fgene.2021.762136 (PMC8542849; doi:10.3389/fgene.2021.762136)
Supplement: Supplementary file 1 [file Table1.XLS]

gene_id	mirbase_id	mature_seq	mature_chr	mature_seq_length	exp_DMED_1	exp_DMED_10	exp_DMED_2	exp_DMED_3	exp_DMED_4	exp_DMED_5	exp_DMED_6	exp_DMED_7	exp_DMED_8	exp_DMED_9	exp_DM_1	exp_DM_10	exp_DM_2	exp_DM_3	exp_DM_4	exp_DM_5	exp_DM_6	exp_DM_7	exp_DM_8	exp_DM_9	read_count_DMED_1	read_count_DMED_10	read_count_DMED_2	read_count_DMED_3	read_count_DMED_4	read_count_DMED_5	read_count_DMED_6	read_count_DMED_7	read_count_DMED_8	read_count_DMED_9	read_count_DM_1	read_count_DM_10	read_count_DM_2	read_count_DM_3	read_count_DM_4	read_count_DM_5	read_count_DM_6	read_count_DM_7	read_count_DM_8	read_count_DM_9	average_exp_DM	average_exp_DMED	average_read_count_DM	average_read_count_DMED	diffexp_log2fc_DM-vs-DMED
hsa-let-7a-2-3p	NA	NA	NA	NA	0.000	0.000	0.000	0.000	0.000	0.048	0.000	0.000	0.000	0.000	0.000	0.000	0.000	0.000	0.000	0.000	0.000	0.000	0.000	0.000	0	0	0	0	0	1	0	0	0	0	0	0	0	0	0	0	0	0	0	0	0.000	0.005	0.000	0.100	2.32192809488736
hsa-let-7a-3p	hsa-let-7a-3	CUAUACAAUCUACUGUCUUUC	chr22	21	0.000	0.000	0.000	8.443	0.082	0.096	0.166	1.101	17.192	0.000	0.000	0.091	0.000	0.000	0.000	5.780	3.009	2.807	0.062	4.383	0	0	0	114	2	2	3	23	207	0	0	2	0	0	0	53	20	44	1	63	1.613	2.708	18.300	35.100	0.747481300419354
hsa-let-7a-5p	hsa-let-7a-2	UGAGGUAGUAGGUUGUAUAGUU	chr11	22	1287.735	1141.146	441.090	7460.157	149.316	999.310	1368.052	519.399	7324.841	1995.558	414.769	41.089	325.255	298.624	716.806	9652.594	7338.451	830.663	1676.061	4645.825	21867	23222	10161	100724	3629	20817	24789	10855	88195	34346	6459	908	7043	5361	14726	88505	48779	13019	27231	66783	2594.014	2268.660	27881.400	33860.500	-0.193345854799414
hsa-let-7b-5p	hsa-let-7b	UGAGGUAGUAGGUUGUGUGGUU	chr22	22	1486.369	1063.455	791.974	4905.422	172.769	1195.408	1408.339	768.118	2376.140	2635.722	2268.289	182.006	1018.019	411.089	900.364	5244.607	2396.705	1210.998	2783.587	3019.442	25240	21641	18244	66231	4199	24902	25519	16053	28610	45364	35323	4022	22044	7380	18497	48088	15931	18980	45225	43404	1943.511	1680.371	25889.400	27600.300	-0.209885480166185
hsa-let-7c-3p	hsa-let-7c	CUGUACAACCUUCUAGCUUUCC	chr21	22	0.000	0.000	0.000	0.000	0.041	0.000	0.110	0.000	0.000	0.000	0.000	0.000	0.046	0.000	0.000	0.000	0.000	0.000	0.000	0.000	0	0	0	0	1	0	2	0	0	0	0	0	1	0	0	0	0	0	0	0	0.005	0.015	0.100	0.300	1.58496250072116
hsa-let-7c-5p	hsa-let-7c	UGAGGUAGUAGGUUGUAUGGUU	chr21	22	50.704	30.811	12.155	401.656	6.666	87.896	81.071	30.193	127.818	75.939	20.549	4.571	9.098	8.634	31.055	273.747	77.929	32.221	219.179	121.045	861	627	280	5423	162	1831	1469	631	1539	1307	320	101	197	155	638	2510	518	505	3561	1740	79.803	90.491	1024.500	1413.000	0.181331330542543
hsa-let-7d-3p	hsa-let-7d	CUAUACGACCUGCUGCCUUUCU	chr9	22	741.241	624.825	365.730	1603.663	36.002	538.899	343.213	421.118	901.621	864.552	665.852	7.421	369.912	312.271	471.381	2826.251	204.301	693.548	420.754	550.545	12587	12715	8425	21652	875	11226	6219	8801	10856	14880	10369	164	8010	5606	9684	25914	1358	10870	6836	7914	652.224	644.086	8672.500	10823.600	-0.0181141956529101
hsa-let-7d-5p	hsa-let-7d	AGAGGUAGUAGGUUGCAUAGUU	chr9	22	311.643	351.209	121.418	3582.615	20.202	149.102	245.917	112.971	4360.521	458.712	75.903	0.181	83.311	34.592	151.140	4898.224	2420.625	173.674	435.711	1611.774	5292	7147	2797	48371	491	3106	4456	2361	52503	7895	1182	4	1804	621	3105	44912	16090	2722	7079	23169	988.513	971.431	10068.800	13441.900	-0.025148413131544
hsa-let-7e-3p	hsa-let-7e	CUAUACGGCCUCCUAGCUUUCC	chr19	22	0.059	0.049	0.000	36.588	0.000	5.184	0.331	1.435	12.126	15.978	0.000	0.045	0.046	3.175	0.000	13.960	5.115	0.191	0.000	0.070	1	1	0	494	0	108	6	30	146	275	0	1	1	57	0	128	34	3	0	1	2.260	7.175	22.500	106.100	1.66665605914786
hsa-let-7e-5p	hsa-let-7e	UGAGGUAGGAGGUUGUAUAGUU	chr19	22	97.050	37.789	89.772	323.591	3.621	50.645	104.139	20.288	190.191	116.668	0.321	0.136	10.529	7.687	21.661	330.787	180.231	52.957	31.821	148.663	1648	769	2068	4369	88	1055	1887	424	2290	2008	5	3	228	138	445	3033	1198	830	517	2137	78.479	103.375	853.400	1660.600	0.397508765808214
hsa-let-7f-1-3p	hsa-let-7f-1	CUAUACAAUCUAUUGCCUUCCC	chr9	22	0.000	0.000	0.000	0.000	0.000	0.000	0.000	0.000	0.581	0.000	0.000	0.000	0.000	0.000	0.000	0.000	0.000	0.000	0.000	0.139	0	0	0	0	0	0	0	0	7	0	0	0	0	0	0	0	0	0	0	2	0.014	0.058	0.200	0.700	2.05062607306997
hsa-let-7f-2-3p	hsa-let-7f-2	CUAUACAGUCUACUGUCUUUCC	chrX	22	0.000	0.000	0.000	0.000	0.000	0.000	0.000	0.000	0.914	0.000	0.000	0.000	0.000	0.000	0.000	0.000	0.000	0.000	0.000	0.000	0	0	0	0	0	0	0	0	11	0	0	0	0	0	0	0	0	0	0	0	0.000	0.091	0.000	1.100	6.5077946401987
hsa-let-7f-5p	hsa-let-7f-1	UGAGGUAGUAGAUUGUAUAGUU	chr9	22	358.048	265.311	93.028	5784.133	54.723	167.056	414.461	118.187	7259.063	525.064	70.509	0.588	43.272	70.743	138.630	5795.046	3444.690	262.106	310.826	2305.208	6080	5399	2143	78095	1330	3480	7510	2470	87403	9037	1098	13	937	1270	2848	53135	22897	4108	5050	33137	1244.162	1503.907	12449.300	20294.700	0.273541006741749
hsa-let-7g-3p	hsa-let-7g	CUGUACAGGCCACUGCCUUGC	chr3	21	0.000	0.000	0.000	0.000	0.000	0.000	0.000	0.000	0.415	0.000	0.000	0.000	0.000	0.000	0.000	0.000	1.504	0.000	0.000	0.000	0	0	0	0	0	0	0	0	5	0	0	0	0	0	0	0	10	0	0	0	0.150	0.042	1.000	0.500	-1.83650126771712
hsa-let-7g-5p	hsa-let-7g	UGAGGUAGUAGUUUGUACAGUU	chr3	22	101.172	108.011	45.147	4132.402	24.811	100.857	175.553	85.649	6339.087	201.148	11.430	2.851	35.790	34.369	73.890	3203.389	1994.421	138.008	380.931	1133.647	1718	2198	1040	55794	603	2101	3181	1790	76326	3462	178	63	775	617	1518	29372	13257	2163	6189	16296	700.873	1131.384	7042.800	14821.300	0.690863720728228
hsa-let-7i-3p	hsa-let-7i	CUGCGCAAGCUACUGCCUUGCU	chr12	22	0.000	0.049	0.000	0.074	0.000	0.048	0.055	0.000	3.073	0.058	0.000	0.000	0.000	0.056	0.097	0.000	0.602	0.191	0.000	0.417	0	1	0	1	0	1	1	0	37	1	0	0	0	1	2	0	4	3	0	6	0.136	0.336	1.600	4.200	1.30485458152842
hsa-let-7i-5p	hsa-let-7i	UGAGGUAGUAGUUUGUGCUGUU	chr12	22	380.956	360.251	77.270	5712.956	39.582	84.056	209.879	139.336	7526.327	426.350	131.321	0.724	87.005	89.292	123.394	5917.742	4196.452	267.083	884.778	3006.433	6469	7331	1780	77134	962	1751	3803	2912	90621	7338	2045	16	1884	1603	2535	54260	27894	4186	14375	43217	1470.423	1495.696	15201.500	20010.100	0.024585739256107
hsa-miR-1-3p	hsa-mir-1-2	UGGAAUGUAAAGAAGUAUGUAU	chr18	22	32.154	30.860	32.992	68.214	190.790	70.471	1380.910	30.145	145.176	38.521	20.934	0.860	33.574	39.159	51.548	84.524	1.655	334.332	33.298	407.239	546	628	760	921	4637	1468	25022	630	1748	663	326	19	727	703	1059	775	11	5240	541	5854	100.712	202.023	1525.500	3702.300	1.00428395781589
hsa-miR-100-5p	hsa-mir-100	AACCCGUAGAUCCGAACUUGUG	chr11	22	21.318	6.536	8.856	116.801	3.004	16.994	29.139	26.604	39.450	21.904	25.879	2.082	36.760	24.676	11.098	33.264	29.487	27.691	116.144	33.044	362	133	204	1577	73	354	528	556	475	377	403	46	796	443	228	305	196	434	1887	475	34.013	29.061	521.300	463.900	-0.227001912118597
hsa-miR-101-3p	hsa-mir-101-1	UACAGUACUGUGAUAACUGAA	chr1	21	0.000	0.049	0.000	0.741	0.082	0.000	0.166	0.000	2.159	0.058	0.000	0.000	0.000	0.000	0.000	0.000	0.000	0.128	0.000	3.617	0	1	0	10	2	0	3	0	26	1	0	0	0	0	0	0	0	2	0	52	0.375	0.326	5.400	4.300	-0.202018631152166
hsa-miR-10399-3p	hsa-mir-10399	CUCUCGGACAAGCUGUAGGUC	chr7	21	0.000	0.000	0.000	0.000	0.000	0.000	0.000	0.000	0.000	0.000	0.000	0.000	0.000	0.000	0.000	0.000	0.602	0.000	0.000	0.000	0	0	0	0	0	0	0	0	0	0	0	0	0	0	0	0	4	0	0	0	0.060	0.000	0.400	0.000	-5.90689059560852
hsa-miR-103a-2-5p	hsa-mir-103a-2	AGCUUCUUUACAGUGCUGCCUUG	chr20	23	0.000	0.000	0.000	2.889	0.000	0.000	0.000	0.000	3.405	0.000	0.000	0.000	0.000	0.000	0.000	0.763	2.106	0.064	0.000	0.000	0	0	0	39	0	0	0	0	41	0	0	0	0	0	0	7	14	1	0	0	0.293	0.629	2.200	8.000	1.10215935245704
hsa-miR-103a-3p	hsa-mir-103a-2	AGCAGCAUUGUACAGGGCUAUGA	chr20	23	0.000	4.177	0.000	97.988	0.000	0.048	0.000	0.335	325.567	0.174	0.064	0.000	0.000	0.000	0.000	3.926	1.204	0.000	0.000	23.026	0	85	0	1323	0	1	0	7	3920	3	1	0	0	0	0	36	8	0	0	331	2.822	42.829	37.600	533.900	3.92379809957028
hsa-miR-103b	hsa-mir-103b-2	UCAUAGCCCUGUACAAUGCUGCU	chr20	23	0.059	0.000	0.217	17.479	0.041	0.000	0.386	0.000	6.063	0.000	0.000	0.045	3.371	0.000	0.146	22.794	21.513	0.510	0.000	3.339	1	0	5	236	1	0	7	0	73	0	0	1	73	0	3	209	143	8	0	48	5.172	2.425	48.500	32.300	-1.0927375278484
hsa-miR-10522-5p	hsa-mir-10522	AGAAGAAUUGGCCUACUCAGG	chr5	21	0.000	0.000	0.000	0.000	0.000	3.552	0.000	0.000	0.000	0.000	0.000	0.000	0.000	0.000	0.000	1.963	0.000	0.000	0.000	0.000	0	0	0	0	0	74	0	0	0	0	0	0	0	0	0	18	0	0	0	0	0.196	0.355	1.800	7.400	0.856965370276836
hsa-miR-10527-5p	hsa-mir-10527	AAAGCAAAUGUUGGGUGAACGGC	chr12	23	0.000	3.440	0.043	19.035	0.000	5.713	2.815	7.034	14.950	5.520	0.000	0.000	0.000	0.000	0.000	20.722	15.796	0.000	15.449	9.183	0	70	1	257	0	119	51	147	180	95	0	0	0	0	0	190	105	0	251	132	6.115	5.855	67.800	92.000	-0.0626833280261715
hsa-miR-106a-5p	hsa-mir-106a	AAAAGUGCUUACAGUGCAGGUAG	chrX	23	0.000	0.000	0.000	0.815	0.000	0.000	0.000	0.000	0.664	0.000	0.000	0.000	0.000	0.000	0.000	0.000	0.000	0.000	0.000	0.000	0	0	0	11	0	0	0	0	8	0	0	0	0	0	0	0	0	0	0	0	0.000	0.148	0.000	1.900	7.20945336562895
hsa-miR-106b-3p	hsa-mir-106b	CCGCACUGUGGGUACUUGCUGC	chr7	22	0.000	0.000	0.000	1.629	0.041	0.000	0.000	0.000	0.498	0.000	0.000	0.000	0.000	0.000	0.000	0.000	1.204	0.000	0.000	0.000	0	0	0	22	1	0	0	0	6	0	0	0	0	0	0	0	8	0	0	0	0.120	0.217	0.800	2.900	0.854660636835961
hsa-miR-106b-5p	hsa-mir-106b	UAAAGUGCUGACAGUGCAGAU	chr7	21	0.059	0.000	0.000	0.000	0.000	0.144	0.276	0.000	8.222	0.000	0.000	0.000	0.046	0.000	0.000	0.000	0.000	0.702	0.000	0.278	1	0	0	0	0	3	5	0	99	0	0	0	1	0	0	0	0	11	0	4	0.103	0.870	1.600	10.800	3.07837106355287
hsa-miR-107	hsa-mir-107	AGCAGCAUUGUACAGGGCUAUCA	chr10	23	0.000	0.000	0.000	0.000	0.000	0.000	0.000	0.000	7.059	0.000	0.000	0.000	0.000	0.000	0.000	0.873	0.000	0.000	0.000	2.504	0	0	0	0	0	0	0	0	85	0	0	0	0	0	0	8	0	0	0	36	0.338	0.706	4.400	8.500	1.062644936989
hsa-miR-10a-5p	hsa-mir-10a	UACCCUGUAGAUCCGAAUUUGUG	chr17	23	96.166	22.654	56.433	525.123	5.596	83.048	64.128	79.955	350.400	101.562	155.916	1.584	69.087	107.507	51.061	382.156	151.797	114.975	28.928	78.679	1633	461	1300	7090	136	1730	1162	1671	4219	1748	2428	35	1496	1930	1049	3504	1009	1802	470	1131	114.169	138.507	1485.400	2115.000	0.27878791763797
hsa-miR-10b-3p	hsa-mir-10b	ACAGAUUCGAUUCUAGGGGAAU	chr2	22	0.000	0.000	0.000	0.000	0.000	0.000	0.110	0.000	0.000	0.000	0.000	0.000	0.000	0.000	0.000	0.000	0.000	0.000	0.000	0.000	0	0	0	0	0	0	2	0	0	0	0	0	0	0	0	0	0	0	0	0	0.000	0.011	0.000	0.200	3.4594316186373
hsa-miR-10b-5p	hsa-mir-10b	UACCCUGUAGAACCGAAUUUGUG	chr2	23	40.339	7.912	17.798	47.476	21.149	48.773	162.639	58.136	19.767	59.554	65.885	0.634	20.227	66.008	28.914	73.290	8.124	63.868	16.188	44.870	685	161	410	641	514	1016	2947	1215	238	1025	1026	14	438	1185	594	672	54	1001	263	645	38.801	48.354	589.200	885.200	0.31754140426517
hsa-miR-11400	hsa-mir-11400	UCGGCUGUGUAUCUCUGUGUC	chr7	21	0.000	0.000	0.043	0.000	0.000	0.000	0.000	0.144	0.747	4.474	0.000	0.000	0.046	0.056	0.000	0.000	0.000	0.000	12.741	71.166	0	0	1	0	0	0	0	3	9	77	0	0	1	1	0	0	0	0	207	1023	8.401	0.541	123.200	9.000	-3.95686056791393
hsa-miR-11401	hsa-mir-11401	UCACGUCUGCGGCUGUCACG	chr16	20	0.000	0.000	0.000	0.000	0.000	0.000	0.000	0.000	0.000	4.009	0.000	0.000	2.263	0.000	6.377	0.000	0.602	0.000	0.000	0.000	0	0	0	0	0	0	0	0	0	69	0	0	49	0	131	0	4	0	0	0	0.924	0.401	18.400	6.900	-1.20429061496114
hsa-miR-1180-3p	hsa-mir-1180	UUUCCGGCUCGCGUGGGUGUGU	chr17	22	40.634	16.069	17.494	18.961	5.061	95.433	23.952	44.595	25.497	179.185	154.310	0.045	92.640	53.586	21.807	59.875	12.637	84.476	80.569	33.740	690	327	403	256	123	1988	434	932	307	3084	2403	1	2006	962	448	549	84	1324	1309	485	59.369	46.688	957.100	854.400	-0.346658024465425
hsa-miR-1185-1-3p	hsa-mir-1185-1	AUAUACAGGGGGAGACUCUUAU	chr14	22	0.000	0.000	0.000	0.000	0.000	0.000	0.000	0.000	0.581	0.000	0.000	0.000	0.000	0.000	0.000	0.000	0.000	0.000	0.000	0.000	0	0	0	0	0	0	0	0	7	0	0	0	0	0	0	0	0	0	0	0	0.000	0.058	0.000	0.700	5.85798099512757
hsa-miR-1185-5p	hsa-mir-1185-1	AGAGGAUACCCUUUGUAUGUU	chr14	21	0.000	0.000	0.000	0.148	0.000	0.000	0.000	0.000	0.000	0.000	0.000	0.000	0.000	0.000	0.000	0.000	0.451	0.000	0.000	0.000	0	0	0	2	0	0	0	0	0	0	0	0	0	0	0	0	3	0	0	0	0.045	0.015	0.300	0.200	-1.58496250072116
hsa-miR-1197	hsa-mir-1197	UAGGACACAUGGUCUACUUCU	chr14	21	0.000	0.000	0.000	0.000	0.000	0.000	0.166	0.000	0.000	0.000	0.000	0.000	0.000	0.000	0.000	0.000	0.000	0.000	0.000	0.000	0	0	0	0	0	0	3	0	0	0	0	0	0	0	0	0	0	0	0	0	0.000	0.017	0.000	0.300	4.08746284125034
hsa-miR-12136	hsa-mir-12136	GAAAAAGUCAUGGAGGCC	chrM	18	10.129	0.246	0.043	23.553	0.000	6.721	5.629	6.460	20.099	20.917	16.824	0.000	0.092	5.793	11.488	11.015	33.097	7.146	0.369	44.453	172	5	1	318	0	140	102	135	242	360	262	0	2	104	236	101	220	112	6	639	13.028	9.380	168.200	147.500	-0.473955796993164
hsa-miR-122-3p	hsa-mir-122	AACGCCAUUAUCACACUAAAUA	chr18	22	0.000	0.000	0.000	0.000	0.000	0.000	0.000	0.048	0.831	0.000	6.486	0.000	0.000	0.000	0.000	1.854	0.602	0.000	10.094	0.000	0	0	0	0	0	0	0	1	10	0	101	0	0	0	0	17	4	0	164	0	1.904	0.088	28.600	1.100	-4.43538614467065
hsa-miR-122-5p	hsa-mir-122	UGGAGUGUGACAAUGGUGUUUG	chr18	22	2030.331	240.790	676.026	975.737	334.510	1790.856	569.925	1353.740	632.115	1171.154	3914.200	35.207	2601.436	730.991	635.809	1517.607	240.107	269.252	5156.823	1407.181	34477	4900	15573	13174	8130	37306	10327	28292	7611	20157	60954	778	56331	13123	13062	13915	1596	4220	83783	20228	1650.861	977.518	26799.000	17994.700	-0.756023479084369
hsa-miR-1224-5p	hsa-mir-1224	GUGAGGACUCGGGAGGUGG	chr3	19	0.000	0.000	0.000	0.000	0.041	2.976	3.035	2.488	0.000	0.000	0.000	0.000	0.000	0.000	0.000	0.000	0.000	0.000	0.000	0.000	0	0	0	0	1	62	55	52	0	0	0	0	0	0	0	0	0	0	0	0	0.000	0.854	0.000	17.000	9.73809225962049
hsa-miR-1225-5p	hsa-mir-1225	GUGGGUACGGCCCAGUGGGGGG	chr16	22	0.000	0.000	0.000	0.000	0.000	0.000	0.000	0.000	0.997	0.000	0.000	0.000	6.973	0.000	0.000	0.000	0.301	0.000	0.000	6.470	0	0	0	0	0	0	0	0	12	0	0	0	151	0	0	0	2	0	0	93	1.374	0.100	24.600	1.200	-3.78031009904338
hsa-miR-1226-3p	hsa-mir-1226	UCACCAGCCCUGUGUUCCCUAG	chr3	22	0.059	0.098	0.000	10.073	0.000	0.000	2.263	0.048	5.149	0.000	0.000	0.000	0.000	0.000	0.000	5.126	0.602	0.000	7.017	0.000	1	2	0	136	0	0	41	1	62	0	0	0	0	0	0	47	4	0	114	0	1.274	1.769	16.500	24.300	0.473568770434158
hsa-miR-1227-3p	hsa-mir-1227	CGUGCCACCCUUUUCCCCAG	chr19	20	0.000	0.000	0.000	2.296	0.000	0.000	0.000	0.000	2.990	3.079	0.128	0.000	2.540	1.894	0.049	1.309	0.000	0.000	0.000	0.070	0	0	0	31	0	0	0	0	36	53	2	0	55	34	1	12	0	0	0	1	0.599	0.837	10.500	12.000	0.482671619761558
hsa-miR-1228-3p	hsa-mir-1228	UCACACCUGCCUCGCCCCCC	chr12	20	0.000	0.000	0.000	0.000	0.000	0.000	0.000	0.000	0.000	0.000	0.000	0.000	0.000	1.671	0.000	0.000	0.000	0.000	0.000	0.000	0	0	0	0	0	0	0	0	0	0	0	0	0	30	0	0	0	0	0	0	0.167	0.000	3.000	0.000	-7.38370429247405
hsa-miR-1228-5p	hsa-mir-1228	GUGGGCGGGGGCAGGUGUGUG	chr12	21	4.888	0.000	0.000	0.000	0.000	9.025	0.000	0.000	0.498	11.620	0.000	0.000	4.249	1.615	0.000	0.000	0.000	7.720	0.000	4.383	83	0	0	0	0	188	0	0	6	200	0	0	92	29	0	0	0	121	0	63	1.797	2.603	30.500	47.700	0.53458490289417
hsa-miR-1229-3p	hsa-mir-1229	CUCUCACCACUGCCCUCCCACAG	chr5	23	0.000	0.000	0.043	0.074	0.000	0.000	0.000	0.048	3.488	3.544	0.000	0.000	0.000	0.000	0.000	1.636	0.000	0.000	0.000	0.000	0	0	1	1	0	0	0	1	42	61	0	0	0	0	0	15	0	0	0	0	0.164	0.720	1.500	10.600	2.13430109171159
hsa-miR-122b-3p	hsa-mir-122b	AAACACCAUUGUCACACUCCAC	chr18	22	0.000	0.000	0.000	0.000	0.000	0.000	0.000	0.000	0.000	0.000	0.064	0.000	0.000	0.000	0.000	0.000	0.000	0.000	0.000	0.000	0	0	0	0	0	0	0	0	0	0	1	0	0	0	0	0	0	0	0	0	0.006	0.000	0.100	0.000	-2.58496250072116
hsa-miR-1233-3p	hsa-mir-1233-1	UGAGCCCUGUCCUCCCGCAG	chr15	20	0.000	0.000	0.000	0.000	0.000	0.000	0.000	0.000	1.080	0.000	0.000	0.000	0.000	0.000	0.000	0.000	0.000	0.000	0.000	0.000	0	0	0	0	0	0	0	0	13	0	0	0	0	0	0	0	0	0	0	0	0.000	0.108	0.000	1.300	6.75488750216347
hsa-miR-1237-3p	hsa-mir-1237	UCCUUCUGCUCCGUCCCCCAG	chr11	21	0.000	0.000	0.000	0.000	0.000	0.000	0.000	0.000	0.000	0.000	0.000	0.000	3.325	0.000	0.097	0.000	0.000	0.000	0.000	0.000	0	0	0	0	0	0	0	0	0	0	0	0	72	0	2	0	0	0	0	0	0.342	0.000	7.400	0.000	-8.4178525148859
hsa-miR-124-3p	hsa-mir-124-3	UAAGGCACGCGGUGAAUGCCAA	chr20	22	0.000	0.000	0.000	0.000	0.000	0.048	0.000	0.000	0.000	0.058	0.000	0.000	0.000	0.000	0.000	0.000	0.000	0.000	0.000	0.000	0	0	0	0	0	1	0	0	0	1	0	0	0	0	0	0	0	0	0	0	0.000	0.011	0.000	0.200	3.4594316186373
hsa-miR-1246	hsa-mir-1246	AAUGGAUUUUUGGAGCAGG	chr2	19	38.926	0.295	0.087	5.925	0.123	0.240	10.817	26.652	4.568	24.693	0.257	0.272	18.703	20.053	45.464	4.253	0.000	14.037	12.802	10.226	661	6	2	80	3	5	196	557	55	425	4	6	405	360	934	39	0	220	208	147	12.607	11.233	232.300	199.000	-0.166481728305494
hsa-miR-1247-3p	hsa-mir-1247	CCCCGGGAACGUCGAGACUGGAGC	chr14	24	0.000	0.000	0.000	0.000	0.000	0.000	0.000	3.206	0.000	0.058	0.000	0.000	0.000	0.000	0.000	0.000	0.000	0.000	0.000	0.000	0	0	0	0	0	0	0	67	0	1	0	0	0	0	0	0	0	0	0	0	0.000	0.326	0.000	6.800	8.34872815423108
hsa-miR-1247-5p	hsa-mir-1247	ACCCGUCCCGUUCGUCCCCGGA	chr14	22	0.000	0.000	0.000	0.000	0.000	0.096	0.000	0.000	0.000	5.229	0.000	0.000	0.000	0.000	0.049	0.000	0.000	0.000	0.000	0.070	0	0	0	0	0	2	0	0	0	90	0	0	0	0	1	0	0	0	0	1	0.012	0.533	0.200	9.200	5.47302922203802
hsa-miR-1249-3p	hsa-mir-1249	ACGCCCUUCCCCCCCUUCUUCA	chr22	22	0.059	0.147	0.000	0.000	0.041	0.096	0.166	0.048	0.083	0.058	0.064	0.091	0.046	0.056	0.049	0.327	0.000	0.128	0.062	0.070	1	3	0	0	1	2	3	1	1	1	1	2	1	1	1	3	0	2	1	1	0.089	0.070	1.300	1.300	-0.346450414021431
hsa-miR-1250-5p	hsa-mir-1250	ACGGUGCUGGAUGUGGCCUUU	chr17	21	0.000	0.000	0.000	2.740	0.000	0.000	0.000	0.000	4.402	5.694	0.000	0.000	0.000	0.000	0.000	0.000	0.150	0.000	0.000	0.000	0	0	0	37	0	0	0	0	53	98	0	0	0	0	0	0	1	0	0	0	0.015	1.284	0.100	18.800	6.41953889151379
hsa-miR-1255a	hsa-mir-1255a	AGGAUGAGCAAAGAAAGUAGAUU	chr4	23	0.000	0.000	0.000	0.889	0.000	0.000	0.000	0.000	0.000	0.000	0.000	0.000	0.000	0.000	0.000	7.198	0.602	0.000	0.000	0.000	0	0	0	12	0	0	0	0	0	0	0	0	0	0	0	66	4	0	0	0	0.780	0.089	7.000	1.200	-3.13159688278321
hsa-miR-1255b-5p	hsa-mir-1255b-2	CGGAUGAGCAAAGAAAGUGGUU	chr1	22	0.000	3.096	0.000	6.592	0.000	0.000	0.000	0.000	0.000	0.058	0.000	0.000	0.000	0.000	0.000	0.000	0.000	0.000	0.000	0.000	0	63	0	89	0	0	0	0	0	1	0	0	0	0	0	0	0	0	0	0	0.000	0.975	0.000	15.300	9.92925840863697
hsa-miR-1256	hsa-mir-1256	AGGCAUUGACUUCUCACUAGCU	chr1	22	0.000	0.000	0.000	0.000	0.000	0.000	0.000	0.000	0.498	0.000	0.000	0.000	0.000	0.000	0.000	0.000	0.000	0.000	0.000	0.000	0	0	0	0	0	0	0	0	6	0	0	0	0	0	0	0	0	0	0	0	0.000	0.050	0.000	0.600	5.64385618977472
hsa-miR-125a-3p	hsa-mir-125a	ACAGGUGAGGUUCUUGGGAGCC	chr19	22	0.000	0.000	0.000	1.481	0.000	0.000	0.110	0.000	0.000	0.000	0.000	0.000	0.000	0.000	0.000	0.000	0.903	3.190	0.000	3.896	0	0	0	20	0	0	2	0	0	0	0	0	0	0	0	0	6	50	0	56	0.799	0.159	11.200	2.200	-2.32916873764362
hsa-miR-125a-5p	hsa-mir-125a	UCCCUGAGACCCUUUAACCUGUGA	chr19	24	0.000	3.145	0.174	104.210	0.165	0.240	6.898	0.096	62.373	6.159	0.064	0.091	0.092	0.167	0.292	37.299	47.991	8.677	0.062	18.087	0	64	4	1407	4	5	125	2	751	106	1	2	2	3	6	342	319	136	1	260	11.282	18.346	107.200	246.800	0.701442702799296
hsa-miR-125b-1-3p	hsa-mir-125b-1	ACGGGUUAGGCUCUUGGGAGCU	chr11	22	0.000	0.000	0.000	0.000	0.000	0.096	0.000	0.000	0.000	0.000	0.000	0.000	0.000	0.000	0.049	0.109	0.000	0.000	0.000	0.000	0	0	0	0	0	2	0	0	0	0	0	0	0	0	1	1	0	0	0	0	0.016	0.010	0.200	0.200	-0.678071905112638
hsa-miR-125b-2-3p	hsa-mir-125b-2	UCACAAGUCAGGCUCUUGGGAC	chr21	22	0.000	0.000	0.043	0.000	0.000	0.000	0.055	0.000	0.000	0.000	0.000	0.000	0.000	0.000	0.000	0.000	0.000	0.000	0.000	0.000	0	0	1	0	0	0	1	0	0	0	0	0	0	0	0	0	0	0	0	0	0.000	0.010	0.000	0.200	3.32192809488736
hsa-miR-125b-5p	hsa-mir-125b-1	UCCCUGAGACCCUAACUUGUGA	chr11	22	0.707	0.786	0.304	3.777	1.522	1.440	7.174	5.168	14.700	1.220	0.257	0.634	1.108	0.501	0.535	6.762	3.310	3.254	3.508	4.591	12	16	7	51	37	30	130	108	177	21	4	14	24	9	11	62	22	51	57	66	2.446	3.680	32.000	58.900	0.589281362416988
hsa-miR-126-3p	hsa-mir-126	UCGUACCGUGAGUAAUAAUGCG	chr9	22	1059.303	421.234	346.716	7326.173	107.924	664.238	690.952	447.674	8038.929	823.590	462.288	14.390	283.738	420.335	423.580	7554.555	8246.223	675.939	1882.438	4427.736	17988	8572	7987	98915	2623	13837	12520	9356	96793	14175	7199	318	6144	7546	8702	69268	54813	10594	30584	63648	2439.122	1992.673	25881.600	28276.600	-0.291656939022097
hsa-miR-126-5p	hsa-mir-126	CAUUAUUACUUUUGGUACGCG	chr9	21	14.487	0.393	0.304	107.321	1.029	1.344	7.395	0.718	361.114	0.465	0.128	0.045	1.016	0.446	0.827	48.751	41.221	3.126	0.308	28.174	246	8	7	1449	25	28	134	15	4348	8	2	1	22	8	17	447	274	49	5	405	12.404	49.457	123.000	626.800	1.99536929923508
hsa-miR-1260a	hsa-mir-1260a	AUCCCACCUCUGCCACCA	chr14	18	0.000	0.000	0.000	0.000	0.000	0.000	0.000	0.000	0.000	0.058	0.000	0.000	0.000	0.000	0.000	0.000	0.000	0.128	0.000	0.000	0	0	0	0	0	0	0	0	0	1	0	0	0	0	0	0	0	2	0	0	0.013	0.006	0.200	0.100	-1.11547721741994
hsa-miR-1260b	hsa-mir-1260b	AUCCCACCACUGCCACCAU	chr11	19	7.243	0.246	1.953	0.963	0.000	0.720	0.442	0.096	2.907	0.407	0.385	0.181	0.092	0.000	0.243	2.290	1.805	0.255	0.185	2.783	123	5	45	13	0	15	8	2	35	7	6	4	2	0	5	21	12	4	3	40	0.822	1.498	9.700	25.300	0.865827324777068
hsa-miR-1262	hsa-mir-1262	AUGGGUGAAUUUGUAGAAGGAU	chr1	22	0.000	0.000	0.000	0.000	0.000	0.000	0.000	0.000	0.000	0.000	0.000	0.000	0.000	0.000	0.000	1.309	0.000	0.000	0.000	3.270	0	0	0	0	0	0	0	0	0	0	0	0	0	0	0	12	0	0	0	47	0.458	0.000	5.900	0.000	-8.83920378809695
hsa-miR-1268a	hsa-mir-1268a	CGGGCGUGGUGGUGGGGG	chr15	18	0.000	0.000	0.000	0.000	0.000	0.000	0.000	0.574	0.997	4.183	0.000	0.000	0.000	0.000	0.000	0.000	0.150	0.000	0.000	0.000	0	0	0	0	0	0	0	12	12	72	0	0	0	0	0	0	1	0	0	0	0.015	0.575	0.100	9.600	5.26052755022322
hsa-miR-1268b	hsa-mir-1268b	CGGGCGUGGUGGUGGGGGUG	chr17	20	0.000	0.000	0.000	0.000	0.000	0.000	0.000	0.000	0.000	0.000	0.000	0.000	0.000	0.000	0.000	1.527	0.000	0.000	0.000	0.000	0	0	0	0	0	0	0	0	0	0	0	0	0	0	0	14	0	0	0	0	0.153	0.000	1.400	0.000	-7.25738784269265
hsa-miR-1269a	hsa-mir-1269a	CUGGACUGAGCCGUGCUACUGG	chr4	22	0.000	0.000	0.000	0.000	0.000	0.000	0.000	0.000	0.000	0.000	0.000	0.000	0.000	0.000	0.000	0.000	0.000	0.128	0.000	0.209	0	0	0	0	0	0	0	0	0	0	0	0	0	0	0	0	0	2	0	3	0.034	0.000	0.500	0.000	-5.08746284125034
hsa-miR-1269b	hsa-mir-1269b	CUGGACUGAGCCAUGCUACUGG	chr17	22	0.000	0.000	0.000	0.000	0.000	0.000	0.000	0.000	0.000	0.000	0.000	0.000	0.000	0.000	0.000	0.000	0.000	0.000	0.000	5.009	0	0	0	0	0	0	0	0	0	0	0	0	0	0	0	0	0	0	0	72	0.501	0.000	7.200	0.000	-8.96866679319521
hsa-miR-127-3p	hsa-mir-127	UCGGAUCCGUCUGAGCUUGGCU	chr14	22	426.948	381.922	87.862	5482.687	48.016	25.058	93.599	70.146	5499.257	84.131	52.464	42.990	91.300	41.109	212.277	4434.816	3815.080	253.684	1113.435	1926.839	7250	7772	2024	74025	1167	522	1696	1466	66214	1448	817	950	1977	738	4361	40663	25359	3976	18090	27698	1198.399	1219.963	12462.900	16358.400	0.0257290682008759
hsa-miR-1270	hsa-mir-1270	CUGGAGAUAUGGAAGAGCUGUGU	chr19	23	0.000	0.000	0.000	7.036	0.000	0.000	0.000	0.000	2.741	0.000	0.000	0.000	0.000	0.000	0.000	2.836	1.354	0.000	0.000	0.000	0	0	0	95	0	0	0	0	33	0	0	0	0	0	0	26	9	0	0	0	0.419	0.978	3.500	12.800	1.22288422125288
hsa-miR-1271-5p	hsa-mir-1271	CUUGGCACCUAGCAAGCACUCA	chr5	22	0.000	0.000	0.043	3.777	0.000	0.000	0.000	0.000	8.887	0.000	0.000	0.000	0.000	0.000	0.049	0.000	2.106	0.064	0.000	0.000	0	0	1	51	0	0	0	0	107	0	0	0	0	0	1	0	14	1	0	0	0.222	1.271	1.600	15.900	2.51733244865485
hsa-miR-1273c	hsa-mir-1273c	GGCGACAAAACGAGACCCUGUC	chr6	22	0.000	0.000	0.000	0.000	0.000	0.000	0.000	0.000	1.163	0.000	0.000	0.000	0.000	0.000	0.000	0.000	0.000	0.000	0.000	0.000	0	0	0	0	0	0	0	0	14	0	0	0	0	0	0	0	0	0	0	0	0.000	0.116	0.000	1.400	6.85798099512757
hsa-miR-1273h-3p	hsa-mir-1273h	CUGCAGACUCGACCUCCCAGGC	chr16	22	0.059	4.963	0.043	5.777	0.000	0.000	0.000	0.048	26.909	0.000	0.000	0.000	0.046	0.000	0.049	1.854	2.407	0.000	0.000	4.244	1	101	1	78	0	0	0	1	324	0	0	0	1	0	1	17	16	0	0	61	0.860	3.780	9.600	50.600	2.13597766951897
hsa-miR-1273h-5p	hsa-mir-1273h	CUGGGAGGUCAAGGCUGCAGU	chr16	21	0.059	0.000	10.766	4.000	0.000	6.145	0.055	0.000	3.239	0.000	0.000	0.000	0.000	0.000	0.000	1.527	0.903	0.000	0.000	0.000	1	0	248	54	0	128	1	0	39	0	0	0	0	0	0	14	6	0	0	0	0.243	2.426	2.000	47.100	3.31955133151473
hsa-miR-1275	hsa-mir-1275	GUGGGGGAGAGGCUGUC	chr6	17	0.059	0.049	4.471	0.148	0.000	0.000	0.000	0.000	3.820	5.345	0.000	0.000	0.000	2.005	7.399	2.399	0.301	0.064	0.000	5.217	1	1	103	2	0	0	0	0	46	92	0	0	0	36	152	22	2	1	0	75	1.739	1.389	28.800	24.500	-0.324211333325194
hsa-miR-1277-3p	hsa-mir-1277	UACGUAGAUAUAUAUGUAUUUU	chrX	22	0.000	0.000	0.000	6.296	0.041	0.048	0.276	0.048	7.226	0.058	0.064	0.000	0.000	0.000	0.049	2.181	0.000	0.000	0.000	0.000	0	0	0	85	1	1	5	1	87	1	1	0	0	0	1	20	0	0	0	0	0.229	1.399	2.200	18.100	2.61097645906781
hsa-miR-128-1-5p	hsa-mir-128-1	CGGGGCCGUAGCACUGUCUGAGA	chr2	23	0.000	0.737	0.000	1.852	0.000	0.000	0.000	0.000	0.083	0.000	0.000	0.000	0.000	0.000	0.049	0.000	0.000	0.000	0.000	0.000	0	15	0	25	0	0	0	0	1	0	0	0	0	0	1	0	0	0	0	0	0.005	0.267	0.100	4.100	5.73876783680019
hsa-miR-128-3p	hsa-mir-128-1	UCACAGUGAACCGGUCUCUUU	chr2	21	7.773	14.005	1.346	335.368	3.991	7.009	37.638	5.646	159.046	31.898	8.476	0.634	10.806	4.623	8.762	226.414	112.983	17.482	43.023	153.463	132	285	31	4528	97	146	682	118	1915	549	132	14	234	83	180	2076	751	274	699	2206	58.667	60.372	664.900	848.300	0.0413303753208034
hsa-miR-1284	hsa-mir-1284	UCUAUACAGACCCUGGCUUUUC	chr3	22	0.059	13.661	0.087	42.662	0.123	7.153	2.373	2.105	20.763	13.363	0.000	0.000	0.000	0.167	7.155	40.353	9.628	0.000	15.203	9.113	1	278	2	576	3	149	43	44	250	230	0	0	0	3	147	370	64	0	247	131	8.162	10.235	96.200	157.600	0.326516486652672
hsa-miR-1285-3p	hsa-mir-1285-2	UCUGGGCAACAAAGUGAGACCU	chr2	22	0.000	0.000	0.000	0.000	0.000	0.000	0.000	0.000	0.664	0.000	0.000	0.000	0.000	0.000	0.000	0.000	0.000	0.000	0.000	0.000	0	0	0	0	0	0	0	0	8	0	0	0	0	0	0	0	0	0	0	0	0.000	0.066	0.000	0.800	6.04439411935845
hsa-miR-1285-5p	hsa-mir-1285-1	GAUCUCACUUUGUUGCCCAGG	chr7	21	0.000	0.000	0.000	1.704	0.082	0.000	0.000	0.000	0.581	0.000	0.000	0.000	0.000	0.000	0.000	1.527	0.000	2.233	0.000	0.000	0	0	0	23	2	0	0	0	7	0	0	0	0	0	0	14	0	35	0	0	0.376	0.237	4.900	3.200	-0.665845602779378
hsa-miR-1287-3p	hsa-mir-1287	CUCUAGCCACAGAUGCAGUGAU	chr10	22	0.000	0.000	0.000	0.000	0.000	0.000	0.000	0.000	2.492	0.000	0.000	0.000	0.000	0.000	0.000	0.000	1.204	0.000	0.000	0.000	0	0	0	0	0	0	0	0	30	0	0	0	0	0	0	0	8	0	0	0	0.120	0.249	0.800	3.000	1.05311133645956
hsa-miR-1287-5p	hsa-mir-1287	UGCUGGAUCAGUGGUUCGAGUC	chr10	22	6.007	0.000	0.000	17.998	0.041	0.000	0.000	0.144	23.836	0.058	0.064	0.000	0.000	0.000	0.000	18.868	10.681	0.064	11.325	6.817	102	0	0	243	1	0	0	3	287	1	1	0	0	0	0	173	71	1	184	98	4.782	4.808	52.800	63.700	0.00782276599955751
hsa-miR-1288-3p	hsa-mir-1288	UGGACUGCCCUGAUCUGGAGA	chr17	21	0.000	0.000	0.000	0.000	0.000	0.000	0.000	0.000	1.744	0.000	0.000	0.000	0.000	0.000	0.000	0.000	0.000	0.000	0.000	0.000	0	0	0	0	0	0	0	0	21	0	0	0	0	0	0	0	0	0	0	0	0.000	0.174	0.000	2.100	7.44294349584873
hsa-miR-129-1-3p	hsa-mir-129-1	AAGCCCUUACCCCAAAAAGUAU	chr7	22	0.000	0.049	0.000	0.000	0.000	0.000	0.000	0.000	0.000	0.000	0.000	0.000	0.000	0.000	0.000	0.000	0.000	0.064	0.000	0.000	0	1	0	0	0	0	0	0	0	0	0	0	0	0	0	0	0	1	0	0	0.006	0.005	0.100	0.100	-0.263034405833794
hsa-miR-129-2-3p	hsa-mir-129-2	AAGCCCUUACCCCAAAAAGCAU	chr11	22	0.000	0.000	0.000	0.074	0.000	0.000	0.000	0.000	0.000	0.000	0.000	0.000	0.092	0.000	0.000	0.000	0.000	0.000	0.000	0.070	0	0	0	1	0	0	0	0	0	0	0	0	2	0	0	0	0	0	0	1	0.016	0.007	0.300	0.100	-1.1926450779424
hsa-miR-129-5p	hsa-mir-129-2	CUUUUUGCGGUCUGGGCUUGC	chr11	21	0.059	0.049	0.000	0.000	0.000	0.048	0.000	0.000	0.083	0.000	0.000	0.000	0.000	0.000	0.000	0.000	0.000	0.064	0.000	0.000	1	1	0	0	0	1	0	0	1	0	0	0	0	0	0	0	0	1	0	0	0.006	0.024	0.100	0.400	2
hsa-miR-1290	hsa-mir-1290	UGGAUUUUUGGAUCAGGGA	chr1	19	0.000	0.000	0.000	0.000	0.000	0.000	0.000	0.000	0.000	0.000	0.000	0.000	0.000	0.111	0.049	0.000	0.000	0.000	0.000	0.000	0	0	0	0	0	0	0	0	0	0	0	0	0	2	1	0	0	0	0	0	0.016	0.000	0.300	0.000	-4
hsa-miR-1292-5p	hsa-mir-1292	UGGGAACGGGUUCCGGCAGACGCUG	chr20	25	0.059	0.000	0.000	4.148	0.000	0.000	0.000	0.000	2.824	0.000	0.000	0.000	0.000	0.000	0.000	4.908	1.956	0.000	0.000	0.000	1	0	0	56	0	0	0	0	34	0	0	0	0	0	0	45	13	0	0	0	0.686	0.703	5.800	9.100	0.0353161128997229
hsa-miR-1294	hsa-mir-1294	UGUGAGGUUGGCAUUGUUGUCU	chr5	22	2.238	0.000	0.000	11.036	0.000	0.000	3.698	0.048	12.126	7.379	0.000	0.000	0.000	0.000	0.049	9.488	5.717	2.425	0.000	4.730	38	0	0	149	0	0	67	1	146	127	0	0	0	0	1	87	38	38	0	68	2.241	3.652	23.200	52.800	0.704544116473829
hsa-miR-1296-5p	hsa-mir-1296	UUAGGGCCCUGGCUCCAUCUCC	chr10	22	0.000	0.049	0.000	13.184	0.082	0.000	0.442	0.048	13.288	0.058	0.000	0.000	0.046	0.111	0.049	5.780	1.956	0.064	5.909	7.374	0	1	0	178	2	0	8	1	160	1	0	0	1	2	1	53	13	1	96	106	2.129	2.715	27.300	35.100	0.35077624823943
hsa-miR-1298-5p	hsa-mir-1298	UUCAUUCGGCUGUCCAGAUGUA	chrX	22	0.000	0.049	0.000	0.000	0.000	0.000	0.000	0.000	0.000	0.000	0.000	0.000	0.000	0.000	0.000	0.000	0.000	0.000	0.000	0.000	0	1	0	0	0	0	0	0	0	0	0	0	0	0	0	0	0	0	0	0	0.000	0.005	0.000	0.100	2.32192809488736
hsa-miR-1299	hsa-mir-1299	UUCUGGAAUUCUGUGUGAGGGA	chr9	22	0.000	0.000	0.000	3.925	0.000	0.000	0.000	0.000	0.000	0.000	0.000	0.000	0.000	0.000	0.000	0.000	0.000	0.000	0.000	0.000	0	0	0	53	0	0	0	0	0	0	0	0	0	0	0	0	0	0	0	0	0.000	0.393	0.000	5.300	8.61838550225861
hsa-miR-1301-3p	hsa-mir-1301	UUGCAGCUGCCUGGGAGUGACUUC	chr2	24	6.007	1.278	0.130	177.831	0.329	4.320	14.570	4.450	90.029	13.421	8.862	0.000	3.325	0.167	8.324	188.242	86.505	4.020	0.062	42.505	102	26	3	2401	8	90	264	93	1084	231	138	0	72	3	171	1726	575	63	1	611	34.201	31.237	336.000	430.200	-0.130782604790415
hsa-miR-1303	hsa-mir-1303	UUUAGAGACGGGGUCUUGCUCU	chr5	22	0.000	0.000	0.000	0.815	0.000	4.272	0.000	0.048	0.000	0.000	0.000	0.000	3.187	0.000	0.000	0.000	0.752	3.254	0.000	0.000	0	0	0	11	0	89	0	1	0	0	0	0	69	0	0	0	5	51	0	0	0.719	0.513	12.500	10.100	-0.487032944832244
hsa-miR-1304-3p	hsa-mir-1304	UCUCACUGUAGCCUCGAACCCC	chr11	22	0.000	0.000	0.000	0.000	0.000	0.000	0.000	0.000	0.332	0.000	0.000	0.000	0.000	0.000	0.000	0.000	0.000	0.000	0.000	0.000	0	0	0	0	0	0	0	0	4	0	0	0	0	0	0	0	0	0	0	0	0.000	0.033	0.000	0.400	5.04439411935845
hsa-miR-1306-3p	hsa-mir-1306	ACGUUGGCUCUGGUGGUG	chr22	18	0.000	0.000	0.000	15.998	1.029	0.048	0.000	0.191	1.246	2.847	0.000	0.000	0.000	0.000	0.000	11.452	4.664	0.000	12.987	0.000	0	0	0	216	25	1	0	4	15	49	0	0	0	0	0	105	31	0	211	0	2.910	2.136	34.700	31.000	-0.446107506108092
hsa-miR-1306-5p	hsa-mir-1306	CCACCUCCCCUGCAAACGUCCA	chr22	22	5.712	0.098	10.071	0.222	0.206	0.240	1.766	0.239	0.914	4.764	0.000	0.000	0.416	0.223	0.195	0.654	0.000	1.531	0.246	0.904	97	2	232	3	5	5	32	5	11	82	0	0	9	4	4	6	0	24	4	13	0.417	2.423	6.400	47.400	2.53867511600668
hsa-miR-1307-3p	hsa-mir-1307	ACUCGGCGUGGCGUCGGUCGUG	chr10	22	73.317	78.576	20.880	568.748	11.932	9.169	22.296	11.675	872.137	46.888	25.173	12.535	30.757	7.631	15.917	412.366	473.744	26.287	238.998	525.293	1245	1599	481	7679	290	191	404	244	10501	807	392	277	666	137	327	3781	3149	412	3883	7551	176.870	171.562	2057.500	2344.100	-0.0439593249333918
hsa-miR-1307-5p	hsa-mir-1307	UCGACCGGACCUCGACCGGCU	chr10	21	0.000	0.000	0.000	1.481	0.000	0.000	0.000	0.000	4.236	0.000	0.000	0.000	0.000	0.000	0.000	4.472	0.903	0.000	0.000	4.522	0	0	0	20	0	0	0	0	51	0	0	0	0	0	0	41	6	0	0	65	0.990	0.572	11.200	7.100	-0.791413378188583
hsa-miR-130a-3p	hsa-mir-130a	CAGUGCAAUGUUAAAAGGGCAU	chr11	22	0.059	3.391	0.000	0.815	0.041	0.048	0.276	0.096	33.138	0.000	0.000	0.000	0.000	0.000	0.000	1.527	2.407	0.128	0.000	0.139	1	69	0	11	1	1	5	2	399	0	0	0	0	0	0	14	16	2	0	2	0.420	3.786	3.400	48.900	3.17221317803758
hsa-miR-130b-3p	hsa-mir-130b	CAGUGCAAUGAUGAAAGGGCAU	chr22	22	0.000	0.000	0.000	0.370	0.000	0.000	0.000	0.000	8.887	0.000	0.000	0.000	0.000	0.000	0.000	0.000	0.752	0.064	0.000	4.104	0	0	0	5	0	0	0	0	107	0	0	0	0	0	0	0	5	1	0	59	0.492	0.926	6.500	11.200	0.912353877920997
hsa-miR-130b-5p	hsa-mir-130b	ACUCUUUCCCUGUUGCACUAC	chr22	21	4.593	4.275	11.808	119.541	0.329	0.048	0.221	1.244	48.337	38.812	20.421	0.091	7.712	2.562	14.652	86.596	9.177	4.913	4.986	3.478	78	87	272	1614	8	1	4	26	582	668	318	2	167	46	301	794	61	77	81	50	15.459	22.921	189.700	334.000	0.568222989206792
hsa-miR-132-3p	hsa-mir-132	UAACAGUCUACAGCCAUGGUCG	chr17	22	0.000	0.000	0.000	0.000	0.000	0.000	0.000	0.000	0.083	0.116	0.000	0.000	0.000	0.000	0.000	0.000	0.150	0.000	0.000	0.000	0	0	0	0	0	0	0	0	1	2	0	0	0	0	0	0	1	0	0	0	0.015	0.020	0.100	0.300	0.415037499278844
hsa-miR-132-5p	hsa-mir-132	ACCGUGGCUUUCGAUUGUUACU	chr17	22	0.000	0.000	5.122	26.812	0.041	0.000	5.464	2.392	25.248	0.058	0.000	0.000	0.000	0.000	0.049	12.324	10.982	6.189	0.000	11.270	0	0	118	362	1	0	99	50	304	1	0	0	0	0	1	113	73	97	0	162	4.081	6.514	44.600	93.500	0.674621009137803
hsa-miR-133a-3p	hsa-mir-133a-1	UUUGGUCCCCUUCAACCAGCUG	chr18	22	29.680	22.359	22.660	47.920	54.641	18.578	329.913	21.484	51.659	31.607	13.485	0.905	34.359	22.058	35.631	71.000	1.655	174.312	25.358	200.489	504	455	522	647	1328	387	5978	449	622	544	210	20	744	396	732	651	11	2732	412	2882	57.925	63.050	879.000	1143.600	0.122310231463398
hsa-miR-133a-5p	hsa-mir-133a-1	AGCUGGUAAAAUGGAACCAAAU	chr18	22	0.000	0.000	0.000	0.074	0.041	0.048	0.221	0.000	0.000	0.000	0.000	0.000	0.092	0.056	0.000	0.218	0.000	0.319	0.062	0.000	0	0	0	1	1	1	4	0	0	0	0	0	2	1	0	2	0	5	1	0	0.075	0.038	1.100	0.700	-0.980891177052295
hsa-miR-133b	hsa-mir-133b	UUUGGUCCCCUUCAACCAGCUA	chr6	22	1.119	0.885	0.651	0.815	2.304	1.296	11.976	0.957	1.827	0.523	0.450	0.000	2.124	0.891	1.314	3.490	0.000	3.764	0.308	1.809	19	18	15	11	56	27	217	20	22	9	7	0	46	16	27	32	0	59	5	26	1.415	2.235	21.800	41.400	0.659472778351435
hsa-miR-134-5p	hsa-mir-134	UGUGACUGGUUGACCAGAGGGG	chr14	22	18.904	0.000	22.486	53.920	0.082	4.416	0.000	0.191	74.415	13.015	0.000	0.000	0.000	0.223	9.443	32.392	15.496	0.000	8.802	5.496	321	0	518	728	2	92	0	4	896	224	0	0	0	4	194	297	103	0	143	79	7.185	18.743	82.000	278.500	1.38329182709983
hsa-miR-1343-3p	hsa-mir-1343	CUCCUGGGGCCCGCACUCUCGC	chr11	22	0.059	0.049	0.043	0.148	0.000	0.000	0.607	0.048	2.076	0.000	0.000	0.000	0.000	0.000	0.049	1.418	0.000	0.447	0.000	0.348	1	1	1	2	0	0	11	1	25	0	0	0	0	0	1	13	0	7	0	5	0.226	0.303	2.600	4.200	0.422995021057763
hsa-miR-135a-3p	hsa-mir-135a-1	UAUAGGGAUUGGAGCCGUGGCG	chr3	22	0.000	0.000	0.000	0.000	0.000	0.000	0.000	0.000	0.664	0.000	0.000	0.000	0.000	0.000	0.000	0.000	0.301	0.000	0.000	0.000	0	0	0	0	0	0	0	0	8	0	0	0	0	0	0	0	2	0	0	0	0.030	0.066	0.200	0.800	1.13750352374994
hsa-miR-135a-5p	hsa-mir-135a-2	UAUGGCUUUUUAUUCCUAUGUGA	chr12	23	0.000	0.098	0.000	0.889	0.000	0.000	0.055	0.000	3.073	0.000	0.000	0.000	0.000	0.000	0.000	0.000	0.000	0.128	0.000	0.070	0	2	0	12	0	0	1	0	37	0	0	0	0	0	0	0	0	2	0	1	0.020	0.412	0.300	5.200	4.36457243229586
hsa-miR-135b-5p	hsa-mir-135b	UAUGGCUUUUCAUUCCUAUGUGA	chr1	23	0.000	0.000	0.000	0.000	0.000	0.000	0.000	0.000	0.747	0.000	0.000	0.000	0.000	0.000	0.000	0.000	0.000	0.000	0.000	0.000	0	0	0	0	0	0	0	0	9	0	0	0	0	0	0	0	0	0	0	0	0.000	0.075	0.000	0.900	6.22881869049588
hsa-miR-136-3p	hsa-mir-136	CAUCAUCGUCUCAAAUGAGUCU	chr14	22	0.000	0.147	0.000	0.074	0.206	0.000	0.883	0.048	3.405	0.058	0.000	0.000	0.046	0.056	0.049	3.054	0.903	0.447	0.000	0.278	0	3	0	1	5	0	16	1	41	1	0	0	1	1	1	28	6	7	0	4	0.483	0.482	4.800	6.800	-0.0029900426058116
hsa-miR-136-5p	hsa-mir-136	ACUCCAUUUGUUUUGAUGAUGGA	chr14	23	0.000	0.000	0.000	0.000	0.000	0.000	0.055	0.000	0.000	0.000	0.000	0.000	0.000	0.000	0.000	0.000	0.000	0.000	0.000	0.070	0	0	0	0	0	0	1	0	0	0	0	0	0	0	0	0	0	0	0	1	0.007	0.006	0.100	0.100	-0.222392421336448
hsa-miR-137-3p	hsa-mir-137	UUAUUGCUUAAGAAUACGCGUAG	chr1	23	0.000	0.000	0.000	0.000	0.000	0.048	0.000	0.000	0.000	0.000	0.000	0.000	0.000	0.000	0.000	0.000	0.301	0.000	0.000	0.000	0	0	0	0	0	1	0	0	0	0	0	0	0	0	0	0	2	0	0	0	0.030	0.005	0.200	0.100	-2.58496250072116
hsa-miR-138-2-3p	hsa-mir-138-2	GCUAUUUCACGACACCAGGGUU	chr16	22	0.059	0.000	0.000	0.000	0.000	0.000	0.000	0.000	0.000	6.565	0.000	0.000	0.000	0.000	0.000	0.000	0.000	0.000	0.000	0.000	1	0	0	0	0	0	0	0	0	113	0	0	0	0	0	0	0	0	0	0	0.000	0.662	0.000	11.400	9.37068740680722
hsa-miR-138-5p	hsa-mir-138-2	AGCUGGUGUUGUGAAUCAGGCCG	chr16	23	0.000	0.197	0.000	0.000	0.000	0.048	0.055	0.000	1.827	0.291	0.000	0.091	0.000	0.000	0.000	2.290	2.407	0.000	7.140	0.000	0	4	0	0	0	1	1	0	22	5	0	2	0	0	0	21	16	0	116	0	1.193	0.242	15.500	3.300	-2.30151509042063
hsa-miR-139-3p	hsa-mir-139	UGGAGACGCGGCCCUGUUGGAGU	chr11	23	195.866	138.233	104.445	683.993	19.009	108.778	83.334	37.131	428.552	310.960	96.002	17.377	113.606	33.088	74.329	874.138	211.824	61.890	162.922	444.388	3326	2813	2406	9235	462	2266	1510	776	5160	5352	1495	384	2460	594	1527	8015	1408	970	2647	6388	208.956	211.030	2588.800	3330.600	0.014248921810512
hsa-miR-139-5p	hsa-mir-139	UCUACAGUGCACGUGUCUCCAGU	chr11	23	707.498	417.401	162.962	3903.317	19.544	446.346	467.938	350.445	3575.589	875.243	233.488	19.187	109.727	289.099	215.295	5032.153	3673.814	467.427	854.618	2207.816	12014	8494	3754	52701	475	9298	8479	7324	43052	15064	3636	424	2376	5190	4423	46140	24420	7326	13885	31737	1310.262	1092.628	13955.700	16065.500	-0.262053022379711
hsa-miR-140-3p	hsa-mir-140	UACCACAGGGUAGAACCACGG	chr16	21	0.000	0.000	0.087	51.327	0.123	0.096	0.221	3.780	63.535	0.000	0.064	0.000	0.000	0.000	0.000	27.375	72.664	10.783	0.062	49.879	0	0	2	693	3	2	4	79	765	0	1	0	0	0	0	251	483	169	1	717	16.083	11.917	162.200	154.800	-0.43251544522284
hsa-miR-140-5p	hsa-mir-140	CAGUGGUUUUACCCUAUGGUAG	chr16	22	0.236	2.850	0.130	44.661	0.247	0.432	2.152	2.010	42.855	0.116	0.064	0.181	0.139	0.167	0.000	26.284	28.283	0.829	0.062	7.444	4	58	3	603	6	9	39	42	516	2	1	4	3	3	0	241	188	13	1	107	6.345	9.569	56.100	128.200	0.592748000935196
hsa-miR-141-3p	hsa-mir-141	UAACACUGUCUGGUAAAGAUGG	chr12	22	0.000	0.000	0.000	0.000	0.041	0.000	0.000	0.000	0.997	0.000	0.000	0.000	0.000	0.000	0.000	0.000	0.000	0.000	0.000	0.000	0	0	0	0	1	0	0	0	12	0	0	0	0	0	0	0	0	0	0	0	0.000	0.104	0.000	1.300	6.70043971814109
hsa-miR-142-3p	hsa-mir-142	UGUAGUGUUUCCUACUUUAUGGA	chr17	23	0.000	0.000	0.043	8.888	0.041	0.000	0.221	0.048	26.660	0.000	0.000	0.000	0.046	0.000	0.000	0.000	8.274	0.000	0.000	2.365	0	0	1	120	1	0	4	1	321	0	0	0	1	0	0	0	55	0	0	34	1.069	3.590	9.000	44.800	1.74772199098992
hsa-miR-142-5p	hsa-mir-142	CAUAAAGUAGAAAGCACUACU	chr17	21	0.000	0.000	0.000	7.258	0.082	0.000	0.055	0.048	83.966	0.058	6.550	0.000	0.046	0.000	0.000	4.035	6.319	0.064	0.000	9.113	0	0	0	98	2	0	1	1	1011	1	102	0	1	0	0	37	42	1	0	131	2.613	9.147	31.400	111.400	1.80759152641088
hsa-miR-143-3p	hsa-mir-143	UGAGAUGAAGCACUGUAGCUC	chr5	21	30.681	19.853	12.242	484.758	9.052	29.763	66.501	9.857	485.859	23.066	44.245	25.206	15.933	10.194	14.603	272.984	276.213	38.857	39.146	259.829	521	404	282	6545	220	620	1205	206	5850	397	689	557	345	183	300	2503	1836	609	636	3735	99.721	117.163	1139.300	1625.000	0.232547784190178
hsa-miR-143-5p	hsa-mir-143	GGUGCAGUGCUGCAUCUCUGGU	chr5	22	0.000	0.000	0.000	1.333	0.000	0.000	0.000	0.000	0.000	0.000	0.000	0.000	0.000	0.000	0.000	0.000	0.000	0.000	0.000	0.000	0	0	0	18	0	0	0	0	0	0	0	0	0	0	0	0	0	0	0	0	0.000	0.133	0.000	1.800	7.05528243550119
hsa-miR-144-3p	hsa-mir-144	UACAGUAUAGAUGAUGUACU	chr17	20	0.000	3.587	0.000	0.741	1.852	0.144	1.104	0.096	3.654	0.116	0.000	0.000	0.000	0.000	0.049	1.963	0.000	0.574	4.432	2.852	0	73	0	10	45	3	20	2	44	2	0	0	0	0	1	18	0	9	72	41	0.987	1.129	14.100	19.900	0.193923496316603
hsa-miR-145-3p	hsa-mir-145	GGAUUCCUGGAAAUACUGUUCU	chr5	22	0.000	0.000	0.000	1.407	0.041	0.000	0.055	0.000	0.000	0.000	0.000	0.045	0.000	0.000	0.000	0.000	0.602	0.000	0.062	3.339	0	0	0	19	1	0	1	0	0	0	0	1	0	0	0	0	4	0	1	48	0.405	0.150	5.400	2.100	-1.43295940727611
hsa-miR-145-5p	hsa-mir-145	GUCCAGUUUUCCCAGGAAUCCCU	chr5	23	9.481	0.442	0.260	46.143	0.329	3.456	1.821	4.019	19.600	0.465	0.128	0.543	0.277	0.334	0.633	14.942	43.027	0.957	0.308	26.366	161	9	6	623	8	72	33	84	236	8	2	12	6	6	13	137	286	15	5	379	8.751	8.602	86.100	124.000	-0.0247757556746842
hsa-miR-1468-5p	hsa-mir-1468	CUCCGUUUGCCUGUUUCGCUG	chrX	21	0.059	4.767	0.130	22.886	0.123	4.032	0.000	0.096	44.433	15.513	27.035	0.000	14.270	15.764	0.049	32.828	7.221	4.913	9.971	23.444	1	97	3	309	3	84	0	2	535	267	421	0	309	283	1	301	48	77	162	337	13.549	9.204	193.900	130.100	-0.557853487016721
hsa-miR-146a-3p	hsa-mir-146a	CCUCUGAAAUUCAGUUCUUCAG	chr5	22	0.000	0.000	0.000	1.111	0.000	0.000	0.000	0.000	0.000	0.000	0.000	0.000	0.000	0.000	0.000	0.000	0.451	0.000	0.000	0.000	0	0	0	15	0	0	0	0	0	0	0	0	0	0	0	0	3	0	0	0	0.045	0.111	0.300	1.500	1.30256277002043
hsa-miR-146a-5p	hsa-mir-146a	UGAGAACUGAAUUCCAUGGGUU	chr5	22	1007.834	556.765	383.658	6056.841	108.212	688.961	666.780	382.169	8080.206	1431.798	448.610	2.579	553.713	327.088	371.886	6479.524	6281.891	456.453	1606.325	4143.072	17114	11330	8838	81777	2630	14352	12082	7987	97290	24643	6986	57	11990	5872	7640	59411	41756	7154	26098	59556	2067.114	1936.322	22652.000	27804.300	-0.0942990696180202
hsa-miR-146b-5p	hsa-mir-146b	UGAGAACUGAAUUCCAUAGGCUG	chr10	23	0.000	0.000	0.174	43.254	0.123	0.000	0.055	0.335	88.202	11.156	0.064	0.000	0.046	0.000	0.000	27.266	28.735	0.064	19.573	16.278	0	0	4	584	3	0	1	7	1062	192	1	0	1	0	0	250	191	1	318	234	9.203	14.330	99.600	185.300	0.638862475968859
hsa-miR-148a-3p	hsa-mir-148a	UCAGUGCACUACAGAACUUUGU	chr7	22	0.059	0.000	0.043	19.035	0.165	0.528	0.717	0.096	105.892	0.058	0.064	0.000	0.092	2.507	0.146	5.017	17.903	3.701	5.909	19.409	1	0	1	257	4	11	13	2	1275	1	1	0	2	45	3	46	119	58	96	279	5.475	12.659	64.900	156.500	1.20923257348464
hsa-miR-148a-5p	hsa-mir-148a	AAAGUUCUGAGACACUCCGACU	chr7	22	0.000	0.000	0.000	0.000	0.000	0.000	0.000	0.000	0.000	0.000	0.064	0.000	0.000	0.000	0.000	0.000	0.000	0.064	0.000	0.000	0	0	0	0	0	0	0	0	0	0	1	0	0	0	0	0	0	1	0	0	0.013	0.000	0.200	0.000	-3.70043971814109
hsa-miR-148b-3p	hsa-mir-148b	UCAGUGCAUCACAGAACUUUGU	chr12	22	0.000	0.000	0.000	8.592	0.041	0.048	0.055	0.048	19.933	0.000	0.000	0.000	0.046	0.000	0.000	2.181	3.460	0.128	3.016	6.887	0	0	0	116	1	1	1	1	240	0	0	0	1	0	0	20	23	2	49	99	1.572	2.872	19.400	36.000	0.869454531564445
hsa-miR-149-5p	hsa-mir-149	UCUGGCUCCGUGUCUUCACUCCC	chr2	23	1.884	2.162	1.867	8.962	5.801	10.849	43.985	1.388	7.558	1.627	0.963	2.715	2.263	1.560	2.385	8.725	2.858	6.636	2.708	8.904	32	44	43	121	141	226	797	29	91	28	15	60	49	28	49	80	19	104	44	128	3.972	8.608	57.600	155.200	1.11581245502825
hsa-miR-150-3p	hsa-mir-150	CUGGUACAGGCCUGGGGGACAG	chr19	22	2.414	5.356	0.000	0.000	0.000	5.280	0.000	1.053	0.083	5.055	0.000	0.000	0.000	0.000	0.000	0.000	0.301	0.000	0.000	4.104	41	109	0	0	0	110	0	22	1	87	0	0	0	0	0	0	2	0	0	59	0.441	1.924	6.100	37.000	2.12525823821252
hsa-miR-150-5p	hsa-mir-150	UCUCCCAACCCUUGUACCAGUG	chr19	22	684.413	348.310	262.848	509.125	109.364	591.656	273.401	721.943	933.846	1406.524	510.386	43.397	351.670	1681.452	436.285	872.065	70.257	1062.973	575.613	249.533	11622	7088	6055	6874	2658	12325	4954	15088	11244	24208	7948	959	7615	30186	8963	7996	467	16660	9352	3587	585.363	584.143	9373.300	10211.600	-0.00300996931753484
hsa-miR-151a-3p	hsa-mir-151a	CUAGACUGAAGCUCCUUGAGG	chr8	21	11.071	15.332	0.825	199.680	3.456	0.192	10.596	8.374	1615.377	4.764	10.146	42.357	3.741	0.167	0.292	97.611	145.478	6.572	52.871	289.881	188	312	19	2696	84	4	192	175	19450	82	158	936	81	3	6	895	967	103	859	4167	64.912	186.967	817.500	2320.200	1.52622654163419
hsa-miR-151a-5p	hsa-mir-151a	UCGAGGAGCUCACAGUCUAGU	chr8	21	276.015	240.495	52.439	3744.595	31.723	51.605	255.465	67.850	4718.229	327.577	33.135	0.136	66.039	57.931	67.903	3607.358	1941.314	125.885	561.703	1654.001	4687	4894	1208	50558	771	1075	4629	1418	56810	5638	516	3	1430	1040	1395	33076	12904	1973	9126	23776	811.541	976.599	8523.900	13168.800	0.267102317457202
hsa-miR-151b	hsa-mir-151b	UCGAGGAGCUCACAGUCU	chr14	18	0.000	2.064	0.043	18.146	0.247	0.048	1.490	0.478	31.145	2.498	0.000	0.000	5.126	0.111	0.000	11.124	7.221	0.638	0.062	13.774	0	42	1	245	6	1	27	10	375	43	0	0	111	2	0	102	48	10	1	198	3.806	5.616	47.200	75.000	0.561267374030539
hsa-miR-152-3p	hsa-mir-152	UCAGUGCAUGACAGAACUUGG	chr17	21	0.000	0.000	0.000	12.739	0.041	0.000	0.276	0.144	69.598	0.000	0.000	0.000	0.046	0.000	0.097	6.980	3.611	0.128	6.647	9.531	0	0	0	172	1	0	5	3	838	0	0	0	1	0	2	64	24	2	108	137	2.704	8.280	33.800	101.900	1.6145356161045
hsa-miR-153-3p	hsa-mir-153-1	UUGCAUAGUCACAAAAGUGAUC	chr2	22	0.000	0.197	0.000	2.148	0.000	0.000	0.000	0.000	1.080	0.000	0.000	0.000	0.000	0.000	0.000	0.000	0.000	0.000	0.000	0.000	0	4	0	29	0	0	0	0	13	0	0	0	0	0	0	0	0	0	0	0	0.000	0.342	0.000	4.600	8.4178525148859
hsa-miR-1537-3p	hsa-mir-1537	AAAACCGUCUAGUUACAGUUGU	chr1	22	0.000	2.162	0.000	6.296	0.000	0.000	0.000	0.048	2.907	0.000	0.000	0.000	0.000	0.000	0.000	1.091	1.805	0.000	0.000	0.000	0	44	0	85	0	0	0	1	35	0	0	0	0	0	0	10	12	0	0	0	0.290	1.141	2.200	16.500	1.97617398627375
hsa-miR-1538	hsa-mir-1538	CGGCCCGGGCUGCUGCUGUUCCU	chr16	23	0.000	0.000	0.000	0.667	0.000	0.000	0.000	0.000	0.332	0.000	0.000	0.000	0.000	0.000	0.000	0.000	0.000	0.000	0.000	0.000	0	0	0	9	0	0	0	0	4	0	0	0	0	0	0	0	0	0	0	0	0.000	0.100	0.000	1.300	6.64385618977473
hsa-miR-154-3p	hsa-mir-154	AAUCAUACACGGUUGACCUAUU	chr14	22	0.000	0.000	0.000	1.037	0.000	0.000	0.000	0.000	1.661	0.000	0.000	0.000	0.000	0.000	0.000	0.000	0.000	0.000	0.000	0.000	0	0	0	14	0	0	0	0	20	0	0	0	0	0	0	0	0	0	0	0	0.000	0.270	0.000	3.400	8.07681559705083
hsa-miR-154-5p	hsa-mir-154	UAGGUUAUCCGUGUUGCCUUCG	chr14	22	9.246	4.128	0.217	130.651	0.165	6.097	0.000	2.919	148.166	0.000	0.000	0.000	0.046	0.056	0.049	26.611	43.027	3.063	5.847	24.348	157	84	5	1764	4	127	0	61	1784	0	0	0	1	1	1	244	286	48	95	350	10.305	30.159	102.600	398.600	1.54924408822017
hsa-miR-155-5p	hsa-mir-155	UUAAUGCUAAUCGUGAUAGGGGUU	chr21	24	0.059	4.914	0.000	35.107	0.082	4.272	6.402	2.392	53.901	5.984	0.000	0.000	0.000	0.056	0.000	34.464	26.027	0.000	3.016	4.522	1	100	0	474	2	89	116	50	649	103	0	0	0	1	0	316	173	0	49	65	6.808	11.311	60.400	158.400	0.732423540795555
hsa-miR-15a-3p	hsa-mir-15a	CAGGCCAUAUUGUGCUGCCUCA	chr13	22	0.000	0.000	0.000	0.370	0.000	0.000	0.055	0.000	0.000	0.000	0.000	0.000	0.000	0.000	0.000	0.000	0.602	0.000	0.000	0.000	0	0	0	5	0	0	1	0	0	0	0	0	0	0	0	0	4	0	0	0	0.060	0.043	0.400	0.600	-0.480625840906421
hsa-miR-15a-5p	hsa-mir-15a	UAGCAGCACAUAAUGGUUUGUG	chr13	22	7.891	4.521	0.825	54.438	3.168	8.929	21.744	7.799	85.129	4.881	0.514	0.181	9.790	13.703	1.606	26.393	13.089	18.631	25.297	47.166	134	92	19	735	77	186	394	163	1025	84	8	4	212	246	33	242	87	292	411	678	15.637	19.932	221.300	290.900	0.350122724818321
hsa-miR-15b-3p	hsa-mir-15b	CGAAUCAUUAUUUGCUGCUCUA	chr3	22	0.059	0.000	0.000	7.555	0.000	0.000	0.000	0.000	6.644	0.000	0.000	0.045	0.000	0.000	0.000	5.998	4.814	0.000	0.000	0.070	1	0	0	102	0	0	0	0	80	0	0	1	0	0	0	55	32	0	0	1	1.093	1.426	8.900	18.300	0.383680580771983
hsa-miR-15b-5p	hsa-mir-15b	UAGCAGCACAUCAUGGUUUACA	chr3	22	0.059	1.376	0.608	466.019	1.317	4.848	8.223	8.326	793.320	9.354	0.257	0.045	3.464	2.284	0.292	179.190	64.089	6.891	26.343	39.792	1	28	14	6292	32	101	149	174	9552	161	4	1	75	41	6	1643	426	108	428	572	32.265	129.345	330.400	1650.400	2.00318235524369
hsa-miR-16-5p	hsa-mir-16-1	UAGCAGCACGUAAAUAUUGGCG	chr13	22	199.105	95.382	48.142	1893.925	158.903	293.404	168.102	287.907	5141.798	511.759	289.677	6.833	283.599	279.796	68.487	1430.466	907.020	396.541	206.376	753.887	3381	1941	1109	25571	3862	6112	3046	6017	61910	8808	4511	151	6141	5023	1407	13116	6029	6215	3353	10837	462.268	879.843	5678.300	12175.700	0.928516613842368
hsa-miR-17-3p	hsa-mir-17	ACUGCAGUGAAGGCACUUGUAG	chr13	22	0.000	0.000	0.000	0.000	0.000	0.000	0.000	0.000	1.246	0.000	0.000	0.000	0.000	0.000	0.000	0.000	0.000	0.191	0.000	0.139	0	0	0	0	0	0	0	0	15	0	0	0	0	0	0	0	0	3	0	2	0.033	0.125	0.500	1.500	1.92139016530363
hsa-miR-17-5p	hsa-mir-17	CAAAGUGCUUACAGUGCAGGUAG	chr13	23	0.000	0.000	0.087	13.110	0.082	0.048	0.000	0.000	20.763	0.000	0.000	0.000	0.000	0.000	0.049	8.616	9.027	0.829	0.000	0.557	0	0	2	177	2	1	0	0	250	0	0	0	0	0	1	79	60	13	0	8	1.908	3.409	16.100	43.200	0.837287428134435
hsa-miR-181a-2-3p	hsa-mir-181a-2	ACCACUGACCGUUGACUGUACC	chr9	22	16.960	0.147	12.546	134.577	0.329	4.368	4.691	2.440	81.890	10.574	6.357	0.000	4.664	5.403	6.279	180.063	29.637	1.787	67.889	72.418	288	3	289	1817	8	91	85	51	986	182	99	0	101	97	129	1651	197	28	1103	1041	37.450	26.852	444.600	380.000	-0.479936171157741
hsa-miR-181a-3p	hsa-mir-181a-1	ACCAUCGACCGUUGAUUGUACC	chr1	22	0.530	0.541	0.434	152.649	1.358	0.528	13.852	4.402	58.967	11.097	11.944	0.000	0.462	0.613	8.324	46.134	26.929	5.104	24.128	21.426	9	11	10	2061	33	11	251	92	710	191	186	0	10	11	171	423	179	80	392	308	14.506	24.436	176.000	337.900	0.752358391510762
hsa-miR-181a-5p	hsa-mir-181a-1	AACAUUCAACGCUGUCGGUGAGU	chr1	23	451.034	267.964	140.432	6337.401	92.618	236.614	709.661	271.925	5732.968	437.389	211.976	1.041	223.794	134.969	351.588	4950.683	5459.571	476.105	1952.974	3169.287	7659	5453	3235	85565	2251	4929	12859	5683	69028	7528	3301	23	4846	2423	7223	45393	36290	7462	31730	45558	1693.199	1467.801	18424.900	20419.000	-0.206095156487613
hsa-miR-181b-5p	hsa-mir-181b-1	AACAUUCAUUGCUGUCGGUGGGU	chr1	23	9.776	1.769	1.606	271.079	5.843	18.146	48.786	22.010	166.770	9.645	10.275	37.514	1.616	1.727	2.580	103.173	95.080	18.439	125.008	73.253	166	36	37	3660	142	378	884	460	2008	166	160	829	35	31	53	946	632	289	2031	1053	46.867	55.543	605.900	793.700	0.245032652874998
hsa-miR-181c-3p	hsa-mir-181c	AACCAUCGACCGUUGAGUGGAC	chr19	22	0.000	0.000	0.000	0.000	0.000	0.000	0.000	0.000	0.000	0.000	0.000	0.000	0.000	0.000	0.000	0.000	0.000	0.000	0.062	0.000	0	0	0	0	0	0	0	0	0	0	0	0	0	0	0	0	0	0	1	0	0.006	0.000	0.100	0.000	-2.58496250072116
hsa-miR-181c-5p	hsa-mir-181c	AACAUUCAACCUGUCGGUGAGU	chr19	22	0.000	2.260	0.217	133.021	0.617	0.528	5.022	0.383	157.634	5.578	9.761	0.091	4.618	0.111	0.049	46.570	53.558	1.085	5.970	30.470	0	46	5	1796	15	11	91	8	1898	96	152	2	100	2	1	427	356	17	97	438	15.228	30.526	159.200	396.600	1.00331208216252
hsa-miR-181d-5p	hsa-mir-181d	AACAUUCAUUGUUGUCGGUGGGU	chr19	23	0.000	0.000	0.130	78.435	0.165	0.240	3.808	0.000	56.144	12.027	0.000	0.000	0.000	0.056	0.000	28.247	28.584	0.191	9.171	21.496	0	0	3	1059	4	5	69	0	676	207	0	0	0	1	0	259	190	3	149	309	8.775	15.095	91.100	202.300	0.782599726321702
hsa-miR-182-5p	hsa-mir-182	UUUGGCAAUGGUAGAACUCACACU	chr7	24	43.048	14.054	0.217	35.551	2.057	24.626	51.601	25.838	285.037	84.886	31.851	0.000	11.915	9.080	0.487	203.184	186.399	49.320	26.405	20.383	731	286	5	480	50	513	935	540	3432	1461	496	0	258	163	10	1863	1239	773	429	293	53.902	56.692	552.400	843.300	0.0728063616820166
hsa-miR-183-3p	hsa-mir-183	GUGAAUUACCGAAGGGCCAUAA	chr7	22	0.000	0.000	0.000	0.000	0.000	0.000	0.000	0.000	0.000	0.000	0.000	0.000	0.000	0.000	0.000	0.000	0.000	0.064	0.000	0.000	0	0	0	0	0	0	0	0	0	0	0	0	0	0	0	0	0	1	0	0	0.006	0.000	0.100	0.000	-2.58496250072116
hsa-miR-183-5p	hsa-mir-183	UAUGGCACUGGUAGAAUUCACU	chr7	22	13.603	0.000	15.367	22.960	0.041	4.416	8.223	13.685	5.315	27.424	8.733	0.136	0.000	8.300	0.243	42.534	12.637	30.371	19.265	2.922	231	0	354	310	1	92	149	286	64	472	136	3	0	149	5	390	84	476	313	42	12.514	11.104	159.800	195.900	-0.172463536121077
hsa-miR-184	hsa-mir-184	UGGACGGAGAACUGAUAAGGGU	chr15	22	0.000	0.000	0.000	0.000	0.000	0.000	0.000	0.000	0.000	0.000	0.000	0.181	0.000	0.000	0.000	0.000	0.000	0.000	0.000	0.000	0	0	0	0	0	0	0	0	0	0	0	4	0	0	0	0	0	0	0	0	0.018	0.000	0.400	0.000	-4.16992500144231
hsa-miR-1843	hsa-mir-1843	UAUGGAGGUCUCUGUCUGGC	chr1	20	0.059	0.049	0.000	39.921	0.000	0.000	0.055	0.048	33.221	0.000	0.000	0.000	0.000	0.000	0.049	19.522	16.248	4.913	6.217	25.392	1	1	0	539	0	0	1	1	400	0	0	0	0	0	1	179	108	77	101	365	7.234	7.335	83.100	94.300	0.0200033679049781
hsa-miR-185-5p	hsa-mir-185	UGGAGAGAAAGGCAGUUCCUGA	chr22	22	28.149	2.015	6.208	218.345	4.855	24.578	14.128	20.431	640.918	63.854	48.932	0.000	27.432	0.223	9.054	252.153	57.168	25.713	25.051	54.748	478	41	143	2948	118	512	256	427	7717	1099	762	0	594	4	186	2312	380	403	407	787	50.047	102.348	583.500	1373.900	1.03212741432812
hsa-miR-186-5p	hsa-mir-186	CAAAGAAUUCUCCUUUUGGGCU	chr1	22	0.118	0.147	0.130	27.034	1.234	0.144	1.435	0.096	141.356	0.116	0.064	0.000	0.046	4.401	0.097	4.363	12.186	0.766	1.846	9.531	2	3	3	365	30	3	26	2	1702	2	1	0	1	79	2	40	81	12	30	137	3.330	17.181	38.300	213.800	2.36721992688763
hsa-miR-187-3p	hsa-mir-187	UCGUGUCUUGUGUUGCAGCCGG	chr18	22	0.000	0.000	0.000	0.444	0.000	0.048	0.055	0.000	1.163	0.000	0.000	0.181	0.046	0.000	0.000	0.000	1.655	0.064	0.123	0.000	0	0	0	6	0	1	1	0	14	0	0	4	1	0	0	0	11	1	2	0	0.207	0.171	1.900	2.200	-0.275634442613427
hsa-miR-188-5p	hsa-mir-188	CAUCCCUUGCAUGGUGGAGGG	chrX	21	0.000	0.000	0.000	0.000	0.000	0.000	0.000	0.000	0.000	0.000	0.000	0.000	0.000	0.000	0.000	0.000	0.000	0.000	0.000	0.139	0	0	0	0	0	0	0	0	0	0	0	0	0	0	0	0	0	0	0	2	0.014	0.000	0.200	0.000	-3.8073549220576
hsa-miR-18a-3p	hsa-mir-18a	ACUGCCCUAAGUGCUCCUUCUGG	chr13	23	0.000	2.260	0.000	5.111	0.000	0.096	0.000	0.000	6.893	0.058	0.000	0.000	4.480	3.844	0.000	3.054	2.257	0.255	5.416	0.070	0	46	0	69	0	2	0	0	83	1	0	0	97	69	0	28	15	4	88	1	1.937	1.442	30.200	20.100	-0.425752789362431
hsa-miR-18a-5p	hsa-mir-18a	UAAGGUGCAUCUAGUGCAGAUAG	chr13	23	0.000	0.000	0.000	5.777	0.041	0.048	0.166	0.000	4.817	0.000	0.000	0.000	0.000	0.000	0.049	1.091	0.752	0.893	0.000	0.417	0	0	0	78	1	1	3	0	58	0	0	0	0	0	1	10	5	14	0	6	0.320	1.085	3.600	14.100	1.76155123244448
hsa-miR-1908-3p	hsa-mir-1908	CCGGCCGCCGGCUCCGCCCCG	chr11	21	0.000	0.000	0.000	0.222	0.000	0.000	0.000	0.000	2.159	4.067	0.000	0.000	0.000	0.000	6.133	1.200	0.000	0.000	0.000	0.000	0	0	0	3	0	0	0	0	26	70	0	0	0	0	126	11	0	0	0	0	0.733	0.645	13.700	9.900	-0.184514037823195
hsa-miR-1908-5p	hsa-mir-1908	CGGCGGGGACGGCGAUUGGUC	chr11	21	51.528	36.708	7.814	340.330	0.411	4.464	5.574	1.531	193.015	82.911	0.321	0.000	16.071	5.459	50.672	245.827	112.381	12.250	81.615	104.766	875	747	180	4595	10	93	101	32	2324	1427	5	0	348	98	1041	2254	747	192	1326	1506	62.936	72.429	751.700	1038.400	0.202681967973519
hsa-miR-190a-5p	hsa-mir-190a	UGAUAUGUUUGAUAUAUUAGGU	chr15	22	0.000	0.000	0.000	0.000	0.000	0.048	0.717	0.000	0.000	0.058	0.000	0.000	0.000	0.000	0.000	0.000	0.602	0.383	0.000	0.487	0	0	0	0	0	1	13	0	0	1	0	0	0	0	0	0	4	6	0	7	0.147	0.082	1.700	1.500	-0.842120340218281
hsa-miR-190b-5p	hsa-mir-190b	UGAUAUGUUUGAUAUUGGGUUG	chr1	22	0.059	0.000	0.000	15.109	0.000	4.272	0.166	0.048	5.149	0.000	0.000	0.000	0.046	0.056	0.049	3.381	2.257	0.128	10.833	0.000	1	0	0	204	0	89	3	1	62	0	0	0	1	1	1	31	15	2	176	0	1.675	2.480	22.700	36.000	0.56617902504174
hsa-miR-191-3p	hsa-mir-191	GCUGCGCUUGGAUUUCGUCCCC	chr3	22	12.072	0.049	0.000	14.369	0.000	0.000	0.055	0.048	9.634	0.000	0.000	0.000	0.000	0.000	0.000	17.995	5.265	0.000	0.000	4.800	205	1	0	194	0	0	1	1	116	0	0	0	0	0	0	165	35	0	0	69	2.806	3.623	26.900	51.800	0.368669796833388
hsa-miR-191-5p	hsa-mir-191	CAACGGAAUCCCAAAAGCAGCUG	chr3	23	763.678	754.949	197.690	6260.003	100.723	242.279	743.270	313.219	6676.448	1171.096	583.271	13.621	282.906	304.194	371.935	7986.225	7404.796	956.293	1454.913	4413.405	12968	15363	4554	84520	2448	5047	13468	6546	80388	20156	9083	301	6126	5461	7641	73226	49220	14988	23638	63442	2377.156	1722.335	25312.600	24545.800	-0.464870803618277
hsa-miR-1910-5p	hsa-mir-1910	CCAGUCCUGUGCCUGCCGCCU	chr16	21	0.000	0.000	0.000	0.000	0.000	0.000	1.600	0.000	0.000	0.000	0.000	0.000	0.000	0.000	0.000	0.000	0.000	5.360	0.000	0.000	0	0	0	0	0	0	29	0	0	0	0	0	0	0	0	0	0	84	0	0	0.536	0.160	8.400	2.900	-1.74416109557041
hsa-miR-1913	hsa-mir-1913	UCUGCCCCCUCCGCUGCUGCCA	chr6	22	0.000	0.000	0.000	0.000	0.000	0.000	0.000	0.000	0.000	0.000	0.000	0.045	0.000	0.000	0.000	0.000	0.000	0.000	0.000	0.000	0	0	0	0	0	0	0	0	0	0	0	1	0	0	0	0	0	0	0	0	0.005	0.000	0.100	0.000	-2.32192809488736
hsa-miR-192-3p	hsa-mir-192	CUGCCAAUUCCAUAGGUCACAG	chr11	22	0.000	0.000	0.000	0.000	0.000	0.000	0.000	0.000	0.000	0.000	0.000	0.000	0.000	0.000	0.000	0.000	0.000	0.000	0.000	0.070	0	0	0	0	0	0	0	0	0	0	0	0	0	0	0	0	0	0	0	1	0.007	0.000	0.100	0.000	-2.8073549220576
hsa-miR-192-5p	hsa-mir-192	CUGACCUAUGAAUUGACAGCC	chr11	21	0.118	3.489	14.369	92.359	0.329	12.241	3.698	7.656	57.306	21.962	21.641	0.634	3.556	8.968	0.049	60.530	45.434	24.820	205.884	42.157	2	71	331	1247	8	255	67	160	690	378	337	14	77	161	1	555	302	389	3345	606	41.367	21.353	578.700	320.900	-0.954041558630774
hsa-miR-193a-3p	hsa-mir-193a	AACUGGCCUACAAAGUCCCAGU	chr17	22	0.000	0.000	0.000	0.000	0.000	0.048	0.000	0.048	0.000	0.000	0.000	0.000	0.000	0.000	0.000	0.000	0.150	0.255	0.000	0.000	0	0	0	0	0	1	0	1	0	0	0	0	0	0	0	0	1	4	0	0	0.041	0.010	0.500	0.200	-2.03562390973072
hsa-miR-193a-5p	hsa-mir-193a	UGGGUCUUUGCGGGCGAGAUGA	chr17	22	22.849	13.219	8.986	62.289	0.288	93.273	14.294	10.144	3.073	75.183	38.208	0.000	27.339	16.154	72.771	30.647	24.673	31.583	45.424	57.462	388	269	207	841	7	1943	259	212	37	1294	595	0	592	290	1495	281	164	495	738	826	34.426	30.360	547.600	545.700	-0.181326771350858
hsa-miR-193b-3p	hsa-mir-193b	AACUGGCCCUCAAAGUCCCGCU	chr16	22	0.059	0.000	0.000	0.148	0.000	0.000	0.000	0.000	0.083	0.000	12.779	0.000	0.000	0.000	0.000	0.000	1.655	1.276	0.000	0.974	1	0	0	2	0	0	0	0	1	0	199	0	0	0	0	0	11	20	0	14	1.668	0.029	24.400	0.400	-5.84592257831709
hsa-miR-193b-5p	hsa-mir-193b	CGGGGUUUUGAGGGCGAGAUGA	chr16	22	6.831	0.000	0.000	0.074	2.304	0.144	3.201	7.129	0.000	0.058	6.357	0.000	0.000	0.000	0.000	2.181	0.000	0.064	0.062	0.139	116	0	0	1	56	3	58	149	0	1	99	0	0	0	0	20	0	1	1	2	0.880	1.974	12.300	38.400	1.16554656093174
hsa-miR-194-3p	hsa-mir-194-2	CCAGUGGGGCUGCUGUUAUCUG	chr11	22	0.000	0.000	0.000	0.000	0.000	0.000	0.000	0.000	0.000	0.000	0.000	0.000	0.000	0.000	0.000	0.000	0.000	0.064	0.000	0.000	0	0	0	0	0	0	0	0	0	0	0	0	0	0	0	0	0	1	0	0	0.006	0.000	0.100	0.000	-2.58496250072116
hsa-miR-194-5p	hsa-mir-194-1	UGUAACAGCAACUCCAUGUGGA	chr1	22	0.000	0.000	0.000	11.702	0.041	0.000	0.000	0.144	48.005	0.000	0.000	0.091	2.771	0.000	0.049	6.980	7.522	5.423	18.526	1.739	0	0	0	158	1	0	0	3	578	0	0	2	60	0	1	64	50	85	301	25	4.310	5.989	58.800	74.000	0.474627263001926
hsa-miR-195-3p	hsa-mir-195	CCAAUAUUGGCUGUGCUGCUCC	chr17	22	0.000	0.000	0.000	0.000	0.000	0.000	0.000	0.000	0.000	0.000	0.000	0.000	0.000	0.000	0.000	1.636	0.000	0.000	0.000	0.000	0	0	0	0	0	0	0	0	0	0	0	0	0	0	0	15	0	0	0	0	0.164	0.000	1.500	0.000	-7.35755200461808
hsa-miR-195-5p	hsa-mir-195	UAGCAGCACAGAAAUAUUGGC	chr17	21	0.177	0.000	0.087	0.593	0.288	0.192	1.435	0.096	11.046	0.116	0.000	0.045	0.046	0.111	0.097	1.963	0.000	0.829	0.000	0.626	3	0	2	8	7	4	26	2	133	2	0	1	1	2	2	18	0	13	0	9	0.372	1.403	4.600	18.700	1.91514048251187
hsa-miR-196a-5p	hsa-mir-196a-2	UAGGUAGUUUCAUGUUGUUGGG	chr12	22	0.177	0.098	0.260	0.296	1.111	0.336	8.002	0.335	2.076	0.232	0.064	0.000	0.185	0.167	0.195	0.218	1.053	0.766	8.617	0.904	3	2	6	4	27	7	145	7	25	4	1	0	4	3	4	2	7	12	140	13	1.217	1.292	18.600	23.000	0.0862769019801966
hsa-miR-196b-5p	hsa-mir-196b	UAGGUAGUUUCCUGUUGUUGGG	chr7	22	16.077	4.570	0.174	281.819	0.453	0.096	7.726	2.680	403.470	15.804	0.000	0.045	10.345	8.801	0.146	147.671	112.531	0.510	8.371	95.514	273	93	4	3805	11	2	140	56	4858	272	0	1	224	158	3	1354	748	8	136	1373	38.393	73.287	400.500	951.400	0.93271401318992
hsa-miR-197-3p	hsa-mir-197	UUCACCACCUUCUCCACCCAGC	chr1	22	54.708	25.897	46.015	83.175	3.333	43.876	11.700	16.938	103.982	126.778	50.602	0.045	28.171	10.528	14.408	66.746	33.398	70.440	26.036	45.009	929	527	1060	1123	81	914	212	354	1252	2182	788	1	610	189	296	612	222	1104	423	647	34.538	51.640	489.200	863.400	0.580304457836826
hsa-miR-199a-3p	hsa-mir-199a-2	ACAGUAGUCUGCACAUUGGUUA	chr1	22	0.059	1.278	0.000	6.073	0.000	0.000	3.366	0.000	1296.537	0.000	0.064	0.000	0.000	0.000	0.438	0.000	1.204	3.956	0.000	3.965	1	26	0	82	0	0	61	0	15611	0	1	0	0	0	9	0	8	62	0	57	0.963	130.731	13.700	1578.100	7.08484977189841
hsa-miR-199a-5p	hsa-mir-199a-2	CCCAGUGUUCAGACUACCUGUUC	chr1	23	7.891	5.356	0.781	217.900	2.551	6.289	20.751	3.349	178.397	0.813	0.257	0.091	0.877	0.557	1.022	119.315	119.000	5.487	23.081	82.227	134	109	18	2942	62	131	376	70	2148	14	4	2	19	10	21	1094	791	86	375	1182	35.191	44.408	358.400	600.400	0.335613087405527
hsa-miR-199b-3p	hsa-mir-199b	ACAGUAGUCUGCACAUUGGUUA	chr9	22	0.177	0.295	0.955	777.019	1.193	0.288	0.000	1.244	2.575	6.624	0.000	0.045	4.664	2.340	0.049	209.400	178.275	0.064	0.123	83.410	3	6	22	10491	29	6	0	26	31	114	0	1	101	42	1	1920	1185	1	2	1199	47.837	79.037	445.200	1072.800	0.72440127102889
hsa-miR-199b-5p	hsa-mir-199b	CCCAGUGUUUAGACUAUCUGUUC	chr9	23	0.059	0.147	0.217	2.148	0.453	0.384	1.600	0.096	1.744	0.116	0.064	0.000	0.046	0.167	0.195	0.436	0.301	0.191	0.062	0.487	1	3	5	29	11	8	29	2	21	2	1	0	1	3	4	4	2	3	1	7	0.195	0.696	2.600	11.100	1.83561318209912
hsa-miR-19a-3p	hsa-mir-19a	UGUGCAAAUCUAUGCAAAACUGA	chr13	23	0.000	0.000	0.000	0.000	0.000	0.000	0.000	0.000	1.495	0.000	0.000	0.000	0.000	0.000	0.000	0.000	0.000	0.064	0.000	0.000	0	0	0	0	0	0	0	0	18	0	0	0	0	0	0	0	0	1	0	0	0.006	0.149	0.100	1.800	4.63420601974101
hsa-miR-19b-1-5p	hsa-mir-19b-1	AGUUUUGCAGGUUUGCAUCCAGC	chr13	23	0.000	0.000	0.000	0.074	0.000	0.000	0.000	0.000	0.747	0.000	0.000	0.000	0.000	0.000	0.000	1.636	1.053	0.000	0.000	0.000	0	0	0	1	0	0	0	0	9	0	0	0	0	0	0	15	7	0	0	0	0.269	0.082	2.200	1.000	-1.71391035793854
hsa-miR-19b-3p	hsa-mir-19b-1	UGUGCAAAUCCAUGCAAAACUGA	chr13	23	0.000	0.000	0.087	25.034	0.000	0.096	3.146	0.096	29.816	0.116	0.064	0.000	4.110	0.056	0.049	11.779	9.177	1.978	0.062	14.678	0	0	2	338	0	2	57	2	359	2	1	0	89	1	1	108	61	31	1	211	4.195	5.839	50.400	76.200	0.477050500465296
hsa-miR-200a-3p	hsa-mir-200a	UAACACUGUCUGGUAACGAUGU	chr1	22	0.000	0.000	0.000	0.000	0.000	0.096	0.055	0.000	0.000	0.000	0.000	0.136	0.000	0.000	0.000	0.000	0.903	0.255	0.000	0.209	0	0	0	0	0	2	1	0	0	0	0	3	0	0	0	0	6	4	0	3	0.150	0.015	1.600	0.300	-3.32192809488736
hsa-miR-200a-5p	hsa-mir-200a	CAUCUUACCGGACAGUGCUGGA	chr1	22	0.000	0.000	0.000	0.000	0.000	0.000	0.055	0.000	0.000	0.000	0.000	0.000	0.000	0.000	0.000	0.000	0.000	0.191	0.000	0.000	0	0	0	0	0	0	1	0	0	0	0	0	0	0	0	0	0	3	0	0	0.019	0.006	0.300	0.100	-1.66296501272243
hsa-miR-200b-3p	hsa-mir-200b	UAAUACUGCCUGGUAAUGAUGA	chr1	22	0.000	0.000	0.000	1.259	0.000	0.000	0.055	0.000	0.000	0.000	0.000	0.000	0.000	0.000	0.000	1.745	0.000	0.510	0.000	0.278	0	0	0	17	0	0	1	0	0	0	0	0	0	0	0	16	0	8	0	4	0.253	0.131	2.800	1.800	-0.94957057315686
hsa-miR-200b-5p	hsa-mir-200b	CAUCUUACUGGGCAGCAUUGGA	chr1	22	0.000	0.000	0.000	0.000	0.000	0.000	0.000	0.000	0.000	0.000	0.000	0.000	0.000	0.000	0.000	0.000	0.000	0.064	0.000	0.070	0	0	0	0	0	0	0	0	0	0	0	0	0	0	0	0	0	1	0	1	0.013	0.000	0.200	0.000	-3.70043971814109
hsa-miR-200c-3p	hsa-mir-200c	UAAUACUGCCGGGUAAUGAUGGA	chr12	23	0.000	0.000	0.043	4.222	0.000	0.000	0.055	0.048	23.753	0.058	0.000	0.045	0.000	0.000	0.000	5.344	4.513	0.064	0.000	0.000	0	0	1	57	0	0	1	1	286	1	0	1	0	0	0	49	30	1	0	0	0.997	2.818	8.100	34.700	1.49900620191144
hsa-miR-203a-3p	hsa-mir-203a	GUGAAAUGUUUAGGACCACUAG	chr14	22	0.000	0.000	0.000	0.296	0.123	0.000	0.110	0.048	0.000	0.000	0.000	0.045	0.000	0.000	0.000	0.000	0.000	0.128	0.000	0.139	0	0	0	4	3	0	2	1	0	0	0	1	0	0	0	0	0	2	0	2	0.031	0.058	0.500	1.000	0.903784684740697
hsa-miR-204-3p	hsa-mir-204	GCUGGGAAGGCAAAGGGACGU	chr9	21	0.000	0.000	0.000	0.000	0.041	0.048	0.110	0.000	0.000	0.000	0.000	0.000	0.000	0.000	0.000	0.000	0.000	0.000	0.000	0.070	0	0	0	0	1	1	2	0	0	0	0	0	0	0	0	0	0	0	0	1	0.007	0.020	0.100	0.400	1.51457317282976
hsa-miR-204-5p	hsa-mir-204	UUCCCUUUGUCAUCCUAUGCCU	chr9	22	43.755	33.367	11.851	143.316	13.619	90.392	158.113	33.542	213.113	136.887	53.748	8.960	40.224	41.610	51.889	149.743	77.929	91.878	32.191	20.383	743	679	273	1935	331	1883	2865	701	2566	2356	837	198	871	747	1066	1373	518	1440	523	293	56.855	87.796	786.600	1433.200	0.626867982192486
hsa-miR-205-3p	hsa-mir-205	GAUUUCAGUGGAGUGAAGUUC	chr1	21	0.000	0.000	0.000	0.000	0.041	0.000	0.000	0.000	0.000	0.000	0.000	0.000	0.000	0.000	0.000	0.000	0.000	0.000	0.000	0.000	0	0	0	0	1	0	0	0	0	0	0	0	0	0	0	0	0	0	0	0	0.000	0.004	0.000	0.100	2
hsa-miR-205-5p	hsa-mir-205	UCCUUCAUUCCACCGGAGUCUG	chr1	22	0.059	0.000	0.000	0.370	0.123	0.144	0.000	0.096	1.246	0.000	0.000	0.045	0.000	0.000	0.000	2.618	0.000	0.000	0.000	0.000	1	0	0	5	3	3	0	2	15	0	0	1	0	0	0	24	0	0	0	0	0.266	0.204	2.500	2.900	-0.382857093529694
hsa-miR-206	hsa-mir-206	UGGAAUGUAAGGAAGUGUGUGG	chr6	22	19.434	2.998	11.547	7.925	20.326	6.817	159.990	7.273	2.409	2.498	27.035	0.588	16.210	2.729	4.770	9.707	0.150	18.184	2.277	22.609	330	61	266	107	494	142	2899	152	29	43	421	13	351	49	98	89	1	285	37	325	10.426	24.122	166.900	452.300	1.21016376368654
hsa-miR-208b-3p	hsa-mir-208b	AUAAGACGAACAAAAGGUUUGU	chr14	22	0.000	0.000	0.043	0.000	0.247	0.144	0.773	0.048	0.332	0.000	0.000	0.000	0.046	0.056	0.000	0.327	0.000	0.510	0.062	1.183	0	0	1	0	6	3	14	1	4	0	0	0	1	1	0	3	0	8	1	17	0.218	0.159	3.100	2.900	-0.455301369492571
hsa-miR-20a-5p	hsa-mir-20a	UAAAGUGCUUAUAGUGCAGGUAG	chr13	23	0.000	0.049	0.043	24.812	0.082	0.048	0.662	0.000	41.277	0.000	0.064	0.000	0.000	0.111	0.049	8.943	15.496	2.169	0.000	5.635	0	1	1	335	2	1	12	0	497	0	1	0	0	2	1	82	103	34	0	81	3.247	6.697	30.400	84.900	1.04440758342607
hsa-miR-20b-3p	hsa-mir-20b	ACUGUAGUAUGGGCACUUCCAG	chrX	22	0.000	0.000	0.000	0.815	0.000	0.000	0.000	0.000	0.581	0.000	0.000	0.000	0.000	0.000	0.000	0.000	0.000	0.000	0.000	0.000	0	0	0	11	0	0	0	0	7	0	0	0	0	0	0	0	0	0	0	0	0.000	0.140	0.000	1.800	7.12928301694497
hsa-miR-20b-5p	hsa-mir-20b	CAAAGUGCUCAUAGUGCAGGUAG	chrX	23	0.059	0.000	0.000	7.110	0.041	0.000	1.711	0.000	7.641	3.719	0.000	0.000	0.000	0.000	0.000	0.327	0.752	0.000	0.000	0.000	1	0	0	96	1	0	31	0	92	64	0	0	0	0	0	3	5	0	0	0	0.108	2.028	0.800	28.500	4.23095443483987
hsa-miR-21-3p	hsa-mir-21	CAACACCAGUCGAUGGGCUGU	chr17	21	0.000	0.000	0.000	3.703	0.000	0.000	0.000	0.000	5.731	0.000	0.000	0.000	0.000	0.000	0.000	1.745	3.159	0.319	0.000	0.070	0	0	0	50	0	0	0	0	69	0	0	0	0	0	0	16	21	5	0	1	0.529	0.943	4.300	11.900	0.833990048561071
hsa-miR-21-5p	hsa-mir-21	UAGCUUAUCAGACUGAUGUUGA	chr17	22	35.157	6.880	1.172	617.038	2.674	7.105	17.163	10.718	812.007	55.661	15.155	0.498	13.393	9.024	1.217	246.155	201.142	46.960	55.826	180.663	597	140	27	8331	65	148	311	224	9777	958	236	11	290	162	25	2257	1337	736	907	2597	77.003	156.558	855.800	2057.800	1.02371067230517
hsa-miR-210-3p	hsa-mir-210	CUGUGCGUGUGACAGCGGCUGA	chr11	22	0.000	0.000	0.000	0.000	0.000	0.000	0.000	0.000	0.000	0.000	0.000	0.000	0.000	0.000	0.000	0.000	0.000	0.064	0.000	0.000	0	0	0	0	0	0	0	0	0	0	0	0	0	0	0	0	0	1	0	0	0.006	0.000	0.100	0.000	-2.58496250072116
hsa-miR-210-5p	hsa-mir-210	AGCCCCUGCCCACCGCACACUG	chr11	22	0.000	0.000	0.000	0.000	0.000	0.000	0.000	0.000	0.581	0.000	0.000	0.000	0.000	0.000	0.000	0.000	0.000	0.000	0.000	0.000	0	0	0	0	0	0	0	0	7	0	0	0	0	0	0	0	0	0	0	0	0.000	0.058	0.000	0.700	5.85798099512757
hsa-miR-211-5p	hsa-mir-211	UUCCCUUUGUCAUCCUUCGCCU	chr15	22	5.889	0.000	0.043	4.222	0.082	0.000	0.000	0.000	1.744	7.960	14.834	0.000	3.140	0.056	0.000	4.253	0.451	0.000	0.000	0.000	100	0	1	57	2	0	0	0	21	137	231	0	68	1	0	39	3	0	0	0	2.273	1.994	34.200	31.800	-0.188932274419652
hsa-miR-2110	hsa-mir-2110	UUGGGGAAACGGCCGCUGAGUG	chr10	22	130.087	170.224	34.945	351.588	65.462	325.279	99.504	135.986	143.100	342.451	155.017	58.648	137.759	102.215	163.211	432.652	128.930	165.571	242.752	570.858	2209	3464	805	4747	1591	6776	1803	2842	1723	5894	2414	1296	2983	1835	3353	3967	857	2595	3944	8206	215.761	179.863	3145.000	3185.400	-0.262535675996153
hsa-miR-2115-5p	hsa-mir-2115	AGCUUCCAUGACUCCUGAUGGA	chr3	22	0.000	0.000	0.000	0.000	0.000	0.000	0.000	0.000	0.000	0.000	0.000	0.000	0.000	0.000	0.000	0.000	0.301	0.000	0.000	0.000	0	0	0	0	0	0	0	0	0	0	0	0	0	0	0	0	2	0	0	0	0.030	0.000	0.200	0.000	-4.90689059560852
hsa-miR-2116-5p	hsa-mir-2116	GGUUCUUAGCAUAGGAGGUCU	chr15	21	0.000	0.000	0.000	0.000	0.000	0.000	0.000	0.000	0.581	0.000	0.000	0.000	0.000	0.000	0.000	0.000	0.000	0.000	0.000	0.000	0	0	0	0	0	0	0	0	7	0	0	0	0	0	0	0	0	0	0	0	0.000	0.058	0.000	0.700	5.85798099512757
hsa-miR-212-3p	hsa-mir-212	UAACAGUCUCCAGUCACGGCC	chr17	21	0.000	0.000	0.000	8.443	0.000	0.192	0.055	0.048	5.648	0.058	0.000	0.091	0.000	0.000	0.000	6.871	3.310	0.064	0.000	0.070	0	0	0	114	0	4	1	1	68	1	0	2	0	0	0	63	22	1	0	1	1.040	1.444	8.900	18.900	0.473487213858716
hsa-miR-214-3p	hsa-mir-214	ACAGCAGGCACAGACAGGCAGU	chr1	22	0.000	0.049	0.043	0.000	0.041	0.048	0.497	0.000	1.329	0.058	0.000	0.045	0.000	0.000	0.049	0.109	0.000	0.128	0.062	0.278	0	1	1	0	1	1	9	0	16	1	0	1	0	0	1	1	0	2	1	4	0.067	0.207	1.000	3.000	1.62739776704155
hsa-miR-214-5p	hsa-mir-214	UGCCUGUCUACACUUGCUGUGC	chr1	22	0.000	0.000	0.043	0.000	0.123	0.192	0.662	0.048	0.000	0.058	0.000	0.000	0.000	0.056	0.000	0.218	0.000	0.319	0.123	0.070	0	0	1	0	3	4	12	1	0	1	0	0	0	1	0	2	0	5	2	1	0.079	0.113	1.100	2.200	0.516398214238085
hsa-miR-218-5p	hsa-mir-218-1	UUGUGCUUGAUCUAACCAUGU	chr4	21	0.000	0.098	0.087	1.407	0.123	0.384	0.938	0.048	0.000	0.116	0.064	0.000	0.000	0.000	0.243	1.745	0.301	1.276	0.000	0.835	0	2	2	19	3	8	17	1	0	2	1	0	0	0	5	16	2	20	0	12	0.446	0.320	5.600	5.400	-0.478971805032943
hsa-miR-219a-1-3p	hsa-mir-219a-1	AGAGUUGAGUCUGGACGUCCCG	chr6	22	0.000	0.000	0.043	1.778	0.000	0.000	0.000	0.000	0.664	0.058	0.000	0.000	0.000	0.000	0.000	1.854	0.000	0.000	0.000	5.357	0	0	1	24	0	0	0	0	8	1	0	0	0	0	0	17	0	0	0	77	0.721	0.254	9.400	3.400	-1.50517076246866
hsa-miR-219a-2-3p	hsa-mir-219a-2	AGAAUUGUGGCUGGACAUCUGU	chr9	22	0.000	0.147	0.000	0.000	0.000	0.000	0.000	0.000	0.000	0.174	0.000	0.000	0.000	0.000	0.000	0.000	0.000	0.000	0.000	0.000	0	3	0	0	0	0	0	0	0	3	0	0	0	0	0	0	0	0	0	0	0.000	0.032	0.000	0.600	5
hsa-miR-219b-5p	hsa-mir-219b	AGAUGUCCAGCCACAAUUCUCG	chr9	22	0.059	0.000	0.000	5.703	0.000	0.000	0.055	0.000	4.900	4.881	0.000	0.000	0.000	0.000	0.097	4.253	1.053	0.000	0.000	3.617	1	0	0	77	0	0	1	0	59	84	0	0	0	0	2	39	7	0	0	52	0.902	1.560	10.000	22.200	0.79034669049423
hsa-miR-22-3p	hsa-mir-22	AAGCUGCCAGUUGAAGAACUGU	chr17	22	445.145	212.288	249.217	4413.183	186.964	557.908	1079.640	259.389	4143.254	520.997	465.949	114.444	481.624	376.608	356.407	3316.597	2671.564	814.648	1541.821	2643.855	7559	4320	5741	59585	4544	11622	19563	5421	49887	8967	7256	2529	10429	6761	7322	30410	17758	12768	25050	38005	1278.352	1206.799	15828.800	17720.900	-0.0830997374613355
hsa-miR-22-5p	hsa-mir-22	AGUUCUUCAGUGGCAAGCUUUA	chr17	22	0.118	0.098	0.087	1.778	0.082	0.144	0.828	0.000	7.724	0.000	0.000	0.000	0.000	0.056	0.049	0.000	1.204	0.255	0.000	0.278	2	2	2	24	2	3	15	0	93	0	0	0	0	1	1	0	8	4	0	4	0.184	1.086	1.800	14.300	2.56124643174735
hsa-miR-221-3p	hsa-mir-221	AGCUACAUUGUCUGCUGGGUUUC	chrX	23	12.131	5.307	10.071	1560.335	2.222	4.368	6.015	5.550	1341.219	60.426	22.925	0.317	7.297	0.613	7.447	594.065	486.231	4.530	95.771	322.438	206	108	232	21067	54	91	109	116	16149	1040	357	7	158	11	153	5447	3232	71	1556	4635	154.163	300.765	1562.700	3917.200	0.964180138719083
hsa-miR-222-3p	hsa-mir-222	AGCUACAUCUGGCUACUGGGU	chrX	21	489.430	257.301	60.818	4224.687	28.596	99.993	367.606	151.872	3031.261	578.169	86.884	3.122	247.716	124.051	291.084	5149.940	2303.882	411.918	757.247	1696.019	8311	5236	1401	57040	695	2083	6661	3174	36498	9951	1353	69	5364	2227	5980	47220	15314	6456	12303	24380	1107.186	928.973	12066.600	13105.000	-0.253189034471269
hsa-miR-222-5p	hsa-mir-222	CUCAGUAGCCAGUGUAGAUCCU	chrX	22	0.000	0.049	0.043	1.037	0.000	0.000	0.000	0.000	0.249	3.021	0.000	0.000	0.000	0.000	0.049	0.000	0.000	0.000	0.000	0.000	0	1	1	14	0	0	0	0	3	52	0	0	0	0	1	0	0	0	0	0	0.005	0.440	0.100	7.100	6.4594316186373
hsa-miR-223-3p	hsa-mir-223	UGUCAGUUUGUCAAAUACCCCA	chrX	22	36.335	18.379	6.772	3690.676	7.982	1.344	22.903	36.557	1317.965	70.419	39.493	1.177	22.906	16.042	2.434	1402.983	2796.732	118.356	199.052	1062.899	617	374	156	49830	194	28	415	764	15869	1212	615	26	496	288	50	12864	18590	1855	3234	15279	566.207	520.933	5329.700	6945.900	-0.120231753696476
hsa-miR-223-5p	hsa-mir-223	CGUGUAUUUGACAAGCUGAGUU	chrX	22	13.898	3.096	0.521	449.799	0.987	0.000	19.702	8.613	216.934	25.623	0.064	0.000	8.036	2.451	0.097	176.791	229.877	22.395	64.566	207.863	236	63	12	6073	24	0	357	180	2612	441	1	0	174	44	2	1621	1528	351	1049	2988	71.214	73.917	775.800	999.800	0.0537453153336887
hsa-miR-224-3p	hsa-mir-224	AAAAUGGUGCCCUAGUGACUACA	chrX	23	0.000	0.000	0.000	0.000	0.000	0.000	0.000	0.000	1.246	0.000	0.000	0.000	0.000	0.000	0.000	0.000	0.000	0.000	0.000	0.000	0	0	0	0	0	0	0	0	15	0	0	0	0	0	0	0	0	0	0	0	0.000	0.125	0.000	1.500	6.96578428466209
hsa-miR-224-5p	hsa-mir-224	UCAAGUCACUAGUGGUUCCGUUUAG	chrX	25	0.000	0.000	0.000	1.629	0.000	0.000	0.000	0.000	4.402	0.000	0.000	0.000	0.000	0.000	0.000	0.000	0.000	0.000	0.000	0.000	0	0	0	22	0	0	0	0	53	0	0	0	0	0	0	0	0	0	0	0	0.000	0.603	0.000	7.500	9.23601419190009
hsa-miR-2276-3p	hsa-mir-2276	UCUGCAAGUGUCAGAGGCGAGG	chr13	22	0.000	0.000	0.000	0.000	0.000	0.000	0.000	0.000	0.831	0.000	0.000	0.000	0.000	0.000	0.000	0.000	0.000	0.000	0.000	0.000	0	0	0	0	0	0	0	0	10	0	0	0	0	0	0	0	0	0	0	0	0.000	0.083	0.000	1.000	6.37503943134693
hsa-miR-2277-3p	hsa-mir-2277	UGACAGCGCCCUGCCUGGCUC	chr5	21	0.000	0.000	0.000	2.814	0.041	0.000	0.000	0.000	1.080	0.000	0.000	0.000	0.000	0.000	0.000	1.963	0.301	0.064	0.000	0.000	0	0	0	38	1	0	0	0	13	0	0	0	0	0	0	18	2	1	0	0	0.233	0.394	2.100	5.200	0.757865674802096
hsa-miR-2278	hsa-mir-2278	GAGAGCAGUGUGUGUUGCCUGG	chr9	22	0.000	0.000	0.000	1.926	0.000	0.000	0.000	0.000	0.000	0.000	0.000	0.000	0.046	0.000	0.000	0.000	0.000	0.064	0.000	0.000	0	0	0	26	0	0	0	0	0	0	0	0	1	0	0	0	0	1	0	0	0.011	0.193	0.200	2.600	4.13302541863078
hsa-miR-2355-3p	hsa-mir-2355	AUUGUCCUUGCUGUUUGGAGAU	chr2	22	0.000	0.000	0.000	0.000	0.000	0.000	0.000	0.000	1.744	0.000	0.000	0.000	0.000	0.000	0.000	0.000	0.150	0.000	0.000	2.852	0	0	0	0	0	0	0	0	21	0	0	0	0	0	0	0	1	0	0	41	0.300	0.174	4.200	2.100	-0.785875194647153
hsa-miR-23a-3p	hsa-mir-23a	AUCACAUUGCCAGGGAUUUCC	chr19	21	665.804	856.032	215.054	5382.847	45.383	566.165	394.041	458.248	5519.854	1407.802	447.262	22.264	428.700	319.234	305.735	6694.377	2886.246	644.356	2449.188	4739.739	11306	17420	4954	72677	1103	11794	7140	9577	66462	24230	6965	492	9283	5731	6281	61381	19185	10099	39792	68133	1893.710	1551.123	22734.200	22666.300	-0.287902322640866
hsa-miR-23a-5p	hsa-mir-23a	GGGGUUCCUGGGGAUGGGAUUU	chr19	22	0.000	0.000	0.043	0.000	0.000	0.000	0.000	0.000	3.239	0.000	0.000	0.000	0.000	0.000	0.000	1.091	0.752	0.000	0.000	0.000	0	0	1	0	0	0	0	0	39	0	0	0	0	0	0	10	5	0	0	0	0.184	0.328	1.500	4.000	0.833990048561071
hsa-miR-23b-3p	hsa-mir-23b	AUCACAUUGCCAGGGAUUACCAC	chr9	23	0.353	6.880	0.434	229.973	3.333	6.913	12.031	2.488	159.378	9.761	0.064	0.091	0.462	2.674	17.134	186.824	34.451	19.205	15.634	108.732	6	140	10	3105	81	144	218	52	1919	168	1	2	10	48	352	1713	229	301	254	1563	38.527	43.154	447.300	584.300	0.163624439510176
hsa-miR-23b-5p	hsa-mir-23b	UGGGUUCCUGGCAUGCUGAUUU	chr9	22	7.008	5.111	0.217	31.033	0.082	0.000	0.276	4.881	19.351	4.358	0.000	0.000	3.279	2.952	0.000	29.992	7.673	0.000	0.000	6.817	119	104	5	419	2	0	5	102	233	75	0	0	71	53	0	275	51	0	0	98	5.071	7.232	54.800	106.400	0.512124403348553
hsa-miR-23c	hsa-mir-23c	AUCACAUUGCCAGUGAUUACCC	chrX	22	0.000	0.000	0.000	0.000	0.000	0.000	0.000	0.000	0.083	0.000	0.000	0.000	0.000	0.000	0.000	0.000	0.000	0.000	0.000	0.000	0	0	0	0	0	0	0	0	1	0	0	0	0	0	0	0	0	0	0	0	0.000	0.008	0.000	0.100	3
hsa-miR-24-1-5p	hsa-mir-24-1	UGCCUACUGAGCUGAUAUCAGU	chr9	22	0.000	0.049	0.000	0.000	0.000	0.048	0.000	0.000	0.000	0.000	0.000	0.000	0.000	0.000	0.000	0.000	0.000	0.000	0.000	0.070	0	1	0	0	0	1	0	0	0	0	0	0	0	0	0	0	0	0	0	1	0.007	0.010	0.100	0.200	0.514573172829758
hsa-miR-24-3p	hsa-mir-24-2	UGGCUCAGUUCAGCAGGAACAG	chr19	22	251.870	414.453	91.161	2844.405	21.684	89.432	115.839	128.809	5832.465	228.165	101.974	6.381	230.306	25.178	144.179	1966.073	4252.869	109.615	1551.669	4083.315	4277	8434	2100	38404	527	1863	2099	2692	70226	3927	1588	141	4987	452	2962	18027	28269	1718	25210	58697	1247.156	1001.828	14205.100	13454.900	-0.316007096351162
hsa-miR-25-3p	hsa-mir-25	CAUUGCACUUGUCUCGGUCUGA	chr7	22	67.016	61.229	24.961	1705.503	12.344	70.135	90.177	78.664	1386.899	673.514	323.069	2.806	119.748	113.579	21.320	706.508	779.896	218.337	445.989	780.183	1138	1246	575	23027	300	1461	1634	1644	16699	11592	5031	62	2593	2039	438	6478	5184	3422	7246	11215	351.143	417.044	4370.800	5931.600	0.248140926975421
hsa-miR-25-5p	hsa-mir-25	AGGCGGAGACUUGGGCAAUUG	chr7	21	0.000	0.000	0.000	1.333	1.605	0.000	0.000	0.000	1.246	0.000	9.311	0.045	0.000	0.279	0.000	0.000	0.752	2.616	0.000	4.174	0	0	0	18	39	0	0	0	15	0	145	1	0	5	0	0	5	41	0	60	1.718	0.418	25.700	7.200	-2.03915518905758
hsa-miR-26a-1-3p	hsa-mir-26a-1	CCUAUUCUUGGUUACUUGCACG	chr3	22	0.000	0.000	0.000	7.258	0.000	0.000	0.000	0.000	6.478	0.000	0.000	0.000	0.000	0.000	0.000	4.363	3.912	0.000	0.000	0.070	0	0	0	98	0	0	0	0	78	0	0	0	0	0	0	40	26	0	0	1	0.834	1.374	6.700	17.600	0.720262715373437
hsa-miR-26a-2-3p	hsa-mir-26a-2	CCUAUUCUUGAUUACUUGUUUC	chr12	22	0.000	0.000	0.000	0.000	0.000	0.000	0.055	0.000	0.415	0.058	0.000	0.000	0.046	0.000	0.000	0.109	0.000	0.000	0.000	0.070	0	0	0	0	0	0	1	0	5	1	0	0	1	0	0	1	0	0	0	1	0.022	0.053	0.300	0.700	1.2684888359259
hsa-miR-26a-5p	hsa-mir-26a-2	UUCAAGUAAUCCAGGAUAGGCU	chr12	22	748.308	561.433	251.431	7363.502	240.905	294.940	1447.025	332.310	8331.440	919.051	245.561	3.032	226.658	277.178	409.464	8560.549	8557.941	694.825	998.029	4526.728	12707	11425	5792	99419	5855	6144	26220	6945	100315	15818	3824	67	4908	4976	8412	78492	56885	10890	16215	65071	2449.996	2049.035	24974.000	29064.000	-0.257834766266842
hsa-miR-26b-3p	hsa-mir-26b	CCUGUUCUCCAUUACUUGGCU	chr2	21	0.000	0.000	0.043	13.998	0.082	0.048	0.110	0.000	29.567	0.058	0.000	0.000	2.679	0.000	0.000	6.326	8.876	0.000	0.000	31.235	0	0	1	189	2	1	2	0	356	1	0	0	58	0	0	58	59	0	0	449	4.912	4.391	62.400	55.200	-0.161761026243638
hsa-miR-26b-5p	hsa-mir-26b	UUCAAGUAAUUCAGGAUAGGU	chr2	21	11.071	14.791	0.825	405.804	3.580	22.706	27.428	17.608	769.982	25.507	25.044	0.362	6.004	4.679	7.837	267.967	114.487	29.414	4.493	78.957	188	301	19	5479	87	473	497	368	9271	439	390	8	130	84	161	2457	761	461	73	1135	53.924	129.930	566.000	1712.200	1.26873515572177
hsa-miR-27a-3p	hsa-mir-27a	UUCACAGUGGCUAAGUUCCGC	chr19	21	54.355	54.890	24.483	2342.465	8.640	18.770	37.528	50.050	2187.278	128.986	25.429	4.390	27.755	24.732	11.634	999.451	927.029	38.346	226.626	824.566	923	1117	564	31627	210	391	680	1046	26336	2220	396	97	601	444	239	9164	6162	601	3682	11853	310.996	490.744	3323.900	6511.400	0.658074604254678
hsa-miR-27a-5p	hsa-mir-27a	AGGGCUUAGCUGCUUGUGAGCA	chr19	22	0.000	0.000	0.000	3.333	0.000	0.192	0.000	0.048	0.747	2.498	0.000	0.000	0.000	0.000	0.000	1.418	0.752	0.064	0.000	3.548	0	0	0	45	0	4	0	1	9	43	0	0	0	0	0	13	5	1	0	51	0.578	0.682	7.000	10.200	0.238702246523494
hsa-miR-27b-3p	hsa-mir-27b	UUCACAGUGGCUAAGUUCUGC	chr9	21	12.838	25.455	2.344	663.700	5.555	6.625	31.457	13.254	1574.515	32.421	26.328	1.629	17.087	1.894	4.673	387.500	231.532	22.906	143.780	272.142	218	518	54	8961	135	138	570	277	18958	558	410	36	370	34	96	3553	1539	359	2336	3912	110.947	236.816	1264.500	3038.700	1.09389589939055
hsa-miR-27b-5p	hsa-mir-27b	AGAGCUUAGCUGAUUGGUGAAC	chr9	22	0.000	0.000	0.000	9.332	0.000	0.048	0.055	0.000	5.066	0.000	0.000	0.000	0.000	0.000	0.146	6.871	5.115	0.191	0.000	0.209	0	0	0	126	0	1	1	0	61	0	0	0	0	0	3	63	34	3	0	3	1.253	1.450	10.600	18.900	0.210666485580436
hsa-miR-28-3p	hsa-mir-28	CACUAGAUUGUGAGCUCCUGGA	chr3	22	95.695	31.450	11.200	1002.178	6.707	5.136	30.243	28.231	1241.307	91.626	21.641	0.000	12.053	15.263	50.769	968.259	702.869	35.028	151.412	529.467	1625	640	258	13531	163	107	548	590	14946	1577	337	0	261	274	1043	8878	4672	549	2460	7611	248.676	254.377	2608.500	3398.500	0.0327009542362297
hsa-miR-28-5p	hsa-mir-28	AAGGAGCUCACAGUCUAUUGAG	chr3	22	4.358	8.550	0.347	120.356	0.535	0.576	3.201	0.574	196.088	4.822	0.128	0.000	5.773	0.390	0.146	69.800	48.743	2.807	11.387	40.696	74	174	8	1625	13	12	58	12	2361	83	2	0	125	7	3	640	324	44	185	585	17.987	33.941	191.500	442.000	0.916074487777362
hsa-miR-296-5p	hsa-mir-296	AGGGCCCCCCCUCAAUCCUGU	chr20	21	0.000	0.049	0.000	0.889	0.000	0.096	0.000	0.000	1.495	3.370	0.064	0.045	0.000	0.000	0.000	1.854	0.752	0.191	0.000	0.209	0	1	0	12	0	2	0	0	18	58	1	1	0	0	0	17	5	3	0	3	0.312	0.590	3.000	9.100	0.919168925386955
hsa-miR-299-3p	hsa-mir-299	UAUGUGGGAUGGUAAACCGCUU	chr14	22	0.000	0.000	0.000	0.000	0.000	0.000	0.000	0.000	0.747	0.000	0.000	0.000	0.000	0.000	0.000	0.000	0.000	0.000	0.000	0.000	0	0	0	0	0	0	0	0	9	0	0	0	0	0	0	0	0	0	0	0	0.000	0.075	0.000	0.900	6.22881869049588
hsa-miR-299-5p	hsa-mir-299	UGGUUUACCGUCCCACAUACAU	chr14	22	0.000	0.000	0.000	0.000	0.000	0.000	0.110	0.000	0.000	0.000	0.000	0.000	0.046	0.000	0.000	0.000	0.000	0.000	0.000	0.139	0	0	0	0	0	0	2	0	0	0	0	0	1	0	0	0	0	0	0	2	0.019	0.011	0.300	0.200	-0.788495894806288
hsa-miR-29a-3p	hsa-mir-29a	UAGCACCAUCUGAAAUCGGUUA	chr7	22	0.236	0.197	0.217	1.111	0.411	0.864	4.415	0.144	4.900	0.232	0.064	0.045	0.185	0.056	0.243	1.527	2.558	2.233	0.246	2.991	4	4	5	15	10	18	80	3	59	4	1	1	4	1	5	14	17	35	4	43	1.015	1.273	12.500	20.200	0.32675269182882
hsa-miR-29a-5p	hsa-mir-29a	ACUGAUUUCUUUUGGUGUUCAG	chr7	22	0.000	0.000	0.000	0.000	0.000	0.000	0.000	0.000	0.000	0.000	0.000	0.000	0.185	0.000	0.000	0.000	0.000	0.000	0.000	0.000	0	0	0	0	0	0	0	0	0	0	0	0	4	0	0	0	0	0	0	0	0.018	0.000	0.400	0.000	-4.16992500144231
hsa-miR-29b-1-5p	hsa-mir-29b-1	GCUGGUUUCAUAUGGUGGUUUAGA	chr7	24	0.000	0.000	0.000	0.000	0.041	0.000	0.055	0.000	0.000	0.058	0.000	0.000	0.000	0.000	0.000	0.000	0.000	3.063	0.000	0.000	0	0	0	0	1	0	1	0	0	1	0	0	0	0	0	0	0	48	0	0	0.306	0.015	4.800	0.300	-4.35049724708413
hsa-miR-29b-2-5p	hsa-mir-29b-2	CUGGUUUCACAUGGUGGCUUAG	chr1	22	0.000	0.000	0.000	1.111	0.000	0.000	0.000	0.000	0.000	0.000	0.000	0.000	0.000	0.056	0.000	0.000	0.000	0.064	0.000	0.000	0	0	0	15	0	0	0	0	0	0	0	0	0	1	0	0	0	1	0	0	0.012	0.111	0.200	1.500	3.20945336562895
hsa-miR-29b-3p	hsa-mir-29b-2	UAGCACCAUUUGAAAUCAGUGUU	chr1	23	0.118	0.000	0.000	0.000	0.000	0.144	0.552	0.000	0.747	0.116	0.000	0.000	0.000	0.000	0.000	0.218	0.602	0.383	0.062	0.348	2	0	0	0	0	3	10	0	9	2	0	0	0	0	0	2	4	6	1	5	0.161	0.168	1.800	2.600	0.0614005446641433
hsa-miR-29c-3p	hsa-mir-29c	UAGCACCAUUUGAAAUCGGUUA	chr1	22	0.118	0.246	0.174	1.629	0.535	0.144	3.091	0.096	1.744	0.116	0.000	0.000	0.185	2.284	0.292	0.436	1.053	1.085	0.062	1.878	2	5	4	22	13	3	56	2	21	2	0	0	4	41	6	4	7	17	1	27	0.727	0.789	10.700	13.000	0.118069936093864
hsa-miR-29c-5p	hsa-mir-29c	UGACCGAUUUCUCCUGGUGUUC	chr1	22	0.059	0.098	0.043	27.997	0.329	0.048	1.600	0.287	57.306	0.174	0.064	0.000	0.000	2.340	0.195	16.359	23.770	0.447	14.218	19.061	1	2	1	378	8	1	29	6	690	3	1	0	0	42	4	150	158	7	231	274	7.645	8.794	86.700	111.900	0.20200303096448
hsa-miR-301a-3p	hsa-mir-301a	CAGUGCAAUAGUAUUGUCAAAGC	chr17	23	0.059	2.948	0.087	19.627	0.000	0.000	0.221	3.158	17.441	0.000	0.000	0.000	0.000	0.000	0.049	10.579	3.761	0.574	0.000	0.278	1	60	2	265	0	0	4	66	210	0	0	0	0	0	1	97	25	9	0	4	1.524	4.354	13.600	60.800	1.51447850469488
hsa-miR-301a-5p	hsa-mir-301a	GCUCUGACUUUAUUGCACUACU	chr17	22	0.000	0.000	0.000	0.000	0.000	0.000	0.000	0.000	0.914	0.000	0.000	0.000	0.000	0.000	0.000	0.000	0.000	0.000	0.000	0.000	0	0	0	0	0	0	0	0	11	0	0	0	0	0	0	0	0	0	0	0	0.000	0.091	0.000	1.100	6.5077946401987
hsa-miR-301b-3p	hsa-mir-301b	CAGUGCAAUGAUAUUGUCAAAGC	chr22	23	0.000	0.000	0.000	1.333	0.000	0.000	0.000	0.000	4.900	0.000	0.000	0.000	0.000	0.000	0.000	1.200	1.354	0.000	0.000	0.000	0	0	0	18	0	0	0	0	59	0	0	0	0	0	0	11	9	0	0	0	0.255	0.623	2.000	7.700	1.28873491616514
hsa-miR-302a-5p	hsa-mir-302a	ACUUAAACGUGGAUGUACUUGCU	chr4	23	0.000	0.000	0.000	0.000	0.000	0.000	0.055	0.000	0.000	0.000	0.000	0.000	0.000	0.000	0.000	0.000	0.000	0.000	0.000	0.000	0	0	0	0	0	0	1	0	0	0	0	0	0	0	0	0	0	0	0	0	0.000	0.006	0.000	0.100	2.58496250072116
hsa-miR-302b-3p	hsa-mir-302b	UAAGUGCUUCCAUGUUUUAGUAG	chr4	23	0.000	0.000	0.000	0.000	0.000	0.000	0.110	0.000	0.000	0.000	0.064	0.000	0.000	0.000	0.049	0.000	0.000	0.000	0.000	0.000	0	0	0	0	0	0	2	0	0	0	1	0	0	0	1	0	0	0	0	0	0.011	0.011	0.200	0.200	0
hsa-miR-3064-5p	hsa-mir-3064	UCUGGCUGUUGUGGUGUGCAA	chr17	21	0.000	2.850	0.000	0.000	0.000	0.000	0.000	0.048	1.993	0.000	0.000	0.000	0.000	0.000	0.000	1.418	3.310	0.000	0.000	5.148	0	58	0	0	0	0	0	1	24	0	0	0	0	0	0	13	22	0	0	74	0.988	0.489	10.900	8.300	-1.01467657663244
hsa-miR-3065-3p	hsa-mir-3065	UCAGCACCAGGAUAUUGUUGGAG	chr17	23	0.000	0.000	0.000	1.111	0.000	0.000	0.000	0.000	0.000	0.000	0.000	0.000	0.000	0.000	0.000	0.000	0.000	0.000	0.000	0.000	0	0	0	15	0	0	0	0	0	0	0	0	0	0	0	0	0	0	0	0	0.000	0.111	0.000	1.500	6.79441586635011
hsa-miR-3065-5p	hsa-mir-3065	UCAACAAAAUCACUGAUGCUGGA	chr17	23	0.000	0.000	0.000	0.000	0.000	0.000	0.055	0.000	0.000	0.000	0.000	0.000	0.046	0.000	0.000	0.000	0.000	0.064	0.000	0.000	0	0	0	0	0	0	1	0	0	0	0	0	1	0	0	0	0	1	0	0	0.011	0.006	0.200	0.100	-0.874469117916141
hsa-miR-3074-3p	hsa-mir-3074	GAUAUCAGCUCAGUAGGCACCG	chr9	22	0.000	0.000	0.000	1.185	0.000	0.000	0.000	0.000	0.747	0.000	0.000	0.000	0.000	0.000	0.000	0.000	0.903	0.000	0.000	0.000	0	0	0	16	0	0	0	0	9	0	0	0	0	0	0	0	6	0	0	0	0.090	0.193	0.600	2.500	1.10060394093841
hsa-miR-3074-5p	hsa-mir-3074	GUUCCUGCUGAACUGAGCCAG	chr9	21	159.060	140.543	24.006	650.442	4.937	55.733	20.530	47.466	1288.730	37.417	53.684	0.362	54.355	16.042	37.091	303.958	635.621	25.968	948.666	1589.652	2701	2860	553	8782	120	1161	372	992	15517	644	836	8	1177	288	762	2787	4225	407	15413	22851	366.540	242.886	4875.400	3370.200	-0.593691311126515
hsa-miR-30a-3p	hsa-mir-30a	CUUUCAGUCGGAUGUUUGCAGC	chr6	22	0.177	1.720	0.043	9.703	0.082	0.144	1.435	2.488	18.438	4.764	4.431	0.181	0.000	0.111	0.000	11.779	10.531	4.913	6.093	6.331	3	35	1	131	2	3	26	52	222	82	69	4	0	2	0	108	70	77	99	91	4.437	3.899	52.000	55.700	-0.186480398422588
hsa-miR-30a-5p	hsa-mir-30a	UGUAAACAUCCUCGACUGGAAG	chr6	22	0.177	0.049	0.174	0.370	0.165	0.432	1.711	0.048	4.485	0.116	0.064	0.000	0.139	0.056	0.146	0.436	0.602	0.893	0.246	2.017	3	1	4	5	4	9	31	1	54	2	1	0	3	1	3	4	4	14	4	29	0.460	0.773	6.300	11.400	0.748834552980472
hsa-miR-30b-3p	hsa-mir-30b	CUGGGAGGUGGAUGUUUACUUC	chr8	22	0.000	2.752	0.000	14.961	0.123	0.048	0.662	0.239	7.392	0.058	0.000	0.000	0.092	0.056	0.049	0.000	4.363	0.000	8.125	3.270	0	56	0	202	3	1	12	5	89	1	0	0	2	1	1	0	29	0	132	47	1.595	2.624	21.200	36.900	0.718211295965852
hsa-miR-30b-5p	hsa-mir-30b	UGUAAACAUCCUACACUCAGCU	chr8	22	2.297	8.747	1.519	159.833	3.497	5.905	26.711	4.785	417.174	6.682	1.092	0.860	5.680	4.456	2.580	62.493	81.089	17.865	6.955	48.209	39	178	35	2158	85	123	484	100	5023	115	17	19	123	80	53	573	539	280	113	693	23.128	63.715	249.000	834.000	1.4619925426683
hsa-miR-30c-1-3p	hsa-mir-30c-1	CUGGGAGAGGGUUGUUUACUCC	chr1	22	0.000	0.000	0.000	3.777	0.000	0.000	0.055	0.048	8.139	0.000	0.000	0.000	0.139	0.000	0.000	1.854	4.062	0.000	4.001	0.000	0	0	0	51	0	0	1	1	98	0	0	0	3	0	0	17	27	0	65	0	1.006	1.202	11.200	15.100	0.256806590905658
hsa-miR-30c-2-3p	hsa-mir-30c-2	CUGGGAGAAGGCUGUUUACUCU	chr6	22	0.000	0.049	0.000	0.000	0.082	0.000	0.276	0.000	0.000	0.116	0.000	0.000	0.000	0.000	0.000	0.000	0.000	0.128	0.000	0.070	0	1	0	0	2	0	5	0	0	2	0	0	0	0	0	0	0	2	0	1	0.020	0.052	0.300	1.000	1.37851162325373
hsa-miR-30c-5p	hsa-mir-30c-1	UGUAAACAUCCUACACUCUCAGC	chr1	23	0.236	0.491	0.217	41.106	0.329	0.432	1.932	2.823	93.933	0.291	0.064	0.000	0.462	5.069	0.195	19.849	38.814	1.276	6.463	11.618	4	10	5	555	8	9	35	59	1131	5	1	0	10	91	4	182	258	20	105	167	8.381	14.179	83.800	182.100	0.758561489370697
hsa-miR-30d-3p	hsa-mir-30d	CUUUCAGUCAGAUGUUUGCUGC	chr8	22	0.000	0.000	0.000	5.703	0.123	0.048	0.442	0.048	7.973	0.000	0.064	0.045	0.000	0.000	0.000	3.272	1.204	0.128	0.000	2.991	0	0	0	77	3	1	8	1	96	0	1	1	0	0	0	30	8	2	0	43	0.770	1.434	8.500	18.600	0.897114673119641
hsa-miR-30d-5p	hsa-mir-30d	UGUAAACAUCCCCGACUGGAAG	chr8	22	50.880	93.269	1.433	544.899	41.927	54.149	51.711	74.453	951.619	78.089	33.906	1.765	36.483	33.478	22.440	290.870	425.302	52.255	43.823	232.837	864	1898	33	7357	1019	1128	937	1556	11458	1344	528	39	790	601	461	2667	2827	819	712	3347	117.316	194.243	1279.100	2759.400	0.727462821691861
hsa-miR-30e-3p	hsa-mir-30e	CUUUCAGUCGGAUGUUUACAGC	chr1	22	0.000	7.519	0.521	200.050	0.823	0.240	3.035	0.766	425.562	15.629	0.257	0.091	0.416	1.615	0.292	171.992	140.814	7.146	17.111	95.305	0	153	12	2701	20	5	55	16	5124	269	4	2	9	29	6	1577	936	112	278	1370	43.504	65.415	432.300	835.500	0.588473434665365
hsa-miR-30e-5p	hsa-mir-30e	UGUAAACAUCCUUGACUGGAAG	chr1	22	0.000	0.049	0.000	2.592	0.041	0.096	0.552	0.096	14.119	0.058	0.000	0.045	0.092	0.000	0.000	1.963	0.602	0.383	0.000	0.348	0	1	0	35	1	2	10	2	170	1	0	1	2	0	0	18	4	6	0	5	0.343	1.760	3.600	22.200	2.35929494735185
hsa-miR-31-3p	hsa-mir-31	UGCUAUGCCAACAUAUUGCCAU	chr9	22	0.000	0.000	0.000	0.000	0.000	0.048	0.055	0.000	0.000	0.000	0.000	0.000	0.000	0.000	0.000	0.000	0.752	0.000	0.000	0.000	0	0	0	0	0	1	1	0	0	0	0	0	0	0	0	0	5	0	0	0	0.075	0.010	0.500	0.200	-2.90689059560852
hsa-miR-31-5p	hsa-mir-31	AGGCAAGAUGCUGGCAUAGCU	chr9	21	0.000	0.000	0.043	0.148	0.000	0.000	0.000	0.000	0.000	0.000	0.000	0.000	0.000	0.000	0.000	0.000	6.920	0.064	0.000	0.000	0	0	1	2	0	0	0	0	0	0	0	0	0	0	0	0	46	1	0	0	0.698	0.019	4.700	0.300	-5.19915571276607
hsa-miR-3115	hsa-mir-3115	AUAUGGGUUUACUAGUUGGU	chr1	20	0.000	0.000	0.000	2.518	0.000	0.000	0.000	0.000	2.741	0.000	0.000	0.000	0.000	0.000	0.000	2.290	1.053	0.000	0.000	0.000	0	0	0	34	0	0	0	0	33	0	0	0	0	0	0	21	7	0	0	0	0.334	0.526	2.800	6.700	0.65521469681825
hsa-miR-3120-3p	hsa-mir-3120	CACAGCAAGUGUAGACAGGCA	chr1	21	0.059	0.000	0.000	0.000	0.000	0.000	0.000	0.048	0.747	0.000	0.000	0.000	0.000	0.000	0.000	0.000	0.000	0.000	0.000	0.070	1	0	0	0	0	0	0	1	9	0	0	0	0	0	0	0	0	0	0	1	0.007	0.085	0.100	1.100	3.6020360140801
hsa-miR-3120-5p	hsa-mir-3120	CCUGUCUGUGCCUGCUGUACA	chr1	21	0.000	0.000	0.000	1.111	0.000	0.000	0.000	0.000	0.997	0.000	0.000	0.000	0.000	0.000	0.000	2.072	0.000	0.000	0.000	0.000	0	0	0	15	0	0	0	0	12	0	0	0	0	0	0	19	0	0	0	0	0.207	0.211	1.900	2.700	0.02761223120786
hsa-miR-3121-3p	hsa-mir-3121	UAAAUAGAGUAGGCAAAGGACA	chr1	22	0.000	0.000	0.000	0.000	0.000	0.000	0.000	0.000	0.000	0.000	0.000	0.000	0.000	0.000	0.000	1.527	0.000	0.000	0.000	0.000	0	0	0	0	0	0	0	0	0	0	0	0	0	0	0	14	0	0	0	0	0.153	0.000	1.400	0.000	-7.25738784269265
hsa-miR-3124-5p	hsa-mir-3124	UUCGCGGGCGAAGGCAAAGUC	chr1	21	4.476	2.604	0.043	9.999	0.000	0.000	2.208	0.096	4.651	0.000	0.000	0.000	0.000	0.000	0.000	9.379	7.823	0.064	5.847	15.444	76	53	1	135	0	0	40	2	56	0	0	0	0	0	0	86	52	1	95	222	3.856	2.408	45.600	36.300	-0.67926965947026
hsa-miR-3127-3p	hsa-mir-3127	UCCCCUUCUGCAGGCCUGCUGG	chr2	22	0.059	0.000	0.000	0.000	0.000	0.000	0.000	0.000	0.000	0.000	0.000	0.000	0.000	0.000	0.000	1.309	0.000	0.000	0.000	0.000	1	0	0	0	0	0	0	0	0	0	0	0	0	0	0	12	0	0	0	0	0.131	0.006	1.200	0.100	-4.44846050081629
hsa-miR-3127-5p	hsa-mir-3127	AUCAGGGCUUGUGGAAUGGGAAG	chr2	23	0.000	0.000	0.000	0.000	0.000	0.000	0.110	0.000	0.000	0.000	0.000	0.000	0.000	0.000	0.000	3.490	0.000	0.000	0.000	0.000	0	0	0	0	0	0	2	0	0	0	0	0	0	0	0	32	0	0	0	0	0.349	0.011	3.200	0.200	-4.98765160757236
hsa-miR-3130-5p	hsa-mir-3130-1	UACCCAGUCUCCGGUGCAGCC	chr2	21	0.000	0.000	0.000	1.926	0.000	0.000	0.000	0.000	0.000	0.000	0.000	0.000	0.000	0.000	0.000	1.636	0.150	0.000	0.000	0.000	0	0	0	26	0	0	0	0	0	0	0	0	0	0	0	15	1	0	0	0	0.179	0.193	1.600	2.600	0.108641260003824
hsa-miR-3135b	hsa-mir-3135b	GGCUGGAGCGAGUGCAGUGGUG	chr6	22	0.059	0.049	0.000	0.000	0.000	0.000	0.000	0.000	0.000	0.000	0.000	0.000	0.000	0.000	0.000	0.000	0.000	0.000	0.000	0.000	1	1	0	0	0	0	0	0	0	0	0	0	0	0	0	0	0	0	0	0	0.000	0.011	0.000	0.200	3.4594316186373
hsa-miR-3150a-3p	hsa-mir-3150a	CUGGGGAGAUCCUCGAGGUUGG	chr8	22	0.000	0.000	0.000	0.000	0.000	0.000	0.000	0.000	0.997	0.000	0.000	0.000	3.417	0.000	0.000	0.000	1.204	0.000	0.000	0.000	0	0	0	0	0	0	0	0	12	0	0	0	74	0	0	0	8	0	0	0	0.462	0.100	8.200	1.200	-2.20789285164133
hsa-miR-3150a-5p	hsa-mir-3150a	CAACCUCGACGAUCUCCUCAGC	chr8	22	0.000	0.000	0.000	0.000	0.000	0.000	0.000	0.000	0.000	0.000	0.000	0.000	0.000	0.000	0.000	0.982	0.000	0.000	0.000	0.000	0	0	0	0	0	0	0	0	0	0	0	0	0	0	0	9	0	0	0	0	0.098	0.000	0.900	0.000	-6.61470984411521
hsa-miR-3150b-3p	hsa-mir-3150b	UGAGGAGAUCGUCGAGGUUGG	chr8	21	0.000	0.000	0.000	6.740	0.082	0.000	0.000	0.000	0.914	16.733	0.000	0.000	0.000	0.000	0.000	3.490	0.903	2.106	0.000	1.739	0	0	0	91	2	0	0	0	11	288	0	0	0	0	0	32	6	33	0	25	0.824	2.447	9.600	39.200	1.57029785889617
hsa-miR-3150b-5p	hsa-mir-3150b	CAACCUCGAGGAUCUCCCCAGC	chr8	22	0.000	0.049	0.000	0.000	0.000	0.000	0.000	0.096	0.000	0.000	0.000	0.000	0.000	0.000	0.000	0.000	1.805	0.000	6.586	0.000	0	1	0	0	0	0	0	2	0	0	0	0	0	0	0	0	12	0	107	0	0.839	0.014	11.900	0.300	-5.90517207838222
hsa-miR-3154	hsa-mir-3154	CAGAAGGGGAGUUGGGAGCAGA	chr9	22	0.000	2.703	0.000	0.000	0.000	0.000	0.000	0.000	0.747	0.058	0.000	0.000	0.000	0.000	0.000	0.000	0.000	2.935	0.000	0.000	0	55	0	0	0	0	0	0	9	1	0	0	0	0	0	0	0	46	0	0	0.293	0.351	4.600	6.500	0.260570365882313
hsa-miR-3157-3p	hsa-mir-3157	CUGCCCUAGUCUAGCUGAAGCU	chr10	22	0.000	0.000	0.000	1.111	0.000	0.000	0.000	0.000	0.831	0.000	0.000	0.000	0.000	0.000	0.000	0.000	0.000	0.000	0.000	0.000	0	0	0	15	0	0	0	0	10	0	0	0	0	0	0	0	0	0	0	0	0.000	0.194	0.000	2.500	7.59991284218713
hsa-miR-3157-5p	hsa-mir-3157	UUCAGCCAGGCUAGUGCAGUCU	chr10	22	0.000	0.000	0.000	2.074	0.000	0.000	0.000	0.000	0.000	0.000	0.000	0.000	0.000	0.000	0.000	0.000	0.150	0.000	0.000	0.000	0	0	0	28	0	0	0	0	0	0	0	0	0	0	0	0	1	0	0	0	0.015	0.207	0.100	2.800	3.78659636189081
hsa-miR-3158-5p	hsa-mir-3158-1	CCUGCAGAGAGGAAGCCCUUC	chr10	21	0.000	0.000	0.000	0.000	0.000	0.000	0.000	0.000	0.000	0.000	0.000	0.000	0.000	1.782	0.000	0.000	0.150	0.000	0.000	0.000	0	0	0	0	0	0	0	0	0	0	0	0	0	32	0	0	1	0	0	0	0.193	0.000	3.300	0.000	-7.59245703726808
hsa-miR-3159	hsa-mir-3159	UAGGAUUACAAGUGUCGGCCAC	chr11	22	0.000	0.000	0.000	0.000	0.000	0.000	0.000	0.000	0.997	0.000	0.000	0.000	0.000	0.000	0.000	0.000	0.000	0.000	0.000	0.000	0	0	0	0	0	0	0	0	12	0	0	0	0	0	0	0	0	0	0	0	0.000	0.100	0.000	1.200	6.64385618977473
hsa-miR-3173-3p	hsa-mir-3173	AAAGGAGGAAAUAGGCAGGCCA	chr14	22	0.000	0.000	0.000	0.000	0.000	0.000	0.000	0.000	1.495	0.000	0.000	0.000	0.000	0.000	0.000	0.000	0.000	0.000	0.000	0.000	0	0	0	0	0	0	0	0	18	0	0	0	0	0	0	0	0	0	0	0	0.000	0.149	0.000	1.800	7.21916852046216
hsa-miR-3173-5p	hsa-mir-3173	UGCCCUGCCUGUUUUCUCCUUU	chr14	22	13.486	4.324	7.814	6.370	0.041	3.936	5.960	3.971	12.126	30.910	6.871	0.000	2.725	3.676	5.452	17.450	1.655	9.379	0.000	0.000	229	88	180	86	1	82	108	83	146	532	107	0	59	66	112	160	11	147	0	0	4.721	8.894	66.200	153.500	0.913739921747515
hsa-miR-3174	hsa-mir-3174	UAGUGAGUUAGAGAUGCAGAGCC	chr15	23	0.000	0.000	0.000	0.000	0.000	0.000	0.000	0.000	4.817	0.000	0.000	0.000	0.000	0.000	0.000	1.200	0.752	0.000	0.000	0.000	0	0	0	0	0	0	0	0	58	0	0	0	0	0	0	11	5	0	0	0	0.195	0.482	1.600	5.800	1.30555902248035
hsa-miR-3175	hsa-mir-3175	CGGGGAGAGAACGCAGUGACGU	chr15	22	0.000	0.000	0.000	0.000	0.000	0.000	0.000	0.000	1.163	0.000	0.000	0.000	0.000	0.000	0.000	1.091	0.000	0.000	0.000	0.000	0	0	0	0	0	0	0	0	14	0	0	0	0	0	0	10	0	0	0	0	0.109	0.116	1.000	1.400	0.0897966703506458
hsa-miR-3176	hsa-mir-3176	ACUGGCCUGGGACUACCGG	chr16	19	0.000	0.000	0.000	0.000	0.000	0.000	0.000	0.000	0.914	0.000	0.000	0.000	0.000	0.000	0.000	0.000	0.903	0.000	0.000	2.574	0	0	0	0	0	0	0	0	11	0	0	0	0	0	0	0	6	0	0	37	0.348	0.091	4.300	1.100	-1.93514885565003
hsa-miR-3177-3p	hsa-mir-3177	UGCACGGCACUGGGGACACGU	chr16	21	0.000	0.000	0.000	7.332	0.000	0.000	0.000	0.000	0.664	0.000	0.000	0.000	0.000	0.000	0.000	0.654	0.752	0.000	0.000	0.000	0	0	0	99	0	0	0	0	8	0	0	0	0	0	0	6	5	0	0	0	0.141	0.800	1.100	10.700	2.50430483737593
hsa-miR-3179	hsa-mir-3179-1	AGAAGGGGUGAAAUUUAAACGU	chr16	22	0.000	0.000	0.000	1.555	0.000	0.000	0.000	0.000	0.000	0.000	0.000	0.000	0.000	0.000	0.000	0.000	0.000	0.000	0.000	0.000	0	0	0	21	0	0	0	0	0	0	0	0	0	0	0	0	0	0	0	0	0.000	0.156	0.000	2.100	7.28540221886225
hsa-miR-3180	hsa-mir-3180-5	UGGGGCGGAGCUUCCGGAG	chr16	19	0.000	0.000	0.000	1.555	0.000	0.000	0.000	0.000	0.914	0.000	0.000	0.000	0.000	0.000	0.000	1.854	0.602	0.000	0.000	0.000	0	0	0	21	0	0	0	0	11	0	0	0	0	0	0	17	4	0	0	0	0.246	0.247	2.100	3.200	0.00585272624543789
hsa-miR-3182	hsa-mir-3182	GCUUCUGUAGUGUAGUC	chr16	17	0.000	0.000	0.000	0.000	0.000	0.000	0.000	0.000	0.000	2.208	0.000	0.000	0.000	0.000	0.000	0.000	0.000	0.000	0.000	0.000	0	0	0	0	0	0	0	0	0	38	0	0	0	0	0	0	0	0	0	0	0.000	0.221	0.000	3.800	7.78790255939143
hsa-miR-3183	hsa-mir-3183	GCCUCUCUCGGAGUCGCUCGGA	chr17	22	0.000	2.899	0.043	1.185	0.000	0.000	0.000	0.000	0.000	0.000	0.000	0.000	0.000	0.000	0.000	0.000	0.000	0.000	0.000	0.000	0	59	1	16	0	0	0	0	0	0	0	0	0	0	0	0	0	0	0	0	0.000	0.413	0.000	7.600	8.68999797141945
hsa-miR-3184-3p	hsa-mir-3184	AAAGUCUCGCUCUCUGCCCCUCA	chr17	23	170.897	319.906	197.342	369.438	112.738	0.000	0.000	212.210	4.402	0.000	48.226	0.000	0.000	0.000	224.105	3.817	517.824	301.792	0.000	0.139	2902	6510	4546	4988	2740	0	0	4435	53	0	751	0	0	0	4604	35	3442	4730	0	2	109.590	138.693	1356.400	2617.400	0.339778815437576
hsa-miR-3186-3p	hsa-mir-3186	UCACGCGGAGAGAUGGCUUUG	chr17	21	0.000	3.636	0.000	0.000	0.000	0.000	0.000	0.000	0.000	7.030	0.000	0.000	0.000	0.000	0.000	0.000	0.000	0.000	0.000	0.000	0	74	0	0	0	0	0	0	0	121	0	0	0	0	0	0	0	0	0	0	0.000	1.067	0.000	19.500	10.0593444608244
hsa-miR-3187-3p	hsa-mir-3187	UUGGCCAUGGGGCUGCGCGG	chr19	20	0.118	4.718	0.043	14.887	0.082	10.705	4.691	0.239	20.099	6.275	0.000	0.000	9.144	3.398	0.000	20.395	7.673	9.188	26.466	13.635	2	96	1	201	2	223	85	5	242	108	0	0	198	61	0	187	51	144	430	196	8.990	6.186	126.700	96.500	-0.539314282312545
hsa-miR-3190-5p	hsa-mir-3190	UCUGGCCAGCUACGUCCCCA	chr19	20	0.000	0.000	0.000	0.000	0.000	0.000	0.000	0.000	0.914	0.000	0.000	0.000	0.000	0.000	0.000	0.000	0.000	0.000	0.000	3.617	0	0	0	0	0	0	0	0	11	0	0	0	0	0	0	0	0	0	0	52	0.362	0.091	5.200	1.100	-1.99205124688451
hsa-miR-3191-3p	hsa-mir-3191	UGGGGACGUAGCUGGCCAGACAG	chr19	23	0.000	0.000	0.043	4.148	0.041	0.000	0.000	0.000	1.744	0.000	0.000	0.000	0.000	0.000	0.097	5.780	0.000	0.000	0.000	0.000	0	0	1	56	1	0	0	0	21	0	0	0	0	0	2	53	0	0	0	0	0.588	0.598	5.500	7.900	0.0243293293617405
hsa-miR-3191-5p	hsa-mir-3191	CUCUCUGGCCGUCUACCUUCCA	chr19	22	0.000	0.000	0.000	0.000	0.000	0.000	0.000	0.000	0.000	0.000	0.000	0.000	0.000	0.000	0.000	0.000	1.053	0.000	0.000	0.000	0	0	0	0	0	0	0	0	0	0	0	0	0	0	0	0	7	0	0	0	0.105	0.000	0.700	0.000	-6.71424551766612
hsa-miR-3194-3p	hsa-mir-3194	AGCUCUGCUGCUCACUGGCAGU	chr20	22	0.000	0.000	0.000	0.000	0.000	0.000	0.000	0.000	0.914	0.000	0.000	0.000	0.000	0.000	0.000	0.000	0.000	0.000	0.000	0.000	0	0	0	0	0	0	0	0	11	0	0	0	0	0	0	0	0	0	0	0	0.000	0.091	0.000	1.100	6.5077946401987
hsa-miR-3194-5p	hsa-mir-3194	GGCCAGCCACCAGGAGGGCUG	chr20	21	0.000	0.000	0.000	0.000	0.000	0.000	0.000	0.000	0.000	0.000	0.000	0.000	0.000	0.000	0.000	0.000	0.000	0.064	0.000	0.000	0	0	0	0	0	0	0	0	0	0	0	0	0	0	0	0	0	1	0	0	0.006	0.000	0.100	0.000	-2.58496250072116
hsa-miR-32-5p	hsa-mir-32	UAUUGCACAUUACUAAGUUGCA	chr9	22	0.059	0.049	0.043	0.148	0.123	0.192	0.993	0.000	5.149	0.116	0.064	0.000	0.000	0.000	0.243	0.436	0.602	0.766	0.000	0.835	1	1	1	2	3	4	18	0	62	2	1	0	0	0	5	4	4	12	0	12	0.295	0.687	3.800	9.400	1.2195951445689
hsa-miR-3200-3p	hsa-mir-3200	CACCUUGCGCUACUCAGGUCUG	chr22	22	0.000	0.000	0.000	0.000	0.000	0.000	0.000	0.000	1.246	0.000	0.000	0.000	0.000	0.000	0.000	0.000	0.000	0.000	0.000	0.000	0	0	0	0	0	0	0	0	15	0	0	0	0	0	0	0	0	0	0	0	0.000	0.125	0.000	1.500	6.96578428466209
hsa-miR-3200-5p	hsa-mir-3200	AAUCUGAGAAGGCGCACAAGGU	chr22	22	0.000	0.000	0.000	0.000	0.000	0.000	0.000	0.000	0.498	0.000	0.000	0.000	0.000	0.000	0.000	0.000	0.000	0.128	0.000	0.000	0	0	0	0	0	0	0	0	6	0	0	0	0	0	0	0	0	2	0	0	0.013	0.050	0.200	0.600	1.94341647163363
hsa-miR-320a-3p	hsa-mir-320a	AAAAGCUGGGUUGAGAGGGCGA	chr8	22	394.854	113.859	105.226	165.166	110.969	865.089	349.560	212.018	1394.789	551.617	316.776	68.920	565.397	152.626	388.631	1006.540	289.302	248.197	338.401	571.763	6705	2317	2424	2230	2697	18021	6334	4431	16794	9494	4933	1523	12243	2740	7984	9229	1923	3890	5498	8219	394.655	426.315	5818.200	7144.700	0.111327790513531
hsa-miR-320b	hsa-mir-320b-1	AAAAGCUGGGUUGAGAGGGCAA	chr1	22	0.942	0.295	0.998	3.851	0.494	22.658	1.325	5.550	11.295	1.743	1.477	0.724	0.877	0.446	0.487	18.541	7.823	6.061	1.169	8.139	16	6	23	52	12	472	24	116	136	30	23	16	19	8	10	170	52	95	19	117	4.574	4.915	52.900	88.700	0.103735050816271
hsa-miR-320c	hsa-mir-320c-1	AAAAGCUGGGUUGAGAGGGU	chr18	20	3.474	7.813	8.986	7.777	0.494	40.468	7.340	4.737	12.873	8.657	9.054	15.250	11.314	2.284	11.439	15.814	11.434	4.658	40.130	25.392	59	159	207	105	12	843	133	99	155	149	141	337	245	41	235	145	76	73	652	365	14.677	10.262	231.000	192.100	-0.516245178722677
hsa-miR-320d	hsa-mir-320d-1	AAAAGCUGGGUUGAGAGGA	chr13	19	0.118	2.506	0.043	0.000	0.000	3.264	0.110	0.096	1.661	4.590	0.064	0.045	0.000	0.000	0.097	3.708	1.204	0.128	13.172	4.035	2	51	1	0	0	68	2	2	20	79	1	1	0	0	2	34	8	2	214	58	2.245	1.239	32.000	22.500	-0.857539257487908
hsa-miR-320e	hsa-mir-320e	AAAGCUGGGUUGAGAAGG	chr19	18	0.000	0.000	0.000	0.000	0.000	0.000	0.000	0.000	0.000	0.000	0.000	0.045	0.000	0.557	0.000	0.000	0.000	0.000	0.000	0.000	0	0	0	0	0	0	0	0	0	0	0	1	0	10	0	0	0	0	0	0	0.060	0.000	1.100	0.000	-5.90689059560852
hsa-miR-323a-3p	hsa-mir-323a	CACAUUACACGGUCGACCUCU	chr14	21	5.064	0.147	0.130	65.326	0.123	0.048	3.532	0.000	36.128	0.058	0.000	0.000	0.000	0.279	0.049	81.906	13.690	5.934	0.000	3.617	86	3	3	882	3	1	64	0	435	1	0	0	0	5	1	751	91	93	0	52	10.547	11.056	99.300	147.800	0.0679968252814102
hsa-miR-323a-5p	hsa-mir-323a	AGGUGGUCCGUGGCGCGUUCGC	chr14	22	7.126	3.243	0.000	24.071	0.041	0.000	0.000	0.048	9.385	0.000	0.000	0.000	0.000	3.175	0.049	15.596	8.726	0.000	5.786	4.939	121	66	0	325	1	0	0	1	113	0	0	0	0	57	1	143	58	0	94	71	3.827	4.391	42.400	62.700	0.198335633458046
hsa-miR-323b-3p	hsa-mir-323b	CCCAAUACACGGUCGACCUCUU	chr14	22	0.000	0.000	0.000	6.444	0.000	0.000	0.000	0.000	0.831	0.000	0.000	0.000	0.000	0.000	0.000	0.000	0.000	0.000	0.000	0.000	0	0	0	87	0	0	0	0	10	0	0	0	0	0	0	0	0	0	0	0	0.000	0.727	0.000	9.700	9.50581155391959
hsa-miR-323b-5p	hsa-mir-323b	AGGUUGUCCGUGGUGAGUUCGCA	chr14	23	0.000	0.000	0.000	0.000	0.000	0.000	0.000	0.000	0.997	0.000	0.000	0.000	0.000	0.000	0.000	0.000	1.655	0.000	0.000	0.000	0	0	0	0	0	0	0	0	12	0	0	0	0	0	0	0	11	0	0	0	0.165	0.100	1.100	1.200	-0.722466024471091
hsa-miR-324-3p	hsa-mir-324	CCCACUGCCCCAGGUGCUGCUGG	chr17	23	0.000	0.000	0.000	7.036	0.041	0.000	0.110	0.048	9.966	4.125	0.000	0.000	0.000	0.000	0.049	3.926	7.522	0.319	0.000	4.313	0	0	0	95	1	0	2	1	120	71	0	0	0	0	1	36	50	5	0	62	1.613	2.133	15.400	29.000	0.403137527184929
hsa-miR-324-5p	hsa-mir-324	CGCAUCCCCUAGGGCAUUGGUG	chr17	22	0.000	0.000	0.000	3.777	0.041	0.048	0.055	0.000	6.146	0.000	0.000	0.000	0.000	0.000	0.049	1.200	2.257	0.000	0.000	0.139	0	0	0	51	1	1	1	0	74	0	0	0	0	0	1	11	15	0	0	2	0.364	1.007	2.900	12.800	1.46805332780809
hsa-miR-326	hsa-mir-326	CCUCUGGGCCCUUCCUCCAG	chr11	20	0.177	1.327	0.000	4.444	0.000	0.288	0.055	0.000	21.095	0.000	0.000	0.181	0.046	0.000	0.000	9.925	5.867	0.000	0.185	0.974	3	27	0	60	0	6	1	0	254	0	0	4	1	0	0	91	39	0	3	14	1.718	2.739	15.200	35.100	0.672919229566915
hsa-miR-328-3p	hsa-mir-328	CUGGCCCUCUCUGCCCUUCCGU	chr16	22	220.364	188.406	113.778	302.409	8.106	57.557	81.788	46.844	421.410	185.693	116.487	3.575	47.982	38.268	103.145	594.065	44.531	79.244	40.992	75.131	3742	3834	2621	4083	197	1199	1482	979	5074	3196	1814	79	1039	687	2119	5447	296	1242	666	1080	114.342	162.635	1446.900	2640.700	0.508282336868062
hsa-miR-329-3p	hsa-mir-329-1	AACACACCUGGUUAACCUCUUU	chr14	22	0.000	0.000	0.000	2.889	0.041	0.000	0.000	0.000	5.149	0.000	0.000	0.000	0.000	0.000	0.000	3.163	2.407	0.000	0.000	0.000	0	0	0	39	1	0	0	0	62	0	0	0	0	0	0	29	16	0	0	0	0.557	0.808	4.500	10.200	0.536677965411763
hsa-miR-329-5p	hsa-mir-329-1	GAGGUUUUCUGGGUUUCUGUUUC	chr14	23	0.000	0.000	0.000	3.185	0.000	0.000	0.000	0.000	0.000	0.000	0.000	0.000	0.000	0.000	0.000	4.581	1.204	0.000	0.000	0.000	0	0	0	43	0	0	0	0	0	0	0	0	0	0	0	42	8	0	0	0	0.578	0.318	5.000	4.300	-0.862042727216323
hsa-miR-330-3p	hsa-mir-330	GCAAAGCACACGGCCUGCAGAGA	chr19	23	0.000	0.000	0.000	4.888	0.000	0.000	0.110	0.000	4.153	0.058	0.000	0.000	0.046	0.000	0.000	2.181	0.000	0.128	0.000	0.070	0	0	0	66	0	0	2	0	50	1	0	0	1	0	0	20	0	2	0	1	0.242	0.921	2.400	11.900	1.92819410881674
hsa-miR-330-5p	hsa-mir-330	UCUCUGGGCCUGUGUCUUAGGC	chr19	22	0.000	0.000	0.000	1.333	0.000	0.000	0.000	0.000	0.000	0.000	0.000	0.000	0.000	0.000	0.000	0.000	0.150	0.000	0.000	0.070	0	0	0	18	0	0	0	0	0	0	0	0	0	0	0	0	1	0	0	1	0.022	0.133	0.200	1.800	2.59585081686389
hsa-miR-331-3p	hsa-mir-331	GCCCCUGGGCCUAUCCUAGAA	chr12	21	0.000	0.000	0.000	2.370	0.000	0.000	0.055	0.000	2.076	0.000	0.000	0.000	0.000	0.000	0.000	0.000	0.000	0.064	0.000	0.000	0	0	0	32	0	0	1	0	25	0	0	0	0	0	0	0	0	1	0	0	0.006	0.450	0.100	5.800	6.22881869049588
hsa-miR-331-5p	hsa-mir-331	CUAGGUAUGGUCCCAGGGAUCC	chr12	22	0.000	0.000	0.000	0.000	0.000	0.000	0.055	0.000	0.000	0.000	0.000	0.000	0.000	0.000	0.000	0.000	0.000	0.000	0.000	0.000	0	0	0	0	0	0	1	0	0	0	0	0	0	0	0	0	0	0	0	0	0.000	0.006	0.000	0.100	2.58496250072116
hsa-miR-335-3p	hsa-mir-335	UUUUUCAUUAUUGCUCCUGACC	chr7	22	0.000	0.000	0.043	12.591	0.041	0.000	0.000	0.096	53.154	0.000	0.000	0.000	0.046	0.000	0.000	26.938	12.487	0.255	0.000	6.261	0	0	1	170	1	0	0	2	640	0	0	0	1	0	0	247	83	4	0	90	4.599	6.593	42.500	81.400	0.519614883641913
hsa-miR-335-5p	hsa-mir-335	UCAAGAGCAAUAACGAAAAAUGU	chr7	23	0.000	0.000	0.000	7.555	0.000	0.000	0.166	0.000	44.433	0.000	0.000	0.000	0.000	0.000	0.000	2.836	4.363	0.000	0.000	0.000	0	0	0	102	0	0	3	0	535	0	0	0	0	0	0	26	29	0	0	0	0.720	5.215	5.500	64.000	2.85659844107745
hsa-miR-337-3p	hsa-mir-337	CUCCUAUAUGAUGCCUUUCUUC	chr14	22	5.653	4.374	7.597	331.072	0.411	2.400	0.055	0.526	408.038	7.088	0.128	0.181	2.909	4.066	0.535	320.099	128.629	8.805	16.064	61.427	96	89	175	4470	10	50	1	11	4913	122	2	4	63	73	11	2935	855	138	261	883	54.284	76.722	522.500	993.700	0.499113297349757
hsa-miR-337-5p	hsa-mir-337	GAACGGCUUCAUACAGGAGUU	chr14	21	0.000	0.000	0.000	1.481	0.000	0.000	0.000	0.000	2.575	0.000	0.000	0.000	0.000	0.000	0.000	0.000	0.000	0.000	0.000	0.000	0	0	0	20	0	0	0	0	31	0	0	0	0	0	0	0	0	0	0	0	0.000	0.406	0.000	5.100	8.66533591718518
hsa-miR-338-3p	hsa-mir-338	UCCAGCAUCAGUGAUUUUGUUG	chr17	22	0.000	0.098	0.000	2.370	0.123	0.048	0.497	0.096	0.831	0.058	0.000	0.000	0.092	0.056	0.049	1.527	0.602	0.064	0.062	0.278	0	2	0	32	3	1	9	2	10	1	0	0	2	1	1	14	4	1	1	4	0.273	0.412	2.800	6.000	0.593743386263366
hsa-miR-338-5p	hsa-mir-338	AACAAUAUCCUGGUGCUGAGUG	chr17	22	0.000	5.700	0.043	23.257	0.000	0.000	2.097	4.163	27.407	0.000	0.000	0.000	0.000	0.000	0.000	2.181	11.735	0.128	9.048	16.557	0	116	1	314	0	0	38	87	330	0	0	0	0	0	0	20	78	2	147	238	3.965	6.267	48.500	88.600	0.660454127196924
hsa-miR-339-3p	hsa-mir-339	UGAGCGCCUCGACGACAGAGCCG	chr7	23	0.000	0.049	0.043	30.737	0.082	0.000	1.490	0.048	32.889	0.000	0.000	0.000	0.046	0.056	0.000	14.069	18.354	0.447	0.000	22.887	0	1	1	415	2	0	27	1	396	0	0	0	1	1	0	129	122	7	0	329	5.586	6.534	58.900	84.300	0.226150881158113
hsa-miR-339-5p	hsa-mir-339	UCCCUGUCCUCCAGGAGCUCACG	chr7	23	0.059	3.833	0.174	36.366	0.123	0.144	4.525	0.431	119.762	0.058	0.064	0.000	0.092	0.056	5.160	12.869	28.133	0.510	10.771	34.574	1	78	4	491	3	3	82	9	1442	1	1	0	2	1	106	118	187	8	175	497	9.223	16.548	109.500	211.400	0.843348859723204
hsa-miR-33a-5p	hsa-mir-33a	GUGCAUUGUAGUUGCAUUGCA	chr22	21	0.059	0.000	0.043	22.146	0.165	0.000	1.269	0.000	17.607	0.000	0.064	0.000	0.139	2.395	0.097	2.181	2.708	0.638	0.062	0.765	1	0	1	299	4	0	23	0	212	0	1	0	3	43	2	20	18	10	1	11	0.905	4.129	10.900	54.000	2.18980272120561
hsa-miR-340-3p	hsa-mir-340	UCCGUCUCAGUUACUUUAUAGC	chr5	22	0.707	0.049	0.043	18.813	0.082	0.000	0.276	0.191	21.677	3.428	0.000	0.000	0.046	0.000	0.097	19.631	9.027	0.510	0.062	8.904	12	1	1	254	2	0	5	4	261	59	0	0	1	0	2	180	60	8	1	128	3.828	4.527	38.000	59.900	0.241964476761814
hsa-miR-340-5p	hsa-mir-340	UUAUAAAGCAAUGAGACUGAUU	chr5	22	4.593	0.295	0.434	34.366	1.358	0.288	10.651	0.574	198.911	0.291	0.321	0.181	4.526	0.390	0.633	17.450	13.239	2.807	0.431	13.426	78	6	10	464	33	6	193	12	2395	5	5	4	98	7	13	160	88	44	7	193	5.340	25.176	61.900	320.200	2.23713743672351
hsa-miR-342-3p	hsa-mir-342	UCUCACACAGAAAUCGCACCCGU	chr14	23	14.251	18.035	0.478	236.194	0.617	12.241	26.104	36.269	93.767	40.555	31.209	1.403	14.547	85.838	16.793	239.174	135.699	56.275	104.635	116.801	242	367	11	3189	15	255	473	758	1129	698	486	31	315	1541	345	2193	902	882	1700	1679	80.238	47.851	1007.400	713.700	-0.745736571241572
hsa-miR-342-5p	hsa-mir-342	AGGGGUGCUAUCUGUGAUUGA	chr14	21	36.276	14.153	9.029	72.584	0.206	18.914	11.534	4.928	8.222	49.909	0.000	0.000	6.742	13.202	15.333	81.906	32.345	1.467	49.732	52.801	616	288	208	980	5	394	209	103	99	859	0	0	146	237	315	751	215	23	808	759	25.353	22.576	325.400	376.100	-0.167366577219979
hsa-miR-345-5p	hsa-mir-345	GCUGACUCCUAGUCCAGGGCUC	chr14	22	6.713	4.423	12.068	26.664	2.057	11.665	0.055	0.191	30.563	15.223	0.000	18.554	0.046	0.056	0.000	14.723	24.372	5.104	28.621	62.470	114	90	278	360	50	243	1	4	368	262	0	410	1	1	0	135	162	80	465	898	15.395	10.962	215.200	177.000	-0.489950827583535
hsa-miR-346	hsa-mir-346	UGUCUGCCCGCAUGCCUGCCUCU	chr10	23	0.000	0.000	0.000	0.000	0.000	0.000	0.000	0.000	0.000	0.000	0.000	0.000	0.000	0.000	0.000	0.000	0.150	0.000	0.000	0.000	0	0	0	0	0	0	0	0	0	0	0	0	0	0	0	0	1	0	0	0	0.015	0.000	0.100	0.000	-3.90689059560852
hsa-miR-34a-5p	hsa-mir-34a	UGGCAGUGUCUUAGCUGGUUGU	chr1	22	13.132	8.698	20.012	123.689	3.827	15.889	19.150	13.398	246.999	21.498	30.117	0.407	34.497	3.008	0.925	68.055	44.080	16.015	22.096	57.879	223	177	461	1670	93	331	347	280	2974	370	469	9	747	54	19	624	293	251	359	832	27.708	48.629	365.700	692.600	0.811514345555434
hsa-miR-34b-3p	hsa-mir-34b	CAAUCACUAACUCCACUGCCAU	chr11	22	0.000	0.000	0.000	1.481	0.000	5.617	0.000	0.000	0.000	0.000	0.000	0.000	0.000	0.000	0.000	1.091	0.000	0.000	0.000	0.000	0	0	0	20	0	117	0	0	0	0	0	0	0	0	0	10	0	0	0	0	0.109	0.710	1.000	13.700	2.70349088961512
hsa-miR-3529-3p	hsa-mir-3529	AACAACAAAAUCACUAGUCUUCCA	chr15	24	60.597	52.974	10.115	969.737	0.000	0.000	0.000	0.000	8.139	101.794	36.924	6.426	0.000	0.000	1.655	668.554	4.363	37.517	0.000	0.000	1029	1078	233	13093	0	0	0	0	98	1752	575	142	0	0	34	6130	29	588	0	0	75.544	120.336	749.800	1728.300	0.671679226549224
hsa-miR-3529-5p	hsa-mir-3529	AGGUAGACUGGGAUUUGUUGUU	chr15	22	0.000	0.000	0.000	0.000	0.000	0.000	2.042	0.000	0.000	0.000	0.000	0.000	0.000	0.000	0.000	0.000	0.000	0.000	0.000	0.000	0	0	0	0	0	0	37	0	0	0	0	0	0	0	0	0	0	0	0	0	0.000	0.204	0.000	3.700	7.6724253419715
hsa-miR-3605-3p	hsa-mir-3605	CCUCCGUGUUACCUGUCCUCUAG	chr1	23	14.428	1.867	0.043	13.332	0.041	4.080	5.353	1.627	11.129	6.682	0.000	0.000	0.046	0.000	0.049	22.903	1.956	3.637	0.000	4.591	245	38	1	180	1	85	97	34	134	115	0	0	1	0	1	210	13	57	0	66	3.318	5.858	34.800	93.000	0.820094306923503
hsa-miR-3605-5p	hsa-mir-3605	UGAGGAUGGAUAGCAAGGAAGCC	chr1	23	0.000	7.224	0.000	6.666	0.000	0.000	0.000	0.000	1.744	0.058	0.000	0.000	0.000	0.000	0.000	3.490	3.009	0.000	0.000	3.687	0	147	0	90	0	0	0	0	21	1	0	0	0	0	0	32	20	0	0	53	1.019	1.569	10.500	25.900	0.622691300802284
hsa-miR-361-3p	hsa-mir-361	UCCCCCAGGUGUGAUUCUGAUUU	chrX	23	0.000	0.000	0.000	0.000	0.000	0.000	0.000	0.000	0.664	0.000	0.000	0.000	0.000	0.000	0.000	0.109	0.602	0.000	0.000	3.826	0	0	0	0	0	0	0	0	8	0	0	0	0	0	0	1	4	0	0	55	0.454	0.066	6.000	0.800	-2.78215436793246
hsa-miR-361-5p	hsa-mir-361	UUAUCAGAAUCUCCAGGGGUAC	chrX	22	0.118	0.049	0.043	49.328	0.329	0.048	1.876	0.191	37.789	0.116	0.000	0.000	0.185	0.111	0.243	18.213	10.531	12.442	13.664	19.965	2	1	1	666	8	1	34	4	455	2	0	0	4	2	5	167	70	195	222	287	7.536	8.989	95.200	117.400	0.254361664105409
hsa-miR-3613-5p	hsa-mir-3613	UGUUGUACUUUUUUUUUUGUUC	chr13	22	9.717	3.931	0.304	129.466	0.946	0.576	10.210	3.110	179.975	8.657	6.871	0.000	2.586	1.727	0.974	95.648	48.593	3.254	11.756	143.654	165	80	7	1748	23	12	185	65	2167	149	107	0	56	31	20	877	323	51	191	2065	31.506	34.689	372.100	460.100	0.138851650313874
hsa-miR-3614-5p	hsa-mir-3614	CCACUUGGAUCUGAAGGCUGCCC	chr17	23	0.000	2.310	0.000	0.000	0.000	0.000	2.704	0.048	0.000	0.000	0.000	0.000	0.000	0.000	0.000	0.000	1.204	0.000	4.678	0.000	0	47	0	0	0	0	49	1	0	0	0	0	0	0	0	0	8	0	76	0	0.588	0.506	8.400	9.700	-0.216678770142054
hsa-miR-3615	hsa-mir-3615	UCUCUCGGCUCCUCGCGGCUC	chr17	21	35.275	73.072	38.895	167.684	32.957	164.367	40.398	60.912	196.420	85.526	115.652	0.000	66.362	82.775	22.342	148.107	71.761	52.383	227.119	333.012	599	1487	896	2264	801	3424	732	1273	2365	1472	1801	0	1437	1486	459	1358	477	821	3690	4787	111.951	89.551	1631.600	1531.300	-0.322085967360475
hsa-miR-3617-3p	hsa-mir-3617	CAUCAGCACCCUAUGUCCUUUCU	chr20	23	0.000	0.000	0.000	1.111	0.000	0.000	0.000	0.000	0.498	0.000	0.000	0.000	0.000	0.000	0.000	1.200	0.602	0.000	0.062	0.000	0	0	0	15	0	0	0	0	6	0	0	0	0	0	0	11	4	0	1	0	0.186	0.161	1.600	2.100	-0.208241932993414
hsa-miR-362-3p	hsa-mir-362	AACACACCUAUUCAAGGAUUCA	chrX	22	0.000	0.000	0.000	0.000	0.000	0.000	0.055	0.000	0.000	0.000	0.000	0.000	0.000	0.056	0.049	0.109	0.000	0.064	0.000	0.000	0	0	0	0	0	0	1	0	0	0	0	0	0	1	1	1	0	1	0	0	0.028	0.006	0.400	0.100	-2.22239242133645
hsa-miR-362-5p	hsa-mir-362	AAUCCUUGGAACCUAGGUGUGAGU	chrX	24	0.118	0.098	0.087	7.629	0.658	0.192	4.470	0.287	11.046	0.116	0.193	0.000	0.185	0.223	0.195	6.544	2.708	0.893	7.509	8.487	2	2	2	103	16	4	81	6	133	2	3	0	4	4	4	60	18	14	122	122	2.694	2.470	35.100	35.100	-0.125238808990263
hsa-miR-3620-3p	hsa-mir-3620	UCACCCUGCAUCCCGCACCCAG	chr1	22	0.000	0.000	0.000	0.000	0.000	0.000	0.000	0.000	1.246	0.000	0.000	0.000	0.000	0.000	0.000	0.109	0.000	0.000	0.000	0.000	0	0	0	0	0	0	0	0	15	0	0	0	0	0	0	1	0	0	0	0	0.011	0.125	0.100	1.500	3.50635266602479
hsa-miR-363-3p	hsa-mir-363	AAUUGCACGGUAUCCAUCUGUA	chrX	22	6.949	0.049	0.000	16.072	0.082	0.096	1.269	0.000	19.102	0.116	0.000	0.000	0.046	3.008	0.049	5.998	3.460	0.064	0.000	5.844	118	1	0	217	2	2	23	0	230	2	0	0	1	54	1	55	23	1	0	84	1.847	4.374	21.900	59.500	1.24376935406565
hsa-miR-365a-3p	hsa-mir-365a	UAAUGCCCCUAAAAAUCCUUAU	chr16	22	0.294	0.000	0.000	6.296	0.617	0.000	4.029	0.144	0.000	0.000	0.193	0.000	0.139	0.000	0.146	2.181	4.513	0.000	0.000	0.000	5	0	0	85	15	0	73	3	0	0	3	0	3	0	3	20	30	0	0	0	0.717	1.138	5.900	18.100	0.666455533604677
hsa-miR-365a-5p	hsa-mir-365a	AGGGACUUUUGGGGGCAGAUGUG	chr16	23	0.000	0.000	0.000	0.000	0.000	0.000	0.055	0.000	0.000	0.000	0.000	0.000	0.000	0.000	0.000	0.000	0.000	0.000	0.062	0.000	0	0	0	0	0	0	1	0	0	0	0	0	0	0	0	0	0	0	1	0	0.006	0.006	0.100	0.100	0
hsa-miR-365b-3p	hsa-mir-365b	UAAUGCCCCUAAAAAUCCUUAU	chr17	22	0.000	0.246	0.217	0.000	0.000	0.144	0.000	0.000	0.498	0.174	0.000	0.000	0.000	0.334	0.049	0.000	0.000	4.530	0.123	2.157	0	5	5	0	0	3	0	0	6	3	0	0	0	6	1	0	0	71	2	31	0.719	0.128	11.100	2.200	-2.4898479604393
hsa-miR-365b-5p	hsa-mir-365b	AGGGACUUUCAGGGGCAGCUGU	chr17	22	0.000	0.000	0.000	0.000	0.000	5.040	0.000	0.000	0.000	0.000	0.000	0.000	0.000	0.000	0.000	0.000	0.150	0.064	0.000	0.000	0	0	0	0	0	105	0	0	0	0	0	0	0	0	0	0	1	1	0	0	0.021	0.504	0.200	10.500	4.58496250072116
hsa-miR-3661	hsa-mir-3661	UGACCUGGGACUCGGACAGCUG	chr5	22	0.000	0.000	0.000	1.111	0.000	0.000	0.000	0.000	0.914	0.000	0.000	0.000	0.000	0.000	0.000	1.963	1.204	0.000	0.000	0.000	0	0	0	15	0	0	0	0	11	0	0	0	0	0	0	18	8	0	0	0	0.317	0.202	2.600	2.600	-0.650127547387612
hsa-miR-3663-5p	hsa-mir-3663	GCUGGUCUGCGUGGUGCUCGG	chr10	21	0.000	0.000	0.000	0.000	0.000	0.000	0.000	0.000	0.000	0.000	0.000	0.000	0.000	0.000	0.000	0.000	0.451	0.000	0.000	0.000	0	0	0	0	0	0	0	0	0	0	0	0	0	0	0	0	3	0	0	0	0.045	0.000	0.300	0.000	-5.49185309632967
hsa-miR-3667-3p	hsa-mir-3667	ACCUUCCUCUCCAUGGGUCUUU	chr22	22	0.000	0.000	0.000	2.296	0.000	0.000	0.000	0.000	0.332	0.000	0.000	0.000	0.000	0.000	0.000	0.000	3.009	0.000	0.000	0.000	0	0	0	31	0	0	0	0	4	0	0	0	0	0	0	0	20	0	0	0	0.301	0.263	2.000	3.500	-0.1947006874674
hsa-miR-3678-5p	hsa-mir-3678	UCCGUACAAACUCUGCUGUG	chr17	20	0.000	0.000	0.000	0.000	0.000	0.000	0.000	0.000	0.000	4.881	0.000	0.000	0.000	0.000	0.000	0.000	0.000	0.000	0.000	0.000	0	0	0	0	0	0	0	0	0	84	0	0	0	0	0	0	0	0	0	0	0.000	0.488	0.000	8.400	8.93073733756289
hsa-miR-3679-3p	hsa-mir-3679	CUUCCCCCCAGUAAUCUUCAUC	chr2	22	0.000	0.000	0.000	0.000	0.000	0.000	0.000	0.000	0.000	0.000	0.000	0.000	0.000	0.000	0.000	0.545	0.000	0.000	0.000	0.000	0	0	0	0	0	0	0	0	0	0	0	0	0	0	0	5	0	0	0	0	0.055	0.000	0.500	0.000	-5.78135971352466
hsa-miR-3679-5p	hsa-mir-3679	UGAGGAUAUGGCAGGGAAGGGGA	chr2	23	0.000	0.000	0.000	0.000	0.000	0.000	0.000	0.000	0.083	0.000	0.000	0.000	0.000	0.000	0.000	1.309	0.000	0.000	0.000	0.000	0	0	0	0	0	0	0	0	1	0	0	0	0	0	0	12	0	0	0	0	0.131	0.008	1.200	0.100	-4.03342300153745
hsa-miR-3682-3p	hsa-mir-3682	UGAUGAUACAGGUGGAGGUAG	chr2	21	0.000	0.000	0.000	2.370	0.000	0.000	0.000	0.000	0.000	0.000	0.000	0.000	0.000	0.000	0.000	0.000	0.000	0.000	0.000	0.000	0	0	0	32	0	0	0	0	0	0	0	0	0	0	0	0	0	0	0	0	0.000	0.237	0.000	3.200	7.88874324889826
hsa-miR-3683	hsa-mir-3683	UGCGACAUUGGAAGUAGUAUCA	chr7	22	0.000	0.000	0.000	0.963	0.000	0.000	0.000	0.000	0.000	0.000	0.000	0.000	0.000	0.000	0.000	0.000	0.000	0.000	0.000	0.000	0	0	0	13	0	0	0	0	0	0	0	0	0	0	0	0	0	0	0	0	0.000	0.096	0.000	1.300	6.58496250072116
hsa-miR-3688-3p	hsa-mir-3688-1	UAUGGAAAGACUUUGCCACUCU	chr4	22	0.000	0.000	0.000	0.000	0.000	0.000	0.000	0.000	1.329	0.000	0.000	0.000	0.000	0.000	0.000	1.309	0.752	0.000	0.000	0.000	0	0	0	0	0	0	0	0	16	0	0	0	0	0	0	12	5	0	0	0	0.206	0.133	1.700	1.600	-0.631218091682029
hsa-miR-369-3p	hsa-mir-369	AAUAAUACAUGGUUGAUCUUU	chr14	21	0.000	0.000	0.087	5.407	0.123	0.000	1.380	0.000	12.458	0.058	0.000	0.045	0.000	0.167	0.097	0.000	3.611	0.447	0.000	3.409	0	0	2	73	3	0	25	0	150	1	0	1	0	3	2	0	24	7	0	49	0.778	1.951	8.600	25.400	1.32637171762283
hsa-miR-369-5p	hsa-mir-369	AGAUCGACCGUGUUAUAUUCGC	chr14	22	6.713	2.703	0.304	101.692	0.041	4.032	0.497	0.239	219.592	0.174	0.000	0.091	0.046	0.056	0.097	67.728	39.717	0.064	5.724	10.991	114	55	7	1373	1	84	9	5	2644	3	0	2	1	1	2	621	264	1	93	158	12.451	33.599	114.300	429.500	1.43215667825309
hsa-miR-3691-3p	hsa-mir-3691	ACCAAGUCUGCGUCAUCCUCUC	chr6	22	0.000	0.000	0.000	0.000	0.000	0.000	0.000	0.000	0.000	0.000	0.000	0.000	0.000	0.000	0.000	0.000	0.451	0.000	0.000	0.000	0	0	0	0	0	0	0	0	0	0	0	0	0	0	0	0	3	0	0	0	0.045	0.000	0.300	0.000	-5.49185309632967
hsa-miR-370-3p	hsa-mir-370	GCCUGCUGGGGUGGAACCUGGU	chr14	22	0.000	0.000	0.043	16.368	0.041	0.000	0.166	0.048	24.584	0.000	0.000	0.000	0.000	0.000	0.000	1.527	10.982	0.000	0.000	0.070	0	0	1	221	1	0	3	1	296	0	0	0	0	0	0	14	73	0	0	1	1.258	4.125	8.800	52.300	1.71326219714125
hsa-miR-370-5p	hsa-mir-370	CAGGUCACGUCUCUGCAGUUAC	chr14	22	0.000	0.000	0.000	0.518	0.000	0.000	0.000	0.000	0.000	0.000	0.000	0.000	0.000	0.000	0.000	0.000	0.000	0.000	0.000	0.000	0	0	0	7	0	0	0	0	0	0	0	0	0	0	0	0	0	0	0	0	0.000	0.052	0.000	0.700	5.70043971814109
hsa-miR-371b-5p	hsa-mir-371b	ACUCAAAAGAUGGCGGCACUUU	chr19	22	0.000	0.000	0.000	0.000	0.000	0.000	0.000	0.000	0.000	0.000	0.000	0.000	0.000	0.000	0.000	0.000	0.000	0.000	0.000	3.548	0	0	0	0	0	0	0	0	0	0	0	0	0	0	0	0	0	0	0	51	0.355	0.000	5.100	0.000	-8.47167521439204
hsa-miR-374a-3p	hsa-mir-374a	CUUAUCAGAUUGUAUUGUAAUU	chrX	22	0.000	0.000	0.000	0.444	0.000	0.000	0.000	1.244	8.139	0.000	0.000	0.000	0.000	0.000	0.000	4.363	1.655	0.000	0.000	0.000	0	0	0	6	0	0	0	26	98	0	0	0	0	0	0	40	11	0	0	0	0.602	0.983	5.100	13.000	0.707427929580879
hsa-miR-374a-5p	hsa-mir-374a	UUAUAAUACAACCUGAUAAGUG	chrX	22	0.000	0.049	0.000	0.000	0.000	0.000	0.386	0.000	10.382	0.000	0.000	0.000	0.046	0.056	0.049	0.000	0.602	0.064	0.000	0.278	0	1	0	0	0	0	7	0	125	0	0	0	1	1	1	0	4	1	0	4	0.109	1.082	1.200	13.300	3.31130045904989
hsa-miR-374b-3p	hsa-mir-374b	CUUAGCAGGUUGUAUUAUCAUU	chrX	22	0.059	0.000	0.000	5.481	0.000	0.000	0.000	0.048	21.428	0.000	0.000	0.000	0.000	0.000	0.000	0.000	0.451	0.000	0.000	2.644	1	0	0	74	0	0	0	1	258	0	0	0	0	0	0	0	3	0	0	38	0.309	2.702	4.100	33.400	3.12834893142131
hsa-miR-374b-5p	hsa-mir-374b	AUAUAAUACAACCUGCUAAGUG	chrX	22	0.059	0.000	0.000	0.222	0.082	0.048	0.000	0.718	1.246	0.000	0.000	0.045	0.046	0.000	0.000	9.052	35.805	0.766	0.062	14.470	1	0	0	3	2	1	0	15	15	0	0	1	1	0	0	83	238	12	1	208	6.025	0.237	54.400	3.700	-4.66800227710643
hsa-miR-374c-3p	hsa-mir-374c	CACUUAGCAGGUUGUAUUAUAU	chrX	22	5.241	0.049	0.217	31.182	0.123	0.000	0.442	0.000	272.911	0.000	0.000	0.000	0.000	2.451	0.146	18.104	0.000	0.064	0.123	4.313	89	1	5	421	3	0	8	0	3286	0	0	0	0	44	3	166	0	1	2	62	2.520	31.017	27.800	381.300	3.62156351515627
hsa-miR-375-3p	hsa-mir-375	UUUGUUCGUUCGGCUCGCGUGA	chr2	22	156.469	22.605	94.591	27.923	40.693	170.176	62.031	233.215	15.033	191.619	239.974	2.715	342.064	99.263	131.718	40.353	9.027	158.936	109.312	30.261	2657	460	2179	377	989	3545	1124	4874	181	3298	3737	60	7407	1782	2706	370	60	2491	1776	435	116.362	101.435	2082.400	1968.400	-0.198064460353451
hsa-miR-376a-3p	hsa-mir-376a-2	AUCAUAGAGGAAAAUCCACGU	chr14	21	0.000	0.000	0.087	47.550	0.206	0.000	0.166	0.096	77.737	0.000	0.000	0.000	0.000	0.056	0.000	26.066	17.752	0.064	4.924	4.104	0	0	2	642	5	0	3	2	936	0	0	0	0	1	0	239	118	1	80	59	5.297	12.584	49.800	159.000	1.2483431621183
hsa-miR-376b-3p	hsa-mir-376b	AUCAUAGAGGAAAAUCCAUGUU	chr14	22	0.118	0.295	0.217	18.664	0.782	0.240	5.353	0.144	64.366	0.174	0.064	0.000	0.185	0.167	0.097	12.869	11.133	0.447	0.000	5.496	2	6	5	252	19	5	97	3	775	3	1	0	4	3	2	118	74	7	0	79	3.046	9.035	28.800	116.700	1.56860865926467
hsa-miR-376b-5p	hsa-mir-376b	CGUGGAUAUUCCUUCUAUGUUU	chr14	22	0.118	0.000	0.000	1.259	0.000	0.000	0.110	0.000	1.163	0.000	0.000	0.000	0.000	0.000	0.049	0.000	0.451	0.000	0.000	0.000	2	0	0	17	0	0	2	0	14	0	0	0	0	0	1	0	3	0	0	0	0.050	0.265	0.400	3.500	2.40599235967584
hsa-miR-376c-3p	hsa-mir-376c	AACAUAGAGGAAAUUCCACGU	chr14	21	0.707	0.393	0.304	56.808	1.852	0.240	11.976	0.383	80.478	0.523	0.257	0.000	1.016	0.334	9.005	22.140	23.319	3.892	0.369	19.618	12	8	7	767	45	5	217	8	969	9	4	0	22	6	185	203	155	61	6	282	7.995	15.366	92.400	204.700	0.94257171995093
hsa-miR-377-3p	hsa-mir-377	AUCACACAAAGGCAACUUUUGU	chr14	22	0.000	0.000	0.000	1.333	0.041	0.000	0.110	0.048	17.856	0.000	0.000	0.000	0.000	0.000	0.049	0.109	0.000	0.128	0.000	0.000	0	0	0	18	1	0	2	1	215	0	0	0	0	0	1	1	0	2	0	0	0.029	1.939	0.400	23.700	6.06311609297922
hsa-miR-377-5p	hsa-mir-377	AGAGGUUGCCCUUGGUGAAUUC	chr14	22	0.000	0.000	0.000	1.111	0.000	0.000	0.000	0.096	2.658	0.000	0.000	0.000	0.000	0.000	0.000	0.982	1.956	0.000	3.939	0.000	0	0	0	15	0	0	0	2	32	0	0	0	0	0	0	9	13	0	64	0	0.688	0.386	8.600	4.900	-0.833807717434017
hsa-miR-378a-3p	hsa-mir-378a	ACUGGACUUGGAGUCAGAAGGC	chr5	22	67.252	80.247	49.097	528.012	51.473	87.080	438.799	74.979	332.211	92.440	30.502	0.588	83.865	27.072	82.604	313.337	385.735	127.927	1613.280	993.750	1142	1633	1131	7129	1251	1814	7951	1567	4000	1591	475	13	1816	486	1697	2873	2564	2005	26211	14285	365.866	180.159	5242.500	2920.900	-1.02204462731548
hsa-miR-378a-5p	hsa-mir-378a	CUCCUGACUCCAGGUCCUGUGU	chr5	22	0.118	0.000	0.087	0.074	0.699	0.192	4.967	0.144	3.654	0.058	5.844	0.045	0.277	0.223	0.146	3.817	1.655	2.169	3.755	1.322	2	0	2	1	17	4	90	3	44	1	91	1	6	4	3	35	11	34	61	19	1.925	0.999	26.500	16.400	-0.946301862677208
hsa-miR-378b	hsa-mir-378b	ACUGGACUUGGAGGCAGAA	chr3	19	0.000	0.000	0.000	0.000	0.000	0.000	0.000	0.048	0.083	0.000	0.000	0.000	0.000	0.000	0.000	0.000	0.000	0.000	0.000	0.070	0	0	0	0	0	0	0	1	1	0	0	0	0	0	0	0	0	0	0	1	0.007	0.013	0.100	0.200	0.893084796083488
hsa-miR-378c	hsa-mir-378c	ACUGGACUUGGAGUCAGAAGAGUGG	chr10	25	0.000	0.000	0.000	5.925	0.000	0.000	0.000	0.000	1.329	0.000	0.000	0.000	0.000	0.000	0.000	0.000	0.000	0.000	0.000	5.565	0	0	0	80	0	0	0	0	16	0	0	0	0	0	0	0	0	0	0	80	0.557	0.725	8.000	9.600	0.380303667562265
hsa-miR-378d	hsa-mir-378d-1	ACUGGACUUGGAGUCAGAAA	chr4	20	0.059	0.000	0.043	0.074	0.041	0.000	0.386	0.048	0.166	0.000	0.000	0.000	0.046	0.000	0.049	1.636	0.000	0.319	0.062	0.348	1	0	1	1	1	0	7	1	2	0	0	0	1	0	1	15	0	5	1	5	0.246	0.082	2.800	1.400	-1.58496250072116
hsa-miR-378e	hsa-mir-378e	ACUGGACUUGGAGUCAGGA	chr5	19	0.000	0.000	0.000	0.000	0.000	0.000	0.000	0.048	0.000	0.000	0.000	0.045	0.000	0.000	0.000	0.000	0.000	0.128	0.000	0.278	0	0	0	0	0	0	0	1	0	0	0	1	0	0	0	0	0	2	0	4	0.045	0.005	0.700	0.100	-3.16992500144231
hsa-miR-378f	hsa-mir-378f	ACUGGACUUGGAGCCAGAAG	chr1	20	0.000	0.000	0.000	0.000	0.000	0.000	0.055	0.000	0.000	0.058	0.000	0.000	0.000	0.000	0.000	0.000	0.150	0.064	0.000	0.000	0	0	0	0	0	0	1	0	0	1	0	0	0	0	0	0	1	1	0	0	0.021	0.011	0.200	0.200	-0.932885804141463
hsa-miR-378g	hsa-mir-378g	ACUGGGCUUGGAGUCAGAAG	chr1	20	0.118	0.049	0.000	0.074	0.041	0.000	0.110	0.048	0.000	0.058	0.000	0.000	0.000	0.000	0.000	0.000	1.204	0.000	0.062	0.209	2	1	0	1	1	0	2	1	0	1	0	0	0	0	0	0	8	0	1	3	0.147	0.050	1.200	0.900	-1.55581615506164
hsa-miR-378i	hsa-mir-378i	ACUGGACUAGGAGUCAGAAGG	chr22	21	0.000	0.000	0.000	0.000	0.000	0.000	0.000	0.000	0.000	0.000	0.000	0.000	0.000	0.000	0.000	0.000	0.000	0.191	0.000	0.139	0	0	0	0	0	0	0	0	0	0	0	0	0	0	0	0	0	3	0	2	0.033	0.000	0.500	0.000	-5.04439411935845
hsa-miR-379-3p	hsa-mir-379	UAUGUAACAUGGUCCACUAACU	chr14	22	0.000	0.000	0.000	7.258	0.041	0.000	0.166	2.871	2.325	0.000	0.000	0.000	0.000	0.000	0.000	3.926	2.257	0.000	0.000	2.087	0	0	0	98	1	0	3	60	28	0	0	0	0	0	0	36	15	0	0	30	0.827	1.266	8.100	19.000	0.614318170257067
hsa-miR-379-5p	hsa-mir-379	UGGUAGACUAUGGAACGUAGG	chr14	21	24.675	5.356	0.174	382.103	0.576	0.000	1.656	0.383	415.430	6.914	0.064	0.091	0.000	0.000	0.049	204.820	108.469	3.190	10.156	72.070	419	109	4	5159	14	0	30	8	5002	119	1	2	0	0	1	1878	721	50	165	1036	39.891	83.727	385.400	1086.400	1.06962964342007
hsa-miR-381-3p	hsa-mir-381	UAUACAAGGGCAAGCUCUCUGU	chr14	22	0.000	0.000	7.249	18.739	0.000	0.000	0.000	0.000	12.458	0.000	0.000	0.000	0.000	0.000	0.000	4.908	4.664	0.000	0.000	2.017	0	0	167	253	0	0	0	0	150	0	0	0	0	0	0	45	31	0	0	29	1.159	3.845	10.500	57.000	1.73010303184272
hsa-miR-381-5p	hsa-mir-381	AGCGAGGUUGCCCUUUGUAUAU	chr14	22	0.000	0.000	0.000	0.000	0.000	0.000	0.055	0.000	0.000	0.000	0.000	0.000	0.000	0.000	0.000	0.109	0.000	0.064	0.000	0.000	0	0	0	0	0	0	1	0	0	0	0	0	0	0	0	1	0	1	0	0	0.017	0.006	0.200	0.100	-1.50250034052918
hsa-miR-382-3p	hsa-mir-382	AAUCAUUCACGGACAACACUU	chr14	21	0.000	0.000	0.000	0.000	0.000	0.000	0.000	0.000	0.000	0.000	0.000	0.000	0.000	0.000	0.000	0.109	0.301	0.000	0.000	0.000	0	0	0	0	0	0	0	0	0	0	0	0	0	0	0	1	2	0	0	0	0.041	0.000	0.300	0.000	-5.35755200461808
hsa-miR-382-5p	hsa-mir-382	GAAGUUGUUCGUGGUGGAUUCG	chr14	22	15.665	9.828	7.249	323.147	1.975	4.080	3.091	0.526	248.826	15.397	0.128	0.045	5.496	0.056	0.341	142.218	69.354	0.000	57.180	75.062	266	200	167	4363	48	85	56	11	2996	265	2	1	119	1	7	1304	461	0	929	1079	34.988	62.978	390.300	845.700	0.847987743415699
hsa-miR-383-5p	hsa-mir-383	AGAUCAGAAGGUGAUUGUGGCU	chr8	22	0.000	0.000	0.000	0.000	0.000	0.048	0.000	0.000	0.000	0.000	0.000	0.000	0.000	0.000	0.000	0.000	0.000	0.000	0.000	0.070	0	0	0	0	0	1	0	0	0	0	0	0	0	0	0	0	0	0	0	1	0.007	0.005	0.100	0.100	-0.485426827170242
hsa-miR-3909	hsa-mir-3909	UGUCCUCUAGGGCCUGCAGUCU	chr22	22	0.000	0.000	0.000	4.740	0.000	0.000	0.000	0.000	0.997	0.000	0.000	0.000	0.000	0.000	0.000	2.508	3.310	0.000	0.000	0.000	0	0	0	64	0	0	0	0	12	0	0	0	0	0	0	23	22	0	0	0	0.582	0.574	4.500	7.600	-0.0199684162325962
hsa-miR-3912-3p	hsa-mir-3912	UAACGCAUAAUAUGGACAUGU	chr5	21	0.000	0.000	0.000	1.111	0.000	0.000	0.000	0.000	0.000	0.000	0.000	0.000	0.000	0.000	0.000	0.000	0.602	0.000	0.000	0.000	0	0	0	15	0	0	0	0	0	0	0	0	0	0	0	0	4	0	0	0	0.060	0.111	0.400	1.500	0.887525270741587
hsa-miR-3916	hsa-mir-3916	AAGAGGAAGAAAUGGCUGGUUCUCAG	chr1	26	0.000	0.000	0.043	0.000	0.000	0.000	4.801	0.000	0.000	0.000	0.000	0.000	0.000	0.000	0.000	0.000	0.000	0.000	0.000	0.000	0	0	1	0	0	0	87	0	0	0	0	0	0	0	0	0	0	0	0	0	0.000	0.484	0.000	8.800	8.91886323727459
hsa-miR-3928-3p	hsa-mir-3928	GGAGGAACCUUGGAGCUUCGGC	chr22	22	0.000	0.000	0.000	0.000	0.000	0.000	0.000	0.000	0.249	0.000	0.000	0.000	0.000	0.000	0.000	0.000	0.000	0.000	0.000	0.000	0	0	0	0	0	0	0	0	3	0	0	0	0	0	0	0	0	0	0	0	0.000	0.025	0.000	0.300	4.64385618977472
hsa-miR-3939	hsa-mir-3939	UACGCGCAGACCACAGGAUGUC	chr6	22	0.000	0.000	0.000	0.000	0.000	0.000	0.000	0.000	0.997	0.000	0.000	0.000	0.000	0.000	0.000	0.000	0.000	0.000	0.000	0.000	0	0	0	0	0	0	0	0	12	0	0	0	0	0	0	0	0	0	0	0	0.000	0.100	0.000	1.200	6.64385618977473
hsa-miR-3940-3p	hsa-mir-3940	CAGCCCGGAUCCCAGCCCACUU	chr19	22	0.000	0.000	0.000	0.000	0.000	0.000	0.000	0.000	0.415	0.000	0.000	0.000	0.000	0.000	0.000	1.527	0.000	0.000	0.000	0.000	0	0	0	0	0	0	0	0	5	0	0	0	0	0	0	14	0	0	0	0	0.153	0.042	1.400	0.500	-1.86507041991389
hsa-miR-3944-5p	hsa-mir-3944	UGUGCAGCAGGCCAACCGAGA	chr10	21	0.000	0.000	0.000	0.000	0.000	0.000	0.000	0.000	0.000	0.000	0.000	0.000	0.000	0.000	0.000	1.854	1.204	0.000	0.000	0.000	0	0	0	0	0	0	0	0	0	0	0	0	0	0	0	17	8	0	0	0	0.306	0.000	2.500	0.000	-8.25738784269265
hsa-miR-3960	hsa-mir-3960	GGCGGCGGCGGAGGCGGGGG	chr9	20	0.000	0.049	0.000	0.000	0.000	0.000	0.000	0.000	0.000	0.000	0.000	0.000	0.000	0.000	0.000	0.000	0.000	0.000	0.000	0.000	0	1	0	0	0	0	0	0	0	0	0	0	0	0	0	0	0	0	0	0	0.000	0.005	0.000	0.100	2.32192809488736
hsa-miR-409-3p	hsa-mir-409	GAAUGUUGCUCGGUGAACCCCU	chr14	22	81.326	39.853	15.367	1156.678	9.422	13.393	14.901	3.780	693.574	42.472	29.411	0.091	24.938	8.355	62.938	820.370	308.408	22.969	88.139	151.723	1381	811	354	15617	229	279	270	79	8351	731	458	2	540	150	1293	7522	2050	360	1432	2181	151.734	207.077	1598.800	2810.200	0.448622926973985
hsa-miR-409-5p	hsa-mir-409	AGGUUACCCGAGCAACUUUGCAU	chr14	23	0.000	0.000	0.000	1.852	0.041	0.000	0.110	0.000	0.000	0.058	0.000	0.000	0.000	0.000	0.000	0.000	0.000	0.064	0.000	0.000	0	0	0	25	1	0	2	0	0	1	0	0	0	0	0	0	0	1	0	0	0.006	0.206	0.100	2.900	5.10153802646206
hsa-miR-410-3p	hsa-mir-410	AAUAUAACACAGAUGGCCUGU	chr14	21	0.000	0.049	0.000	35.107	0.000	0.048	0.497	0.096	25.580	0.174	0.000	0.000	0.046	0.056	0.049	16.250	9.327	0.128	0.062	11.896	0	1	0	474	0	1	9	2	308	3	0	0	1	1	1	149	62	2	1	171	3.781	6.155	38.800	79.800	0.702991007384585
hsa-miR-410-5p	hsa-mir-410	AGGUUGUCUGUGAUGAGUUCG	chr14	21	0.000	0.000	0.000	0.000	0.000	0.000	0.000	0.000	1.080	0.000	0.000	0.000	0.000	0.000	0.000	0.000	0.000	0.000	0.000	0.000	0	0	0	0	0	0	0	0	13	0	0	0	0	0	0	0	0	0	0	0	0.000	0.108	0.000	1.300	6.75488750216347
hsa-miR-411-3p	hsa-mir-411	UAUGUAACACGGUCCACUAACC	chr14	22	0.000	0.000	0.000	0.000	0.000	0.000	0.000	0.048	0.166	0.000	0.000	0.000	0.000	0.000	0.000	0.000	0.000	0.000	0.000	0.000	0	0	0	0	0	0	0	1	2	0	0	0	0	0	0	0	0	0	0	0	0.000	0.021	0.000	0.300	4.39231742277876
hsa-miR-411-5p	hsa-mir-411	UAGUAGACCGUAUAGCGUACG	chr14	21	21.789	8.354	1.259	295.002	2.633	5.329	24.283	3.397	696.647	5.694	0.578	0.136	0.831	0.836	8.372	206.456	144.275	2.999	17.049	64.488	370	170	29	3983	64	111	440	71	8388	98	9	3	18	15	172	1893	959	47	277	927	44.602	106.439	432.000	1372.400	1.25484655268811
hsa-miR-412-5p	hsa-mir-412	UGGUCGACCAGUUGGAAAGUAAU	chr14	23	0.059	0.049	0.000	29.108	0.123	0.000	0.221	0.048	40.945	0.000	0.000	0.000	0.000	0.000	0.049	27.920	12.938	0.000	0.000	3.061	1	1	0	393	3	0	4	1	493	0	0	0	0	0	1	256	86	0	0	44	4.397	7.055	38.700	89.600	0.682126550271979
hsa-miR-421	hsa-mir-421	AUCAACAGACAUUAAUUGGGCGC	chrX	23	0.000	0.000	0.043	29.922	0.165	0.048	0.166	0.000	32.889	0.000	0.000	0.000	0.000	0.056	0.000	7.525	5.115	0.064	0.062	0.139	0	0	1	404	4	1	3	0	396	0	0	0	0	1	0	69	34	1	1	2	1.296	6.323	10.800	80.900	2.28654350128937
hsa-miR-423-3p	hsa-mir-423	AGCUCGGUCUGAGGCCCCUCAGU	chr17	23	1141.571	1525.427	268.318	6275.482	68.630	424.168	792.939	592.991	4474.386	1224.201	535.558	22.038	484.672	335.221	720.651	6889.381	4960.853	731.001	3567.177	4422.101	19385	31042	6181	84729	1668	8836	14368	12393	53874	21070	8340	487	10495	6018	14805	63169	32975	11457	57956	63567	2266.865	1678.811	26926.900	25354.600	-0.433258654660262
hsa-miR-423-5p	hsa-mir-423	UGAGGGGCAGAGAGCGAGACUUU	chr17	23	0.000	0.000	0.000	1.333	0.741	385.572	272.076	0.000	431.210	459.409	0.000	0.091	77.076	35.984	0.000	1207.215	3.460	0.064	454.791	1777.341	0	0	0	18	18	8032	4930	0	5192	7907	0	2	1669	646	0	11069	23	1	7389	25549	355.602	155.034	4634.800	2609.700	-1.19767879535636
hsa-miR-424-3p	hsa-mir-424	CAAAACGUGAGGCGCUGCUAU	chrX	21	14.016	5.749	0.087	65.177	1.893	0.144	2.373	6.268	7.724	18.883	0.128	0.000	0.092	0.111	0.195	42.534	28.885	1.978	7.017	34.226	238	117	2	880	46	3	43	131	93	325	2	0	2	2	4	390	192	31	114	492	11.517	12.231	122.900	187.800	0.0867773966415979
hsa-miR-424-5p	hsa-mir-424	CAGCAGCAAUUCAUGUUUUGAA	chrX	22	0.236	0.246	0.304	4.148	0.288	0.192	3.918	0.144	11.295	0.232	0.193	0.000	0.369	0.111	0.292	0.545	3.310	0.702	0.062	1.183	4	5	7	56	7	4	71	3	136	4	3	0	8	2	6	5	22	11	1	17	0.677	2.100	7.500	29.700	1.63316158897849
hsa-miR-425-3p	hsa-mir-425	AUCGGGAAUGUCGUGUCCGCCC	chr3	22	47.347	43.784	39.633	858.714	3.374	8.113	15.011	19.762	838.169	75.242	8.284	0.000	16.579	10.082	22.732	500.380	767.559	13.016	258.017	668.668	804	891	913	11594	82	169	272	413	10092	1295	129	0	359	181	467	4588	5102	204	4192	9612	226.532	194.915	2483.400	2652.500	-0.216869740534442
hsa-miR-425-5p	hsa-mir-425	AAUGACACGAUCACUCCCGUUGA	chr3	23	8.009	8.207	0.868	387.065	6.501	10.273	15.453	20.719	388.189	60.658	0.385	0.000	15.979	6.740	7.107	238.084	248.080	25.203	43.885	133.428	136	167	20	5226	158	214	280	433	4674	1044	6	0	346	121	146	2183	1649	395	713	1918	71.889	90.594	747.700	1235.200	0.333644468906335
hsa-miR-4286	hsa-mir-4286	ACCCCACUCCUGGUACC	chr8	17	0.059	0.000	0.043	2.222	0.000	0.000	0.055	3.397	49.333	0.000	0.000	0.000	0.046	0.000	0.000	4.690	5.566	0.064	0.000	8.000	1	0	1	30	0	0	1	71	594	0	0	0	1	0	0	43	37	1	0	115	1.837	5.511	19.700	69.800	1.58496250072116
hsa-miR-429	hsa-mir-429	UAAUACUGUCUGGUAAAACCGU	chr1	22	0.000	0.000	0.000	2.889	0.000	0.000	0.055	0.096	4.402	4.009	0.000	0.000	0.000	0.000	0.000	0.000	1.956	5.168	0.000	2.644	0	0	0	39	0	0	1	2	53	69	0	0	0	0	0	0	13	81	0	38	0.977	1.145	13.200	16.400	0.228917131015921
hsa-miR-4306	hsa-mir-4306	UGGAGAGAAAGGCAGUA	chr13	17	0.000	0.000	0.000	0.000	0.000	0.000	0.055	0.144	0.249	0.058	0.000	0.000	0.000	0.000	0.000	0.000	1.053	0.000	0.000	0.000	0	0	0	0	0	0	1	3	3	1	0	0	0	0	0	0	7	0	0	0	0.105	0.051	0.700	0.800	-1.04182017569463
hsa-miR-431-3p	hsa-mir-431	CAGGUCGUCUUGCAGGGCUUCU	chr14	22	0.000	0.000	0.000	3.333	0.000	0.000	0.000	0.000	0.831	0.000	0.000	0.000	0.000	0.000	0.000	0.000	0.000	0.000	0.000	0.070	0	0	0	45	0	0	0	0	10	0	0	0	0	0	0	0	0	0	0	1	0.007	0.416	0.100	5.500	5.89308479608349
hsa-miR-431-5p	hsa-mir-431	UGUCUUGCAGGCCGUCAUGCA	chr14	21	0.059	0.000	0.130	96.433	0.288	0.000	0.276	0.048	40.862	0.058	0.000	0.000	0.046	0.111	0.146	24.103	17.903	0.191	0.000	19.826	1	0	3	1302	7	0	5	1	492	1	0	0	1	2	3	221	119	3	0	285	6.233	13.815	63.400	181.200	1.14823694428897
hsa-miR-432-3p	hsa-mir-432	CUGGAUGGCUCCUCCAUGUCU	chr14	21	0.000	0.000	0.043	7.258	0.000	0.000	0.000	0.000	11.129	0.000	0.000	0.000	0.000	0.000	0.000	4.581	2.257	0.000	0.000	6.470	0	0	1	98	0	0	0	0	134	0	0	0	0	0	0	42	15	0	0	93	1.331	1.843	15.000	23.300	0.469545499718821
hsa-miR-432-5p	hsa-mir-432	UCUUGGAGUAGGUCAUUGGGUGG	chr14	23	36.924	22.752	7.814	400.101	4.937	13.009	14.846	12.584	129.728	33.815	0.128	0.000	0.139	2.841	21.466	302.213	148.788	17.546	5.232	73.114	627	463	180	5402	120	271	269	263	1562	582	2	0	3	51	441	2771	989	275	85	1051	57.147	67.651	566.800	973.900	0.243433495484417
hsa-miR-4326	hsa-mir-4326	UGUUCCUCUGUCUCCCAGAC	chr20	20	0.000	0.000	0.000	0.000	0.000	0.000	0.000	0.000	1.329	0.000	0.000	0.000	0.000	0.000	0.000	0.000	0.602	0.000	0.000	0.000	0	0	0	0	0	0	0	0	16	0	0	0	0	0	0	0	4	0	0	0	0.060	0.133	0.400	1.600	1.14839183989267
hsa-miR-433-3p	hsa-mir-433	AUCAUGAUGGGCUCCUCGGUGU	chr14	22	0.000	0.098	0.000	18.146	0.000	0.000	0.000	0.000	15.531	0.000	0.000	0.000	0.000	0.000	0.000	9.379	2.257	3.382	0.000	10.922	0	2	0	245	0	0	0	0	187	0	0	0	0	0	0	86	15	53	0	157	2.594	3.378	31.100	43.400	0.380990848549686
hsa-miR-433-5p	hsa-mir-433	UACGGUGAGCCUGUCAUUAUUC	chr14	22	0.000	0.000	0.000	1.407	0.000	0.000	0.000	0.000	1.329	0.000	0.000	0.000	0.000	0.000	0.000	0.000	0.000	0.000	0.000	0.000	0	0	0	19	0	0	0	0	16	0	0	0	0	0	0	0	0	0	0	0	0.000	0.274	0.000	3.500	8.09803208296053
hsa-miR-4422	hsa-mir-4422	AAAAGCAUCAGGAAGUACCCA	chr1	21	0.000	0.000	0.000	0.074	0.000	0.000	0.000	0.000	0.000	0.000	0.000	0.000	0.000	0.000	0.000	0.000	0.000	0.000	0.000	0.000	0	0	0	1	0	0	0	0	0	0	0	0	0	0	0	0	0	0	0	0	0.000	0.007	0.000	0.100	2.8073549220576
hsa-miR-4429	hsa-mir-4429	AAAAGCUGGGCUGAGAGGCG	chr2	20	0.059	0.049	0.000	0.000	0.041	0.000	0.000	0.000	0.000	0.116	0.000	0.000	0.000	0.056	0.000	0.000	0.000	0.064	0.185	0.139	1	1	0	0	1	0	0	0	0	2	0	0	0	1	0	0	0	1	3	2	0.044	0.027	0.700	0.500	-0.704544116473829
hsa-miR-4433a-3p	hsa-mir-4433a	ACAGGAGUGGGGGUGGGACAU	chr2	21	12.661	10.860	0.130	9.628	3.538	0.000	0.000	3.445	15.946	0.000	0.000	0.000	0.000	0.000	0.000	0.000	41.974	6.444	0.000	0.000	215	221	3	130	86	0	0	72	192	0	0	0	0	0	0	0	279	101	0	0	4.842	5.621	38.000	91.900	0.215223735575982
hsa-miR-4433a-5p	hsa-mir-4433a	CGUCCCACCCCCCACUCCUGU	chr2	21	0.000	8.944	0.000	7.629	0.000	0.000	0.000	0.000	2.242	0.000	0.000	0.000	0.000	0.000	0.000	4.253	3.009	0.000	0.000	0.000	0	182	0	103	0	0	0	0	27	0	0	0	0	0	0	39	20	0	0	0	0.726	1.881	5.900	31.200	1.37345839552744
hsa-miR-4433b-3p	hsa-mir-4433b	CAGGAGUGGGGGGUGGGACGU	chr2	21	0.000	0.000	0.043	9.258	0.000	0.000	0.000	0.000	6.395	0.058	0.000	0.000	0.000	0.000	0.000	2.072	0.602	0.000	0.000	0.000	0	0	1	125	0	0	0	0	77	1	0	0	0	0	0	19	4	0	0	0	0.267	1.575	2.300	20.400	2.56044018158709
hsa-miR-4433b-5p	hsa-mir-4433b	AUGUCCCACCCCCACUCCUGU	chr2	21	0.059	0.049	8.205	75.028	0.000	0.000	2.539	0.000	70.346	8.541	6.678	0.000	6.327	2.340	0.000	33.046	3.761	0.000	11.202	22.400	1	1	189	1013	0	0	46	0	847	147	104	0	137	42	0	303	25	0	182	322	8.575	16.477	111.500	224.400	0.942245015691596
hsa-miR-4435	hsa-mir-4435-1	AUGGCCAGAGCUCACACAGAGG	chr2	22	0.000	0.000	0.000	4.814	0.000	0.000	4.525	0.000	11.378	0.000	0.000	0.000	0.000	0.000	0.049	16.032	7.673	0.000	0.000	22.400	0	0	0	65	0	0	82	0	137	0	0	0	0	0	1	147	51	0	0	322	4.615	2.072	52.100	28.400	-1.15530664484658
hsa-miR-4440	hsa-mir-4440	UGUCGUGGGGCUUGCUGGCUUG	chr2	22	0.000	0.000	0.000	1.185	0.000	0.048	0.000	0.000	0.000	0.000	0.000	0.000	0.000	0.000	0.000	0.000	0.000	3.063	0.000	4.661	0	0	0	16	0	1	0	0	0	0	0	0	0	0	0	0	0	48	0	67	0.772	0.123	11.500	1.700	-2.64994253192884
hsa-miR-4443	hsa-mir-4443	UUGGAGGCGUGGGUUUU	chr3	17	0.000	0.000	0.000	0.000	0.000	0.000	0.055	0.000	0.000	0.000	0.000	0.000	0.000	0.000	0.000	0.000	0.000	0.000	0.000	0.000	0	0	0	0	0	0	1	0	0	0	0	0	0	0	0	0	0	0	0	0	0.000	0.006	0.000	0.100	2.58496250072116
hsa-miR-4446-3p	hsa-mir-4446	CAGGGCUGGCAGUGACAUGGGU	chr3	22	66.251	0.049	9.767	228.640	0.206	11.521	34.879	6.603	39.782	56.823	8.541	0.000	21.890	0.000	30.228	475.841	173.461	17.801	45.731	99.410	1125	1	225	3087	5	240	632	138	479	978	133	0	474	0	621	4363	1153	279	743	1429	87.290	45.452	919.500	691.000	-0.94147260927228
hsa-miR-4446-5p	hsa-mir-4446	AUUUCCCUGCCAUUCCCUUGGC	chr3	22	0.000	0.000	0.000	0.000	0.000	0.000	0.000	0.000	0.831	0.000	0.000	0.000	0.000	0.000	0.000	0.000	0.000	0.000	0.000	0.000	0	0	0	0	0	0	0	0	10	0	0	0	0	0	0	0	0	0	0	0	0.000	0.083	0.000	1.000	6.37503943134693
hsa-miR-4454	hsa-mir-4454	GGAUCCGAGUCACGGCACCA	chr4	20	0.000	0.000	0.000	0.963	0.041	0.000	0.055	0.048	0.000	0.058	0.000	0.000	0.046	0.000	0.049	0.218	0.000	0.000	0.000	0.000	0	0	0	13	1	0	1	1	0	1	0	0	1	0	1	2	0	0	0	0	0.031	0.117	0.400	1.700	1.91616840919653
hsa-miR-4466	hsa-mir-4466	GGGUGCGGGCCGGCGGGG	chr6	18	0.000	0.000	0.000	1.778	0.000	0.000	0.000	0.000	1.993	0.872	0.000	0.000	0.000	0.000	0.000	1.091	0.000	0.000	8.863	0.000	0	0	0	24	0	0	0	0	24	15	0	0	0	0	0	10	0	0	144	0	0.995	0.464	15.400	6.300	-1.10057172030344
hsa-miR-4473	hsa-mir-4473	CUAGUGCUCUCCGUUACAAGUA	chr9	22	0.000	0.000	0.000	0.000	0.000	0.000	0.000	0.048	0.000	0.000	0.000	0.000	0.000	0.000	0.000	0.000	0.000	0.000	0.000	0.000	0	0	0	0	0	0	0	1	0	0	0	0	0	0	0	0	0	0	0	0	0.000	0.005	0.000	0.100	2.32192809488736
hsa-miR-4477a	hsa-mir-4477a	CUAUUAAGGACAUUUGUGAUUC	chr9	22	0.000	0.000	0.000	0.000	0.000	0.000	0.000	0.000	0.664	0.000	0.000	0.000	0.000	0.000	0.000	0.000	0.000	0.000	0.000	0.000	0	0	0	0	0	0	0	0	8	0	0	0	0	0	0	0	0	0	0	0	0.000	0.066	0.000	0.800	6.04439411935845
hsa-miR-4479	hsa-mir-4479	CGCGCGGCCGUGCUCGGAGCAG	chr9	22	0.000	0.000	0.000	2.000	0.041	0.000	0.000	0.000	0.000	0.000	0.000	0.000	0.000	0.000	0.000	0.000	0.602	0.000	0.000	2.435	0	0	0	27	1	0	0	0	0	0	0	0	0	0	0	0	4	0	0	35	0.304	0.204	3.900	2.800	-0.57550217147209
hsa-miR-448	hsa-mir-448	UUGCAUAUGUAGGAUGUCCCAU	chrX	22	0.000	0.049	0.000	0.000	0.000	0.000	0.000	0.000	0.000	0.000	0.000	0.000	0.000	0.000	0.000	0.000	0.000	0.000	0.000	0.000	0	1	0	0	0	0	0	0	0	0	0	0	0	0	0	0	0	0	0	0	0.000	0.005	0.000	0.100	2.32192809488736
hsa-miR-4488	hsa-mir-4488	AGGGGGCGGGCUCCGGCG	chr11	18	0.059	0.000	0.000	0.000	5.637	10.993	0.000	0.000	0.000	0.000	0.000	0.000	0.000	0.000	0.000	0.000	0.000	0.064	0.062	6.191	1	0	0	0	137	229	0	0	0	0	0	0	0	0	0	0	0	1	1	89	0.632	1.669	9.100	36.700	1.4009874911855
hsa-miR-4489	hsa-mir-4489	UGGGGCUAGUGAUGCAGGACG	chr11	21	0.000	0.000	0.000	0.000	0.000	0.000	0.000	0.000	0.000	0.000	0.000	0.000	0.000	0.000	0.000	0.000	0.903	0.000	0.000	0.000	0	0	0	0	0	0	0	0	0	0	0	0	0	0	0	0	6	0	0	0	0.090	0.000	0.600	0.000	-6.49185309632967
hsa-miR-4492	hsa-mir-4492	GGGGCUGGGCGCGCGCC	chr11	17	0.000	0.000	0.000	0.000	0.000	0.000	0.000	0.000	0.000	0.000	0.000	0.000	0.000	0.000	0.000	0.000	0.451	0.000	0.000	2.783	0	0	0	0	0	0	0	0	0	0	0	0	0	0	0	0	3	0	0	40	0.323	0.000	4.300	0.000	-8.33539035469392
hsa-miR-449a	hsa-mir-449a	UGGCAGUGUAUUGUUAGCUGGU	chr5	22	0.059	0.049	0.000	8.295	0.000	0.000	0.276	0.000	6.146	0.000	0.064	0.000	0.000	0.000	0.000	3.490	1.354	0.000	0.000	3.409	1	1	0	112	0	0	5	0	74	0	1	0	0	0	0	32	9	0	0	49	0.832	1.483	9.100	19.300	0.833863164313539
hsa-miR-4507	hsa-mir-4507	CUGGGUUGGGCUGGGCUGGG	chr14	20	0.059	0.000	0.000	0.000	0.000	0.000	0.000	0.000	0.000	2.963	0.000	0.000	0.000	0.000	0.000	0.109	0.000	0.000	0.000	0.000	1	0	0	0	0	0	0	0	0	51	0	0	0	0	0	1	0	0	0	0	0.011	0.302	0.100	5.200	4.77897312068778
hsa-miR-4508	hsa-mir-4508	GCGGGGCUGGGCGCGCG	chr15	17	0.000	0.000	0.000	0.000	0.946	0.000	0.000	0.000	0.000	0.000	0.000	0.000	0.000	0.000	0.000	0.000	0.000	0.000	0.000	0.000	0	0	0	0	23	0	0	0	0	0	0	0	0	0	0	0	0	0	0	0	0.000	0.095	0.000	2.300	6.56985560833095
hsa-miR-450a-5p	hsa-mir-450a-1	UUUUGCGAUGUGUUCCUAAUAU	chrX	22	0.059	0.000	0.043	2.963	0.247	0.048	1.435	0.048	1.661	0.000	0.000	0.045	0.000	0.056	0.097	3.272	4.062	0.128	0.062	3.339	1	0	1	40	6	1	26	1	20	0	0	1	0	1	2	30	27	2	1	48	1.106	0.650	11.200	9.600	-0.76683976231889
hsa-miR-450b-5p	hsa-mir-450b	UUUUGCAAUAUGUUCCUGAAUA	chrX	22	0.059	0.000	0.000	0.000	0.041	0.000	0.166	0.000	0.000	0.000	0.000	0.000	0.000	0.000	0.049	0.109	0.000	0.064	0.062	0.139	1	0	0	0	1	0	3	0	0	0	0	0	0	0	1	1	0	1	1	2	0.042	0.027	0.600	0.500	-0.637429920615292
hsa-miR-4516	hsa-mir-4516	GGGAGAAGGGUCGGGGC	chr16	17	0.000	0.049	0.043	0.074	0.000	0.000	0.055	0.909	0.000	3.951	0.000	14.390	0.000	2.729	5.500	0.000	0.150	0.000	0.000	3.826	0	1	1	1	0	0	1	19	0	68	0	318	0	49	113	0	1	0	0	55	2.660	0.508	53.600	9.100	-2.38852584361639
hsa-miR-451a	hsa-mir-451a	AAACCGUUACCAUUACUGAGUU	chr17	22	1552.796	344.133	728.552	2899.880	209.264	2011.581	1093.106	1347.902	6686.829	3964.331	3957.032	162.502	2708.992	1699.667	553.400	5729.827	1374.446	3291.452	2186.247	1908.473	26368	7003	16783	39153	5086	41904	19807	28170	80513	68231	61621	3591	58660	30513	11369	52537	9136	51587	35520	27434	2357.204	2083.837	34196.800	33301.800	-0.177834186598296
hsa-miR-452-5p	hsa-mir-452	AACUGUUUGCAGAGGAAACUGA	chrX	22	0.000	0.000	0.000	0.000	0.000	0.000	0.000	0.000	1.578	0.000	0.000	0.000	0.000	0.000	0.000	0.000	0.000	0.000	0.000	0.000	0	0	0	0	0	0	0	0	19	0	0	0	0	0	0	0	0	0	0	0	0.000	0.158	0.000	1.900	7.3037807481771
hsa-miR-4521	hsa-mir-4521	GCUAAGGAAGUCCUGUGCUCAG	chr17	22	0.000	0.000	0.000	0.000	0.000	0.000	0.000	0.000	0.000	0.000	0.000	0.000	0.000	0.000	0.000	0.000	0.752	0.319	0.000	0.209	0	0	0	0	0	0	0	0	0	0	0	0	0	0	0	0	5	5	0	3	0.128	0.000	1.300	0.000	-7
hsa-miR-4525	hsa-mir-4525	GGGGGGAUGUGCAUGCUGGUU	chr17	21	0.000	0.000	0.000	0.000	0.000	0.000	0.000	0.000	0.083	0.000	7.834	0.000	0.000	0.000	0.000	0.000	0.000	2.106	0.000	0.000	0	0	0	0	0	0	0	0	1	0	122	0	0	0	0	0	0	33	0	0	0.994	0.008	15.500	0.100	-6.95710204156229
hsa-miR-4533	hsa-mir-4533	UGGAAGGAGGUUGCCGGACGCU	chr20	22	0.000	0.000	0.000	1.333	0.000	0.000	0.000	0.000	3.073	0.000	0.000	0.000	0.000	0.000	0.000	2.181	0.752	0.000	0.000	0.000	0	0	0	18	0	0	0	0	37	0	0	0	0	0	0	20	5	0	0	0	0.293	0.441	2.500	5.500	0.589877991135273
hsa-miR-454-3p	hsa-mir-454	UAGUGCAAUAUUGCUUAUAGGGU	chr17	23	0.000	0.000	0.087	27.552	0.082	0.048	0.166	0.048	52.655	0.058	0.064	0.000	3.879	0.000	0.000	21.267	19.106	4.721	0.000	16.487	0	0	2	372	2	1	3	1	634	1	1	0	84	0	0	195	127	74	0	237	6.553	8.070	71.800	101.600	0.300413141775002
hsa-miR-454-5p	hsa-mir-454	ACCCUAUCAAUAUUGUCUCUGC	chr17	22	0.000	0.000	0.000	1.704	0.000	0.000	0.000	0.000	1.993	0.000	0.000	0.000	0.000	0.000	0.000	0.000	0.451	0.000	0.000	0.070	0	0	0	23	0	0	0	0	24	0	0	0	0	0	0	0	3	0	0	1	0.052	0.370	0.400	4.700	2.83094174237522
hsa-miR-455-3p	hsa-mir-455	GCAGUCCAUGGGCAUAUACAC	chr9	21	0.000	0.000	0.000	0.074	0.082	0.048	0.055	0.000	0.000	0.058	0.000	0.000	0.000	0.000	0.000	0.000	0.000	0.574	0.062	0.139	0	0	0	1	2	1	1	0	0	1	0	0	0	0	0	0	0	9	1	2	0.077	0.032	1.200	0.600	-1.2667865406949
hsa-miR-455-5p	hsa-mir-455	UAUGUGCCUUUGGACUACAUCG	chr9	22	0.000	0.000	0.000	0.074	0.000	0.000	0.110	0.000	0.000	0.000	0.000	0.000	0.000	0.000	0.000	0.109	0.000	0.319	0.000	0.278	0	0	0	1	0	0	2	0	0	0	0	0	0	0	0	1	0	5	0	4	0.071	0.018	1.000	0.300	-1.97982211806237
hsa-miR-4634	hsa-mir-4634	CGGCGCGACCGGCCCGGGG	chr5	19	0.000	0.000	0.000	0.000	0.000	0.000	0.000	0.000	0.000	0.000	0.064	0.000	0.000	0.000	0.000	0.000	0.000	0.000	0.000	0.000	0	0	0	0	0	0	0	0	0	0	1	0	0	0	0	0	0	0	0	0	0.006	0.000	0.100	0.000	-2.58496250072116
hsa-miR-4642	hsa-mir-4642	AUGGCAUCGUCCCCUGGUGGCU	chr6	22	0.000	0.000	0.000	0.000	0.000	0.000	0.000	0.000	0.000	0.000	0.000	0.000	0.000	0.000	0.000	0.763	0.000	0.000	0.000	0.000	0	0	0	0	0	0	0	0	0	0	0	0	0	0	0	7	0	0	0	0	0.076	0.000	0.700	0.000	-6.24792751344359
hsa-miR-4646-3p	hsa-mir-4646	AUUGUCCCUCUCCCUUCCCAG	chr6	21	0.000	0.000	0.000	0.000	0.000	0.000	0.000	0.000	0.000	3.777	0.000	0.000	0.000	0.000	0.000	0.000	0.000	0.000	0.000	0.000	0	0	0	0	0	0	0	0	0	65	0	0	0	0	0	0	0	0	0	0	0.000	0.378	0.000	6.500	8.56224242422107
hsa-miR-4654	hsa-mir-4654	UGUGGGAUCUGGAGGCAUCUGG	chr1	22	0.000	0.000	0.000	1.111	0.000	0.000	0.000	0.000	0.000	0.000	0.000	0.000	0.000	0.000	0.000	1.418	0.000	0.000	0.000	0.000	0	0	0	15	0	0	0	0	0	0	0	0	0	0	0	13	0	0	0	0	0.142	0.111	1.300	1.500	-0.355331253154576
hsa-miR-4659a-3p	hsa-mir-4659a	UUUCUUCUUAGACAUGGCAACG	chr8	22	0.000	0.000	0.000	7.258	0.000	0.000	0.000	0.000	21.760	0.000	0.000	0.000	0.000	0.000	0.000	8.398	5.265	0.000	0.000	0.000	0	0	0	98	0	0	0	0	262	0	0	0	0	0	0	77	35	0	0	0	1.366	2.902	11.200	36.000	1.08709003577665
hsa-miR-4659b-3p	hsa-mir-4659b	UUUCUUCUUAGACAUGGCAGCU	chr8	22	0.000	2.015	0.043	15.332	0.082	0.000	0.000	0.000	12.126	0.000	0.000	0.000	0.000	2.618	7.107	5.126	3.310	0.000	0.000	0.000	0	41	1	207	2	0	0	0	146	0	0	0	0	47	146	47	22	0	0	0	1.816	2.960	26.200	39.700	0.704832973225397
hsa-miR-4659b-5p	hsa-mir-4659b	UUGCCAUGUCUAAGAAGAA	chr8	19	0.000	0.000	0.000	1.778	0.000	0.000	0.000	0.000	0.332	0.058	0.000	0.000	0.000	0.000	0.000	2.508	0.903	0.000	0.000	3.339	0	0	0	24	0	0	0	0	4	1	0	0	0	0	0	23	6	0	0	48	0.675	0.217	7.700	2.900	-1.63719245949371
hsa-miR-4662a-5p	hsa-mir-4662a	UUAGCCAAUUGUCCAUCUUUAG	chr8	22	0.000	0.000	0.000	6.888	0.041	0.000	0.000	0.000	11.212	0.000	0.000	0.000	0.000	0.000	0.000	7.525	1.504	0.000	0.000	2.365	0	0	0	93	1	0	0	0	135	0	0	0	0	0	0	69	10	0	0	34	1.139	1.814	11.300	22.900	0.671406708820411
hsa-miR-4665-5p	hsa-mir-4665	CUGGGGGACGCGUGAGCGCGAGC	chr9	23	5.536	0.000	0.000	4.518	0.000	0.000	0.000	0.000	3.987	0.058	0.000	0.000	0.000	0.000	0.000	2.727	5.416	0.000	0.123	4.313	94	0	0	61	0	0	0	0	48	1	0	0	0	0	0	25	36	0	2	62	1.258	1.410	12.500	20.400	0.164563240406867
hsa-miR-4667-3p	hsa-mir-4667	UCCCUCCUUCUGUCCCCACAG	chr9	21	0.000	0.000	0.000	0.000	0.000	0.000	0.000	0.000	0.831	0.000	0.000	0.000	0.000	0.000	0.000	0.000	0.000	0.000	0.000	0.000	0	0	0	0	0	0	0	0	10	0	0	0	0	0	0	0	0	0	0	0	0.000	0.083	0.000	1.000	6.37503943134693
hsa-miR-4676-3p	hsa-mir-4676	CACUGUUUCACCACUGGCUCUU	chr10	22	0.000	0.000	0.000	0.000	0.000	0.000	0.000	0.000	0.000	0.000	0.000	0.000	0.000	0.000	0.000	0.000	0.150	0.000	0.000	0.000	0	0	0	0	0	0	0	0	0	0	0	0	0	0	0	0	1	0	0	0	0.015	0.000	0.100	0.000	-3.90689059560852
hsa-miR-4676-5p	hsa-mir-4676	GAGCCAGUGGUGAGACAGUGA	chr10	21	0.000	0.000	7.553	0.000	0.000	0.000	0.000	0.000	0.000	0.000	6.743	0.000	0.046	0.000	0.000	2.508	0.000	2.042	0.000	0.000	0	0	174	0	0	0	0	0	0	0	105	0	1	0	0	23	0	32	0	0	1.134	0.755	16.100	17.400	-0.586872090729787
hsa-miR-4685-3p	hsa-mir-4685	UCUCCCUUCCUGCCCUGGCUAG	chr10	22	0.118	0.147	0.000	0.000	0.000	0.000	0.000	0.096	1.993	3.370	0.000	0.000	0.000	1.170	0.000	0.000	0.000	0.064	0.000	0.000	2	3	0	0	0	0	0	2	24	58	0	0	0	21	0	0	0	1	0	0	0.123	0.572	2.200	8.900	2.21735683143915
hsa-miR-4701-3p	hsa-mir-4701	AUGGGUGAUGGGUGUGGUGU	chr12	20	0.000	0.000	0.000	2.444	0.000	0.000	0.000	0.000	1.578	0.000	0.000	0.000	0.000	0.000	0.000	1.636	2.558	0.000	0.000	0.000	0	0	0	33	0	0	0	0	19	0	0	0	0	0	0	15	17	0	0	0	0.419	0.402	3.200	5.200	-0.0597547425204229
hsa-miR-4701-5p	hsa-mir-4701	UUGGCCACCACACCUACCCCUU	chr12	22	0.000	0.000	0.000	3.259	0.041	0.000	0.000	0.048	5.648	0.000	0.000	0.000	0.000	0.056	0.000	4.581	4.212	0.000	6.093	0.000	0	0	0	44	1	0	0	1	68	0	0	0	0	1	0	42	28	0	99	0	1.494	0.900	17.000	11.400	-0.7311832415722
hsa-miR-4707-3p	hsa-mir-4707	AGCCCGCCCCAGCCGAGGUUCU	chr14	22	0.000	0.000	0.000	0.000	0.000	0.000	0.000	0.000	0.000	0.000	0.000	0.000	0.000	0.000	0.000	0.000	0.000	0.000	0.000	0.070	0	0	0	0	0	0	0	0	0	0	0	0	0	0	0	0	0	0	0	1	0.007	0.000	0.100	0.000	-2.8073549220576
hsa-miR-4714-3p	hsa-mir-4714	CCAACCUAGGUGGUCAGAGUUG	chr15	22	0.000	0.000	0.000	0.000	0.000	0.000	0.000	0.000	1.246	0.000	0.000	0.000	0.000	0.000	0.000	0.000	0.000	0.000	0.000	0.000	0	0	0	0	0	0	0	0	15	0	0	0	0	0	0	0	0	0	0	0	0.000	0.125	0.000	1.500	6.96578428466209
hsa-miR-4717-3p	hsa-mir-4717	ACACAUGGGUGGCUGUGGCCU	chr16	21	0.000	0.000	0.000	0.000	0.000	0.000	0.000	0.000	1.163	0.000	0.000	0.000	0.000	0.000	0.000	0.000	0.000	0.000	0.000	0.000	0	0	0	0	0	0	0	0	14	0	0	0	0	0	0	0	0	0	0	0	0.000	0.116	0.000	1.400	6.85798099512757
hsa-miR-4725-3p	hsa-mir-4725	UGGGGAAGGCGUCAGUGUCGGG	chr17	22	0.000	0.000	0.000	0.000	0.000	0.000	0.607	0.000	0.664	0.000	0.000	0.000	0.000	0.000	0.000	0.982	0.000	0.000	0.000	0.000	0	0	0	0	0	0	11	0	8	0	0	0	0	0	0	9	0	0	0	0	0.098	0.127	0.900	1.900	0.373974842656958
hsa-miR-4726-5p	hsa-mir-4726	AGGGCCAGAGGAGCCUGGAGUGG	chr17	23	0.000	0.000	0.000	0.000	0.000	0.000	0.000	0.000	0.000	0.000	0.000	0.000	0.000	0.000	0.000	3.272	0.000	0.000	0.000	0.000	0	0	0	0	0	0	0	0	0	0	0	0	0	0	0	30	0	0	0	0	0.327	0.000	3.000	0.000	-8.35314682549808
hsa-miR-4731-5p	hsa-mir-4731	UGCUGGGGGCCACAUGAGUGUG	chr17	22	0.000	0.000	0.000	0.000	0.000	0.000	0.000	0.000	0.000	0.000	0.000	0.000	0.000	0.000	0.000	0.000	0.000	0.000	0.000	3.270	0	0	0	0	0	0	0	0	0	0	0	0	0	0	0	0	0	0	0	47	0.327	0.000	4.700	0.000	-8.35314682549808
hsa-miR-4732-3p	hsa-mir-4732	GCCCUGACCUGUCCUGUUCUG	chr17	21	241.329	55.087	171.209	29.996	77.847	542.355	60.320	135.747	83.966	469.577	820.612	40.863	386.075	213.398	112.296	146.253	3.761	276.590	44.993	7.096	4098	1121	3944	405	1892	11298	1093	2837	1011	8082	12779	903	8360	3831	2307	1341	25	4335	731	102	205.194	186.743	3471.400	3578.100	-0.135934381184259
hsa-miR-4732-5p	hsa-mir-4732	UGUAGAGCAGGGAGCAGGAAGCU	chr17	23	6.537	6.437	0.000	3.407	0.000	26.643	7.064	0.000	2.242	20.858	9.119	0.000	6.927	6.796	0.000	11.343	0.752	22.906	0.000	0.000	111	131	0	46	0	555	128	0	27	359	142	0	150	122	0	104	5	359	0	0	5.784	7.319	88.200	135.700	0.339578993270204
hsa-miR-4741	hsa-mir-4741	CGGGCUGUCCGGAGGGGUCGGCU	chr18	23	0.000	0.000	0.043	0.518	0.000	0.000	0.000	0.000	0.000	0.000	0.000	0.000	0.000	0.000	0.000	0.000	0.000	0.000	0.000	0.000	0	0	1	7	0	0	0	0	0	0	0	0	0	0	0	0	0	0	0	0	0.000	0.056	0.000	0.800	5.8073549220576
hsa-miR-4748	hsa-mir-4748	GAGGUUUGGGGAGGAUUUGCU	chr19	21	0.000	2.555	0.000	0.000	0.000	0.000	0.000	0.000	1.163	0.000	0.000	0.000	0.000	0.000	0.000	5.017	1.504	0.000	0.000	0.000	0	52	0	0	0	0	0	0	14	0	0	0	0	0	0	46	10	0	0	0	0.652	0.372	5.600	6.600	-0.809569343123046
hsa-miR-4749-3p	hsa-mir-4749	CGCCCCUCCUGCCCCCACAG	chr19	20	0.000	0.000	0.000	0.000	0.000	0.000	0.000	0.000	0.000	0.000	0.000	0.000	0.000	0.000	0.000	0.000	0.000	0.000	0.123	0.000	0	0	0	0	0	0	0	0	0	0	0	0	0	0	0	0	0	0	2	0	0.012	0.000	0.200	0.000	-3.58496250072116
hsa-miR-4750-3p	hsa-mir-4750	CCUGACCCACCCCCUCCCGCAG	chr19	22	0.000	0.000	0.000	0.000	0.000	0.000	0.000	0.000	0.000	0.000	0.000	0.000	0.000	0.000	0.000	0.000	0.000	0.000	0.000	0.070	0	0	0	0	0	0	0	0	0	0	0	0	0	0	0	0	0	0	0	1	0.007	0.000	0.100	0.000	-2.8073549220576
hsa-miR-4754	hsa-mir-4754	AUGCGGACCUGGGUUAGCGGAGU	chr19	23	0.000	0.000	0.000	0.000	0.000	0.000	0.000	0.000	0.000	0.000	0.000	0.000	0.000	0.000	0.000	1.309	0.000	0.000	0.000	0.000	0	0	0	0	0	0	0	0	0	0	0	0	0	0	0	12	0	0	0	0	0.131	0.000	1.200	0.000	-7.03342300153745
hsa-miR-4755-5p	hsa-mir-4755	UUUCCCUUCAGAGCCUGGCUUU	chr20	22	0.000	0.000	0.000	2.518	0.000	0.000	0.000	0.000	0.083	0.000	0.000	0.000	0.000	0.000	0.000	1.745	0.000	0.000	4.616	0.000	0	0	0	34	0	0	0	0	1	0	0	0	0	0	0	16	0	0	75	0	0.636	0.260	9.100	3.500	-1.2905151422559
hsa-miR-4757-5p	hsa-mir-4757	AGGCCUCUGUGACGUCACGGUGU	chr2	23	0.000	0.000	0.000	1.407	0.000	0.000	0.000	0.000	0.000	0.000	0.000	0.000	0.000	0.000	0.000	0.000	0.000	0.000	0.000	0.000	0	0	0	19	0	0	0	0	0	0	0	0	0	0	0	0	0	0	0	0	0.000	0.141	0.000	1.900	7.13955135239879
hsa-miR-4766-3p	hsa-mir-4766	AUAGCAAUUGCUCUUUUGGAA	chr22	21	0.000	0.000	0.000	0.000	0.000	0.000	0.000	0.000	0.664	0.000	0.000	0.000	0.000	0.000	0.000	0.000	0.000	0.000	0.000	0.000	0	0	0	0	0	0	0	0	8	0	0	0	0	0	0	0	0	0	0	0	0.000	0.066	0.000	0.800	6.04439411935845
hsa-miR-4767	hsa-mir-4767	CGCGGGCGCUCCUGGCCGCCGCC	chrX	23	0.000	0.000	0.000	0.000	0.000	0.000	0.000	0.000	2.325	0.000	0.000	0.000	0.000	0.000	0.000	0.000	0.000	0.000	0.000	0.000	0	0	0	0	0	0	0	0	28	0	0	0	0	0	0	0	0	0	0	0	0.000	0.233	0.000	2.800	7.86418614465428
hsa-miR-4772-3p	hsa-mir-4772	CCUGCAACUUUGCCUGAUCAGA	chr2	22	0.000	0.000	0.000	1.333	0.000	0.000	0.000	0.000	0.000	0.000	0.000	0.000	0.000	0.000	0.000	1.527	0.752	0.000	0.000	0.000	0	0	0	18	0	0	0	0	0	0	0	0	0	0	0	14	5	0	0	0	0.228	0.133	1.900	1.800	-0.777607578663552
hsa-miR-4775	hsa-mir-4775	UUAAUUUUUUGUUUCGGUCACU	chr2	22	0.000	0.000	0.000	0.000	0.000	0.000	0.000	0.000	0.000	0.000	0.000	0.000	0.000	0.000	0.000	0.873	0.000	0.000	0.000	0.000	0	0	0	0	0	0	0	0	0	0	0	0	0	0	0	8	0	0	0	0	0.087	0.000	0.800	0.000	-6.44294349584873
hsa-miR-4787-3p	hsa-mir-4787	GAUGCGCCGCCCACUGCCCCGCGC	chr3	24	0.000	0.000	0.043	0.000	0.041	0.000	0.000	0.000	0.914	0.000	9.761	0.000	0.000	0.056	0.000	0.000	0.000	0.000	0.000	0.000	0	0	1	0	1	0	0	0	11	0	152	0	0	1	0	0	0	0	0	0	0.982	0.100	15.300	1.300	-3.29572302453997
hsa-miR-4796-5p	hsa-mir-4796	UGUCUAUACUCUGUCACUUUAC	chr3	22	0.000	0.000	0.000	0.000	0.000	0.000	0.000	0.000	0.000	0.000	0.000	0.000	0.000	0.000	0.000	0.000	0.752	0.064	0.000	0.000	0	0	0	0	0	0	0	0	0	0	0	0	0	0	0	0	5	1	0	0	0.082	0.000	0.600	0.000	-6.35755200461808
hsa-miR-4799-5p	hsa-mir-4799	AUCUAAAUGCAGCAUGCCAGUC	chr4	22	0.000	0.000	0.000	2.889	0.000	0.000	0.000	0.096	10.382	0.000	0.000	0.000	0.000	0.000	0.000	4.690	2.407	0.000	0.000	0.000	0	0	0	39	0	0	0	2	125	0	0	0	0	0	0	43	16	0	0	0	0.710	1.337	5.900	16.600	0.913108535701309
hsa-miR-4802-5p	hsa-mir-4802	UAUGGAGGUUCUAGACCAUGUU	chr4	22	0.000	0.000	0.000	0.000	0.000	0.000	0.000	0.000	0.000	0.000	0.000	0.000	0.000	0.000	0.000	0.000	0.000	0.064	0.000	0.000	0	0	0	0	0	0	0	0	0	0	0	0	0	0	0	0	0	1	0	0	0.006	0.000	0.100	0.000	-2.58496250072116
hsa-miR-483-3p	hsa-mir-483	UCACUCCUCUCCUCCCGUCUU	chr11	21	0.000	0.000	0.000	0.000	0.041	0.000	0.055	0.000	0.000	0.000	5.009	0.000	0.000	0.000	0.049	0.000	0.000	2.552	0.000	1.391	0	0	0	0	1	0	1	0	0	0	78	0	0	0	1	0	0	40	0	20	0.900	0.010	13.900	0.200	-6.49185309632967
hsa-miR-483-5p	hsa-mir-483	AAGACGGGAGGAAAGAAGGGAG	chr11	22	13.250	12.973	0.000	0.074	6.542	21.218	1.876	2.584	2.076	15.571	7.899	0.000	3.879	0.056	8.421	6.544	0.301	7.720	0.000	13.218	225	264	0	1	159	442	34	54	25	268	123	0	84	1	173	60	2	121	0	190	4.804	7.617	75.400	147.200	0.664986744663028
hsa-miR-484	hsa-mir-484	UCAGGCUCAGUCCCCUCCCGAU	chr16	22	130.146	167.816	13.023	779.760	3.909	58.710	52.649	91.965	801.044	130.148	103.259	0.453	55.464	50.523	28.427	579.341	284.337	59.657	298.886	669.851	2210	3415	300	10528	95	1223	954	1922	9645	2240	1608	10	1201	907	584	5312	1890	935	4856	9629	213.020	222.917	2693.200	3253.200	0.065517754564601
hsa-miR-485-3p	hsa-mir-485	GUCAUACACGGCUCUCCUCUCU	chr14	22	7.538	0.000	0.000	10.295	2.674	0.000	1.435	0.048	24.251	0.000	0.000	0.000	0.046	0.000	0.000	12.106	0.903	0.255	0.000	0.000	128	0	0	139	65	0	26	1	292	0	0	0	1	0	0	111	6	4	0	0	1.331	4.624	12.200	65.100	1.79663082658879
hsa-miR-485-5p	hsa-mir-485	AGAGGCUGGCCGUGAUGAAUUC	chr14	22	116.307	58.183	63.856	595.856	8.188	25.874	16.887	28.135	342.593	107.488	45.400	21.359	26.647	5.626	92.095	618.822	200.691	34.007	98.972	244.872	1975	1184	1471	8045	199	539	306	588	4125	1850	707	472	577	101	1892	5674	1334	533	1608	3520	138.849	136.337	1641.800	2028.200	-0.0263396437925395
hsa-miR-486-3p	hsa-mir-486-1	CGGGGCAGCUCAGUACAGGAU	chr8	21	6.596	0.049	0.087	16.443	0.905	4.992	1.876	8.039	19.684	31.782	23.696	0.136	7.435	3.231	8.908	14.833	1.354	18.822	0.062	3.548	112	1	2	222	22	104	34	168	237	547	369	3	161	58	183	136	9	295	1	51	8.202	9.045	126.600	144.900	0.141144759181387
hsa-miR-486-5p	hsa-mir-486-1	UCCUGUACUGAGCUGCCCCGAG	chr8	22	696.426	199.020	574.967	551.194	120.267	1076.165	525.444	923.626	578.047	1838.335	1547.469	69.780	728.786	1366.173	473.133	889.515	115.841	1374.847	366.960	234.229	11826	4050	13245	7442	2923	22418	9521	19303	6960	31640	24098	1542	15781	24526	9720	8156	770	21548	5962	3367	716.673	708.349	11547.000	12932.800	-0.0168546592392407
hsa-miR-487a-3p	hsa-mir-487a	AAUCAUACAGGGACAUCCAGUU	chr14	22	0.000	0.000	0.000	1.333	0.000	0.000	0.000	0.000	6.644	0.000	0.000	0.000	0.000	0.000	0.000	0.000	1.354	0.000	0.000	0.000	0	0	0	18	0	0	0	0	80	0	0	0	0	0	0	0	9	0	0	0	0.135	0.798	0.900	9.800	2.56342933917152
hsa-miR-487a-5p	hsa-mir-487a	GUGGUUAUCCCUGCUGUGUUCG	chr14	22	0.177	8.059	0.217	112.135	0.000	3.648	0.055	0.191	73.003	4.358	0.000	0.000	3.648	3.064	0.195	56.058	20.009	9.762	5.232	18.365	3	164	5	1514	0	76	1	4	879	75	0	0	79	55	4	514	133	153	85	264	11.633	20.184	128.700	272.100	0.794988914272113
hsa-miR-487b-3p	hsa-mir-487b	AAUCGUACAGGGUCAUCCACUU	chr14	22	10.600	1.818	0.521	242.860	0.535	0.048	2.704	2.010	235.870	0.232	0.193	0.045	0.185	1.560	0.146	107.318	79.735	4.913	28.805	63.931	180	37	12	3279	13	1	49	42	2840	4	3	1	4	28	3	984	530	77	468	919	28.683	49.720	301.700	645.700	0.793630370719682
hsa-miR-487b-5p	hsa-mir-487b	GUGGUUAUCCCUGUCCUGUUCG	chr14	22	0.000	0.000	0.000	5.925	0.000	0.000	0.000	0.000	4.568	0.000	0.000	0.000	0.000	0.000	0.000	0.873	0.000	0.000	0.000	0.000	0	0	0	80	0	0	0	0	55	0	0	0	0	0	0	8	0	0	0	0	0.087	1.049	0.800	13.500	3.59185546672854
hsa-miR-488-3p	hsa-mir-488	UUGAAAGGCUAUUUCUUGGUC	chr1	21	0.000	0.000	0.000	0.000	0.000	0.000	0.000	0.000	0.000	0.000	0.000	0.000	0.000	0.000	0.000	0.000	0.000	0.000	0.000	0.070	0	0	0	0	0	0	0	0	0	0	0	0	0	0	0	0	0	0	0	1	0.007	0.000	0.100	0.000	-2.8073549220576
hsa-miR-490-5p	hsa-mir-490	CCAUGGAUCUCCAGGUGGGU	chr7	20	20.258	0.000	0.087	26.293	0.082	0.048	1.049	1.962	50.496	4.648	0.000	0.000	3.741	0.000	0.049	11.452	16.097	0.000	0.000	16.696	344	0	2	355	2	1	19	41	608	80	0	0	81	0	1	105	107	0	0	240	4.803	10.492	53.400	145.200	1.12728199902757
hsa-miR-491-3p	hsa-mir-491	CUUAUGCAAGAUUCCCUUCUAC	chr9	22	0.000	0.000	0.000	0.000	0.000	0.000	0.000	0.000	0.000	0.000	0.000	0.000	0.000	0.000	0.000	0.000	0.000	0.000	0.000	0.070	0	0	0	0	0	0	0	0	0	0	0	0	0	0	0	0	0	0	0	1	0.007	0.000	0.100	0.000	-2.8073549220576
hsa-miR-491-5p	hsa-mir-491	AGUGGGGAACCCUUCCAUGAGG	chr9	22	0.000	0.000	0.043	13.776	0.082	0.000	0.055	0.000	8.554	0.000	0.000	0.000	0.046	0.000	0.000	4.472	4.513	0.064	0.000	4.591	0	0	1	186	2	0	1	0	103	0	0	0	1	0	0	41	30	1	0	66	1.369	2.251	13.900	29.300	0.717443610196256
hsa-miR-493-3p	hsa-mir-493	UGAAGGUCUACUGUGUGCCAGG	chr14	22	6.419	0.000	0.087	91.767	0.165	0.000	2.318	0.000	98.999	3.137	0.000	0.000	0.000	0.000	0.049	26.502	34.151	0.000	0.062	19.478	109	0	2	1239	4	0	42	0	1192	54	0	0	0	0	1	243	227	0	1	280	8.024	20.289	75.200	264.200	1.33830424853189
hsa-miR-493-5p	hsa-mir-493	UUGUACAUGGUAGGCUUUCAUU	chr14	22	0.059	0.000	0.043	135.169	0.165	0.000	0.276	0.048	101.906	0.058	0.000	0.000	0.000	0.000	0.243	52.132	32.195	3.701	4.493	21.496	1	0	1	1825	4	0	5	1	1227	1	0	0	0	0	5	478	214	58	73	309	11.426	23.772	113.700	306.500	1.05694285102669
hsa-miR-494-3p	hsa-mir-494	UGAAACAUACACGGGAAACCUC	chr14	22	0.000	0.000	0.000	0.000	0.000	0.000	0.055	0.000	0.000	0.000	0.000	0.000	0.000	0.000	0.000	0.000	0.000	0.000	0.000	0.000	0	0	0	0	0	0	1	0	0	0	0	0	0	0	0	0	0	0	0	0	0.000	0.006	0.000	0.100	2.58496250072116
hsa-miR-494-5p	hsa-mir-494	AGGUUGUCCGUGUUGUCUUCUCU	chr14	23	0.000	2.064	0.043	10.591	0.082	0.000	0.000	0.000	4.734	0.000	0.000	0.000	0.000	0.000	0.000	4.253	1.655	0.000	0.000	2.574	0	42	1	143	2	0	0	0	57	0	0	0	0	0	0	39	11	0	0	37	0.848	1.751	8.700	24.500	1.04604291387036
hsa-miR-495-3p	hsa-mir-495	AAACAAACAUGGUGCACUUCUU	chr14	22	0.000	0.000	0.000	1.778	0.000	0.000	0.110	0.048	40.281	5.345	0.000	0.000	0.046	0.056	0.000	0.109	2.708	0.000	0.000	8.278	0	0	0	24	0	0	2	1	485	92	0	0	1	1	0	1	18	0	0	119	1.120	4.756	14.000	60.400	2.08624998280069
hsa-miR-495-5p	hsa-mir-495	GAAGUUGCCCAUGUUAUUUUCG	chr14	22	4.770	0.000	0.000	16.294	0.041	0.000	0.000	0.000	9.219	0.000	0.000	0.000	0.000	0.000	0.000	2.181	5.265	0.000	0.000	6.678	81	0	0	220	1	0	0	0	111	0	0	0	0	0	0	20	35	0	0	96	1.413	3.032	15.100	41.300	1.10150828783715
hsa-miR-496	hsa-mir-496	UGAGUAUUACAUGGCCAAUCUC	chr14	22	0.000	0.000	0.000	20.590	0.082	0.000	0.000	0.048	16.694	0.000	0.000	0.000	0.046	0.056	0.000	10.579	5.265	0.064	0.000	0.070	0	0	0	278	2	0	0	1	201	0	0	0	1	1	0	97	35	1	0	1	1.608	3.741	13.600	48.200	1.2181565593719
hsa-miR-497-5p	hsa-mir-497	CAGCAGCACACUGUGGUUUGU	chr17	21	0.118	0.197	0.217	1.259	0.741	0.864	5.408	0.287	6.146	0.291	0.128	0.000	0.277	0.056	0.389	0.654	0.000	1.212	0.123	1.461	2	4	5	17	18	18	98	6	74	5	2	0	6	1	8	6	0	19	2	21	0.430	1.553	6.500	24.700	1.85264926479784
hsa-miR-499a-3p	hsa-mir-499a	AACAUCACAGCAAGUCUGUGCU	chr20	22	0.000	0.000	0.000	0.000	0.041	0.000	0.000	0.000	0.000	0.000	0.000	0.000	0.000	0.000	0.000	0.000	0.000	0.064	0.000	0.000	0	0	0	0	1	0	0	0	0	0	0	0	0	0	0	0	0	1	0	0	0.006	0.004	0.100	0.100	-0.584962500721156
hsa-miR-499a-5p	hsa-mir-499a	UUAAGACUUGCAGUGAUGUUU	chr20	21	10.541	4.226	2.908	14.591	14.812	4.896	108.610	6.029	11.960	3.835	9.054	0.045	4.156	3.899	4.770	16.796	5.717	20.417	3.693	23.513	179	86	67	197	360	102	1968	126	144	66	141	1	90	70	98	154	38	320	60	338	9.206	18.241	131.000	329.500	0.986538474782975
hsa-miR-5001-3p	hsa-mir-5001	UUCUGCCUCUGUCCAGGUCCUU	chr2	22	0.000	0.000	0.000	0.815	0.000	0.000	0.000	0.000	0.415	0.000	0.000	0.000	0.000	0.000	0.000	0.000	0.000	0.000	0.000	0.000	0	0	0	11	0	0	0	0	5	0	0	0	0	0	0	0	0	0	0	0	0.000	0.123	0.000	1.600	6.94251450533924
hsa-miR-5003-3p	hsa-mir-5003	UACUUUUCUAGGUUGUUGGGG	chr5	21	0.059	0.049	0.000	0.000	0.000	0.000	0.000	0.000	0.000	0.000	0.000	0.000	3.602	0.000	0.049	0.000	0.000	0.000	0.000	0.000	1	1	0	0	0	0	0	0	0	0	0	0	78	0	1	0	0	0	0	0	0.365	0.011	7.900	0.200	-5.05232103513008
hsa-miR-5004-3p	hsa-mir-5004	CUUGGAUUUUCCUGGGCCUCAG	chr6	22	0.000	0.000	0.000	3.407	0.000	0.000	0.000	0.000	1.080	0.000	0.000	0.000	0.000	0.000	0.000	2.508	0.000	0.000	0.000	4.870	0	0	0	46	0	0	0	0	13	0	0	0	0	0	0	23	0	0	0	70	0.738	0.449	9.300	5.900	-0.716905371319249
hsa-miR-5006-3p	hsa-mir-5006	UUUCCCUUUCCAUCCUGGCAG	chr13	21	0.000	0.000	0.000	0.000	0.000	0.000	0.000	0.000	0.166	0.000	0.000	0.000	0.000	0.000	0.000	0.000	0.000	0.000	0.000	0.000	0	0	0	0	0	0	0	0	2	0	0	0	0	0	0	0	0	0	0	0	0.000	0.017	0.000	0.200	4.08746284125034
hsa-miR-500a-3p	hsa-mir-500a	AUGCACCUGGGCAAGGAUUCUG	chrX	22	0.000	0.000	0.000	0.000	0.041	0.096	0.055	0.000	0.914	0.000	0.000	0.000	0.000	0.000	0.000	0.000	0.000	0.064	0.000	0.000	0	0	0	0	1	2	1	0	11	0	0	0	0	0	0	0	0	1	0	0	0.006	0.111	0.100	1.500	4.20945336562895
hsa-miR-500a-5p	hsa-mir-500a	UAAUCCUUGCUACCUGGGUGAGA	chrX	23	0.059	0.000	0.174	0.148	0.000	0.000	0.662	0.048	0.166	0.000	0.000	0.000	0.046	0.000	0.000	0.000	0.602	0.000	0.000	0.348	1	0	4	2	0	0	12	1	2	0	0	0	1	0	0	0	4	0	0	5	0.100	0.126	1.000	2.200	0.333423733725192
hsa-miR-501-3p	hsa-mir-501	AAUGCACCCGGGCAAGGAUUCU	chrX	22	0.000	0.000	0.000	0.000	0.000	0.000	0.000	0.000	3.156	0.000	0.000	0.000	0.000	0.000	0.000	0.000	0.752	0.000	0.000	0.000	0	0	0	0	0	0	0	0	38	0	0	0	0	0	0	0	5	0	0	0	0.075	0.316	0.500	3.800	2.07496205768122
hsa-miR-5010-3p	hsa-mir-5010	UUUUGUGUCUCCCAUUCCCCAG	chr17	22	0.177	0.147	0.000	5.407	0.000	0.000	1.545	0.048	1.080	7.902	0.000	0.000	0.000	0.000	0.000	2.072	0.903	0.000	0.246	0.070	3	3	0	73	0	0	28	1	13	136	0	0	0	0	0	19	6	0	4	1	0.329	1.631	3.000	25.700	2.30959729297664
hsa-miR-5010-5p	hsa-mir-5010	AGGGGGAUGGCAGAGCAAAAUU	chr17	22	0.000	0.000	0.000	1.778	1.728	4.800	2.704	0.000	0.000	4.764	0.000	0.000	0.000	0.000	0.000	9.816	1.655	0.000	0.000	4.591	0	0	0	24	42	100	49	0	0	82	0	0	0	0	0	90	11	0	0	66	1.606	1.577	16.700	29.700	-0.0262892327268042
hsa-miR-502-3p	hsa-mir-502	AAUGCACCUGGGCAAGGAUUCA	chrX	22	0.000	0.000	0.000	0.000	0.000	0.000	0.000	0.000	0.581	0.000	0.000	0.000	0.000	0.000	0.000	0.000	0.000	0.000	0.000	0.000	0	0	0	0	0	0	0	0	7	0	0	0	0	0	0	0	0	0	0	0	0.000	0.058	0.000	0.700	5.85798099512757
hsa-miR-503-3p	hsa-mir-503	GGGGUAUUGUUUCCGCUGCCAGG	chrX	23	0.000	0.000	0.000	2.296	0.000	0.000	0.000	0.000	2.409	9.006	0.000	0.000	0.000	0.000	0.000	1.636	0.000	0.000	0.000	0.000	0	0	0	31	0	0	0	0	29	155	0	0	0	0	0	15	0	0	0	0	0.164	1.371	1.500	21.500	3.06346085116114
hsa-miR-503-5p	hsa-mir-503	UAGCAGCGGGAACAGUUCUGCAG	chrX	23	0.000	0.000	0.000	0.000	0.000	0.000	0.000	0.000	0.831	0.000	0.000	0.000	0.000	0.000	0.000	0.000	0.752	0.000	0.000	0.000	0	0	0	0	0	0	0	0	10	0	0	0	0	0	0	0	5	0	0	0	0.075	0.083	0.500	1.000	0.146220740851044
hsa-miR-504-3p	hsa-mir-504	GGGAGUGCAGGGCAGGGUUUC	chrX	21	0.000	0.000	0.000	0.000	0.000	0.000	0.000	0.000	0.000	0.000	0.000	0.000	0.000	0.000	0.000	0.000	0.000	0.000	0.000	4.452	0	0	0	0	0	0	0	0	0	0	0	0	0	0	0	0	0	0	0	64	0.445	0.000	6.400	0.000	-8.79766152585376
hsa-miR-505-3p	hsa-mir-505	CGUCAACACUUGCUGGUUUCCU	chrX	22	0.000	0.049	0.000	8.295	0.165	0.096	0.221	0.191	21.262	0.058	0.000	0.000	0.046	0.000	0.049	1.418	2.407	0.064	11.756	21.148	0	1	0	112	4	2	4	4	256	1	0	0	1	0	1	13	16	1	191	304	3.689	3.034	52.700	38.400	-0.282008703447785
hsa-miR-505-5p	hsa-mir-505	GGGAGCCAGGAAGUAUUGAUGU	chrX	22	0.059	0.000	0.000	0.148	0.000	0.048	1.821	3.349	1.827	10.110	0.000	0.000	0.046	1.225	0.000	9.379	2.106	0.000	0.000	13.009	1	0	0	2	0	1	33	70	22	174	0	0	1	22	0	86	14	0	0	187	2.577	1.736	31.000	30.300	-0.56992558941514
hsa-miR-508-5p	hsa-mir-508	UACUCCAGAGGGCGUCACUCAUG	chrX	23	0.000	0.000	0.000	0.000	0.000	0.000	0.000	0.000	0.000	0.000	0.000	0.000	0.000	0.000	0.000	0.109	0.000	0.000	0.000	0.000	0	0	0	0	0	0	0	0	0	0	0	0	0	0	0	1	0	0	0	0	0.011	0.000	0.100	0.000	-3.4594316186373
hsa-miR-509-3p	hsa-mir-509-2	UGAUUGGUACGUCUGUGGGUAG	chrX	22	0.000	0.000	0.000	2.296	0.000	0.000	0.000	0.000	0.000	0.000	0.000	0.000	0.000	0.000	0.000	0.000	0.000	0.000	0.000	0.000	0	0	0	31	0	0	0	0	0	0	0	0	0	0	0	0	0	0	0	0	0.000	0.230	0.000	3.100	7.84549005094438
hsa-miR-5090	hsa-mir-5090	CCGGGGCAGAUUGGUGUAGGGUG	chr7	23	0.000	0.000	0.000	0.000	0.000	0.000	0.000	0.000	0.000	0.000	0.000	0.000	0.000	0.000	0.000	0.000	0.000	0.000	0.062	0.000	0	0	0	0	0	0	0	0	0	0	0	0	0	0	0	0	0	0	1	0	0.006	0.000	0.100	0.000	-2.58496250072116
hsa-miR-511-5p	hsa-mir-511	GUGUCUUUUGCUCUGCAGUCA	chr10	21	0.000	0.000	0.000	1.185	0.000	0.000	0.000	0.000	0.000	5.113	0.000	0.000	0.000	0.000	0.000	1.527	0.000	0.000	0.000	0.000	0	0	0	16	0	0	0	0	0	88	0	0	0	0	0	14	0	0	0	0	0.153	0.630	1.400	10.400	2.04182017569463
hsa-miR-517-5p	hsa-mir-517a	CCUCUAGAUGGAAGCACUGUCU	chr19	22	0.000	0.000	0.000	0.000	0.000	0.000	0.000	0.000	0.000	0.000	0.000	0.000	0.000	0.000	0.000	1.091	0.000	0.000	0.000	0.000	0	0	0	0	0	0	0	0	0	0	0	0	0	0	0	10	0	0	0	0	0.109	0.000	1.000	0.000	-6.76818432477693
hsa-miR-517b-3p	hsa-mir-517b	AUCGUGCAUCCCUUUAGAGUGU	chr19	22	0.000	0.000	0.000	0.000	0.000	0.000	0.000	0.000	0.000	0.000	0.000	0.000	0.000	0.000	0.049	0.000	0.000	0.000	0.000	0.000	0	0	0	0	0	0	0	0	0	0	0	0	0	0	1	0	0	0	0	0	0.005	0.000	0.100	0.000	-2.32192809488736
hsa-miR-5187-5p	hsa-mir-5187	UGGGAUGAGGGAUUGAAGUGGA	chr1	22	7.185	0.000	0.000	8.740	0.000	4.080	2.759	2.967	1.993	0.000	0.000	0.000	0.046	0.000	0.049	4.908	1.805	0.064	7.201	18.505	122	0	0	118	0	85	50	62	24	0	0	0	1	0	1	45	12	1	117	266	3.258	2.772	44.300	46.100	-0.233059346388304
hsa-miR-5189-3p	hsa-mir-5189	UGCCAACCGUCAGAGCCCAGA	chr16	21	0.000	0.000	0.000	2.666	0.000	0.000	0.000	0.000	0.000	0.000	0.000	0.000	0.000	0.000	0.000	3.708	0.000	0.000	0.000	0.000	0	0	0	36	0	0	0	0	0	0	0	0	0	0	0	34	0	0	0	0	0.371	0.267	3.400	3.600	-0.474579444933249
hsa-miR-5189-5p	hsa-mir-5189	UCUGGGCACAGGCGGAUGGACAGG	chr16	24	0.000	0.000	0.000	0.074	0.000	0.000	0.000	0.000	0.000	0.000	0.000	0.000	0.000	0.000	0.000	1.636	0.000	0.000	0.000	0.000	0	0	0	1	0	0	0	0	0	0	0	0	0	0	0	15	0	0	0	0	0.164	0.007	1.500	0.100	-4.55019708256048
hsa-miR-518b	hsa-mir-518b	CAAAGCGCUCCCCUUUAGAGGU	chr19	22	0.000	0.000	0.000	0.000	0.000	0.000	0.000	0.000	0.000	0.000	0.000	0.000	0.000	3.231	0.000	0.000	0.000	0.000	0.000	0.000	0	0	0	0	0	0	0	0	0	0	0	0	0	58	0	0	0	0	0	0	0.323	0.000	5.800	0.000	-8.33539035469392
hsa-miR-5193	hsa-mir-5193	UCCUCCUCUACCUCAUCCCAGU	chr3	22	0.000	0.000	0.000	1.704	0.000	0.000	0.000	0.000	3.571	0.000	0.000	0.000	0.000	0.056	0.000	2.508	0.451	0.000	0.000	0.000	0	0	0	23	0	0	0	0	43	0	0	0	0	1	0	23	3	0	0	0	0.302	0.527	2.700	6.600	0.803254412312136
hsa-miR-519d-3p	hsa-mir-519d	CAAAGUGCCUCCCUUUAGAGUG	chr19	22	0.000	0.000	0.000	1.185	0.000	0.000	0.000	0.000	0.000	0.000	0.000	0.000	0.000	0.000	0.000	0.000	0.000	0.000	0.000	0.000	0	0	0	16	0	0	0	0	0	0	0	0	0	0	0	0	0	0	0	0	0.000	0.119	0.000	1.600	6.89481776330794
hsa-miR-532-3p	hsa-mir-532	CCUCCCACACCCAAGGCUUGCA	chrX	22	0.000	0.000	0.000	0.148	0.000	0.096	0.110	0.000	14.866	0.000	0.000	0.000	0.046	0.056	0.000	0.109	0.000	0.064	0.000	5.635	0	0	0	2	0	2	2	0	179	0	0	0	1	1	0	1	0	1	0	81	0.591	1.522	8.500	18.500	1.36473832332601
hsa-miR-532-5p	hsa-mir-532	CAUGCCUUGAGUGUAGGACCGU	chrX	22	65.897	29.632	0.955	536.233	3.580	26.114	43.157	31.341	328.391	95.693	50.473	17.468	44.565	18.995	18.643	257.388	299.682	65.144	176.771	326.473	1119	603	22	7240	87	544	782	655	3954	1647	786	386	965	341	383	2360	1992	1021	2872	4693	127.560	116.099	1579.900	1665.300	-0.135820456866723
hsa-miR-539-3p	hsa-mir-539	AUCAUACAAGGACAAUUUCUUU	chr14	22	0.000	0.000	0.000	0.000	0.000	0.000	0.110	0.000	0.000	0.000	0.000	0.000	0.000	0.000	0.000	0.000	0.000	0.000	0.000	0.070	0	0	0	0	0	0	2	0	0	0	0	0	0	0	0	0	0	0	0	1	0.007	0.011	0.100	0.200	0.652076696579693
hsa-miR-539-5p	hsa-mir-539	GGAGAAAUUAUCCUUGGUGUGU	chr14	22	0.000	0.000	0.000	0.000	0.000	0.000	0.000	0.000	2.575	0.000	0.000	0.000	0.000	0.000	0.000	1.963	2.407	0.000	0.000	0.000	0	0	0	0	0	0	0	0	31	0	0	0	0	0	0	18	16	0	0	0	0.437	0.257	3.400	3.100	-0.76586492030672
hsa-miR-542-5p	hsa-mir-542	UCGGGGAUCAUCAUGUCACGAGA	chrX	23	0.412	0.393	0.478	33.774	5.555	0.960	16.832	4.498	15.531	6.043	0.321	0.000	0.970	0.668	7.886	12.106	45.885	2.425	6.401	6.609	7	8	11	456	135	20	305	94	187	104	5	0	21	12	162	111	305	38	104	95	8.327	8.447	85.300	132.700	0.0206422270665786
hsa-miR-543	hsa-mir-543	AAACAUUCGCGGUGCACUUCUU	chr14	22	0.000	0.000	0.043	26.886	0.123	0.000	0.110	0.144	18.272	0.058	0.000	0.000	0.000	0.000	0.000	16.141	3.611	0.064	6.463	0.000	0	0	1	363	3	0	2	3	220	1	0	0	0	0	0	148	24	1	105	0	2.628	4.564	27.800	59.300	0.796333515966352
hsa-miR-544a	hsa-mir-544a	AUUCUGCAUUUUUAGCAAGUUC	chr14	22	0.000	0.000	0.000	0.000	0.000	0.000	0.000	0.000	0.000	0.000	0.000	0.000	0.000	0.000	0.000	0.109	0.000	0.000	0.000	0.070	0	0	0	0	0	0	0	0	0	0	0	0	0	0	0	1	0	0	0	1	0.018	0.000	0.200	0.000	-4.16992500144231
hsa-miR-545-3p	hsa-mir-545	UCAGCAAACAUUUAUUGUGUGC	chrX	22	0.000	0.000	0.000	0.000	0.000	0.000	0.000	0.000	1.246	0.000	0.000	0.000	0.000	0.000	0.000	0.000	0.000	0.000	0.000	0.000	0	0	0	0	0	0	0	0	15	0	0	0	0	0	0	0	0	0	0	0	0.000	0.125	0.000	1.500	6.96578428466209
hsa-miR-548ad-5p	hsa-mir-548ad	AAAAGUAAUUGUGGUUUUUG	chr2	20	0.000	0.000	0.000	4.148	0.000	0.000	0.000	0.000	1.993	0.000	0.000	0.000	0.000	0.000	0.000	0.000	0.903	0.000	0.000	0.000	0	0	0	56	0	0	0	0	24	0	0	0	0	0	0	0	6	0	0	0	0.090	0.614	0.600	8.000	2.7702417490405
hsa-miR-548ae-5p	hsa-mir-548ae-2	AAAAGUAAUUGUGGUUUUUG	chr5	20	0.000	0.000	0.000	0.000	0.000	0.000	0.000	0.000	0.000	0.000	0.000	0.000	0.000	0.000	0.000	1.200	0.000	0.000	0.000	0.000	0	0	0	0	0	0	0	0	0	0	0	0	0	0	0	11	0	0	0	0	0.120	0.000	1.100	0.000	-6.90689059560852
hsa-miR-548am-5p	hsa-mir-548am	AAAAGUAAUUGCGGUUUUUGCC	chrX	22	0.000	0.000	0.000	0.000	0.041	0.000	0.000	0.000	0.000	0.000	0.000	0.000	0.000	0.000	0.000	0.000	0.000	0.000	0.000	0.000	0	0	0	0	1	0	0	0	0	0	0	0	0	0	0	0	0	0	0	0	0.000	0.004	0.000	0.100	2
hsa-miR-548an	hsa-mir-548an	AAAAGGCAUUGUGGUUUUUG	chrX	20	0.000	0.000	0.000	0.000	0.000	0.000	0.000	0.000	0.664	0.000	0.000	0.000	0.000	0.000	0.000	0.000	0.000	0.000	0.000	0.000	0	0	0	0	0	0	0	0	8	0	0	0	0	0	0	0	0	0	0	0	0.000	0.066	0.000	0.800	6.04439411935845
hsa-miR-548ap-5p	hsa-mir-548ap	AAAAGUAAUUGCGGUCUUU	chr15	19	0.000	0.000	0.000	1.259	0.000	0.000	0.000	0.000	1.578	0.000	0.000	0.000	0.000	0.000	0.000	1.636	1.504	0.000	0.000	0.209	0	0	0	17	0	0	0	0	19	0	0	0	0	0	0	15	10	0	0	3	0.335	0.284	2.800	3.600	-0.238270165840453
hsa-miR-548aq-3p	hsa-mir-548aq	CAAAAACUGCAAUUACUUUUGC	chr3	22	0.000	0.000	0.000	0.000	0.000	0.000	0.000	0.000	0.914	0.000	0.000	0.000	0.000	0.000	0.000	0.000	0.000	0.000	0.000	0.000	0	0	0	0	0	0	0	0	11	0	0	0	0	0	0	0	0	0	0	0	0.000	0.091	0.000	1.100	6.5077946401987
hsa-miR-548ar-3p	hsa-mir-548ar	UAAAACUGCAGUUAUUUUUGC	chr13	21	0.000	0.000	0.000	0.000	0.000	0.000	0.000	0.000	0.000	0.000	0.000	0.000	0.000	0.000	0.000	0.000	0.000	0.000	0.000	0.070	0	0	0	0	0	0	0	0	0	0	0	0	0	0	0	0	0	0	0	1	0.007	0.000	0.100	0.000	-2.8073549220576
hsa-miR-548at-5p	hsa-mir-548at	AAAAGUUAUUGCGGUUUUGGCU	chr17	22	0.000	0.000	0.000	3.407	0.000	0.000	0.000	0.000	0.747	0.000	0.000	0.000	0.000	0.000	0.000	1.418	1.956	0.000	0.000	0.000	0	0	0	46	0	0	0	0	9	0	0	0	0	0	0	13	13	0	0	0	0.337	0.415	2.600	5.500	0.300362745052428
hsa-miR-548au-5p	hsa-mir-548au	AAAAGUAAUUGCGGUUUUUGC	chr9	21	0.000	0.000	0.000	1.333	0.000	0.000	0.000	0.000	0.000	0.000	0.000	0.000	0.000	0.000	0.000	0.000	0.451	0.000	0.000	0.000	0	0	0	18	0	0	0	0	0	0	0	0	0	0	0	0	3	0	0	0	0.045	0.133	0.300	1.800	1.56342933917152
hsa-miR-548ax	hsa-mir-548ax	AGAAGUAAUUGCGGUUUUGCCA	chrX	22	0.000	0.000	0.000	0.000	0.000	0.000	0.000	0.000	2.492	0.000	0.000	0.000	0.000	0.000	0.000	3.381	1.504	0.000	0.000	0.000	0	0	0	0	0	0	0	0	30	0	0	0	0	0	0	31	10	0	0	0	0.489	0.249	4.100	3.000	-0.973688722884153
hsa-miR-548ay-5p	hsa-mir-548ay	AAAAGUAAUUGUGGUUUUUGC	chr3	21	0.000	0.000	0.000	5.036	0.000	0.000	0.000	0.000	0.415	0.000	0.000	0.000	0.000	0.000	0.000	5.453	1.053	0.000	0.000	0.000	0	0	0	68	0	0	0	0	5	0	0	0	0	0	0	50	7	0	0	0	0.651	0.545	5.700	7.300	-0.256401313501347
hsa-miR-548c-5p	hsa-mir-548c	AAAAGUAAUUGCGGUUUUUGCC	chr12	22	0.000	0.000	0.000	1.333	0.000	0.000	0.000	0.000	0.914	0.000	0.000	0.000	0.000	0.000	0.000	0.000	0.000	0.000	0.000	0.000	0	0	0	18	0	0	0	0	11	0	0	0	0	0	0	0	0	0	0	0	0.000	0.225	0.000	2.900	7.81378119121704
hsa-miR-548d-5p	hsa-mir-548d-2	AAAAGUAAUUGUGGUUUUUGCC	chr17	22	0.000	0.000	0.000	2.592	0.000	0.000	0.000	0.000	0.000	0.000	0.000	0.000	0.000	0.000	0.000	0.000	1.805	0.000	0.000	0.000	0	0	0	35	0	0	0	0	0	0	0	0	0	0	0	0	12	0	0	0	0.181	0.259	1.200	3.500	0.516962400603349
hsa-miR-548e-3p	hsa-mir-548e	AAAAACUGAGACUACUUUUGCA	chr10	22	0.000	0.000	0.000	0.000	0.000	0.000	0.000	0.000	0.332	0.000	0.000	0.000	0.000	0.000	0.000	0.000	0.000	0.000	0.000	0.000	0	0	0	0	0	0	0	0	4	0	0	0	0	0	0	0	0	0	0	0	0.000	0.033	0.000	0.400	5.04439411935845
hsa-miR-548j-5p	hsa-mir-548j	AAAAGUAAUUGCGGUCUUUGGU	chr22	22	0.000	3.931	0.130	119.541	0.123	0.000	0.000	3.589	31.726	0.000	0.000	0.000	0.000	0.000	0.146	137.092	64.540	4.147	0.062	16.348	0	80	3	1614	3	0	0	75	382	0	0	0	0	0	3	1257	429	65	1	235	22.233	15.904	199.000	215.700	-0.483312968902917
hsa-miR-548k	hsa-mir-548k	AAAAGUACUUGCGGAUUUUGCU	chr11	22	0.000	0.000	0.043	25.478	0.000	0.000	0.000	0.048	55.728	0.000	0.000	0.000	0.046	0.000	0.000	19.413	17.150	0.000	4.924	8.557	0	0	1	344	0	0	0	1	671	0	0	0	1	0	0	178	114	0	80	123	5.009	8.130	49.600	101.700	0.698732740704488
hsa-miR-548l	hsa-mir-548l	AAAAGUAUUUGCGGGUUUUGUC	chr11	22	0.000	0.000	0.000	4.888	0.000	0.000	0.000	0.000	10.548	0.000	0.000	0.000	0.000	0.000	0.000	2.181	2.407	0.000	0.000	0.000	0	0	0	66	0	0	0	0	127	0	0	0	0	0	0	20	16	0	0	0	0.459	1.544	3.600	19.300	1.75010669385427
hsa-miR-548o-3p	hsa-mir-548o-2	CCAAAACUGCAGUUACUUUUGC	chr20	22	0.000	0.000	0.000	0.000	0.000	0.000	0.000	0.000	2.325	0.000	0.000	0.000	0.000	0.000	0.000	0.000	0.000	0.000	0.000	0.000	0	0	0	0	0	0	0	0	28	0	0	0	0	0	0	0	0	0	0	0	0.000	0.233	0.000	2.800	7.86418614465428
hsa-miR-548o-5p	hsa-mir-548o-2	AAAAGUAAUUGCGGUUUUUGCC	chr20	22	0.000	0.000	0.000	0.000	0.000	0.000	0.000	0.000	0.000	0.000	0.000	0.000	0.000	0.000	0.000	0.000	0.150	0.000	0.000	0.000	0	0	0	0	0	0	0	0	0	0	0	0	0	0	0	0	1	0	0	0	0.015	0.000	0.100	0.000	-3.90689059560852
hsa-miR-548t-5p	hsa-mir-548t	CAAAAGUGAUCGUGGUUUUUG	chr4	21	0.000	0.000	0.043	3.037	0.000	0.000	0.000	0.096	3.654	0.000	0.000	0.000	0.000	0.000	0.000	0.000	3.009	0.000	4.986	0.000	0	0	1	41	0	0	0	2	44	0	0	0	0	0	0	0	20	0	81	0	0.799	0.683	10.100	8.800	-0.226309924637886
hsa-miR-550a-3-5p	hsa-mir-550a-3	AGUGCCUGAGGGAGUAAGAG	chr7	20	0.000	0.000	0.000	0.000	0.000	0.000	0.000	0.000	0.000	0.000	0.000	0.000	0.000	0.000	0.000	0.000	0.150	0.000	0.000	0.000	0	0	0	0	0	0	0	0	0	0	0	0	0	0	0	0	1	0	0	0	0.015	0.000	0.100	0.000	-3.90689059560852
hsa-miR-550a-3p	hsa-mir-550a-3	UGUCUUACUCCCUCAGGCACAU	chr7	22	0.000	0.000	0.000	0.000	0.000	0.000	0.000	0.000	0.747	0.000	0.000	0.000	0.000	0.000	0.000	0.000	0.000	0.000	0.000	0.000	0	0	0	0	0	0	0	0	9	0	0	0	0	0	0	0	0	0	0	0	0.000	0.075	0.000	0.900	6.22881869049588
hsa-miR-550a-5p	hsa-mir-550a-1	AGUGCCUGAGGGAGUAAGAGCCC	chr7	23	0.000	0.000	0.000	0.000	0.000	0.000	0.000	0.000	0.000	0.000	0.000	0.000	0.000	0.000	0.000	0.000	0.000	0.064	0.000	0.000	0	0	0	0	0	0	0	0	0	0	0	0	0	0	0	0	0	1	0	0	0.006	0.000	0.100	0.000	-2.58496250072116
hsa-miR-550b-3p	hsa-mir-550b-1	UCUUACUCCCUCAGGCACUG	chr7	20	0.000	0.000	0.000	0.000	0.000	0.000	0.000	0.000	0.000	0.000	0.000	0.000	5.172	0.000	0.000	0.000	0.000	0.000	0.000	0.000	0	0	0	0	0	0	0	0	0	0	0	0	112	0	0	0	0	0	0	0	0.517	0.000	11.200	0.000	-9.01402047031493
hsa-miR-551b-3p	hsa-mir-551b	GCGACCCAUACUUGGUUUCAG	chr3	21	0.000	0.000	0.000	0.000	0.000	0.000	0.000	0.000	0.831	0.000	0.000	0.000	0.000	0.000	0.000	0.000	0.000	0.064	0.000	0.000	0	0	0	0	0	0	0	0	10	0	0	0	0	0	0	0	0	1	0	0	0.006	0.083	0.100	1.000	3.79007693062577
hsa-miR-556-3p	hsa-mir-556	AUAUUACCAUUAGCUCAUCUUU	chr1	22	0.000	0.000	0.000	0.000	0.000	0.000	0.000	0.000	0.000	0.000	0.000	0.000	0.000	0.000	0.000	1.091	0.000	0.000	0.000	0.000	0	0	0	0	0	0	0	0	0	0	0	0	0	0	0	10	0	0	0	0	0.109	0.000	1.000	0.000	-6.76818432477693
hsa-miR-556-5p	hsa-mir-556	GAUGAGCUCAUUGUAAUAUGAG	chr1	22	0.000	0.000	0.000	2.666	0.000	0.000	0.000	0.000	2.242	0.000	0.000	0.000	0.000	0.000	0.000	0.000	0.000	0.000	0.000	0.000	0	0	0	36	0	0	0	0	27	0	0	0	0	0	0	0	0	0	0	0	0.000	0.491	0.000	6.300	8.93957921431469
hsa-miR-5581-3p	hsa-mir-5581	UUCCAUGCCUCCUAGAAGUUCC	chr1	22	0.000	0.000	0.000	5.185	0.041	0.000	0.000	0.048	14.866	0.000	6.486	0.000	0.000	0.056	0.049	19.522	6.619	0.000	0.000	3.270	0	0	0	70	1	0	0	1	179	0	101	0	0	1	1	179	44	0	0	47	3.600	2.014	37.300	25.100	-0.837933223210253
hsa-miR-5582-3p	hsa-mir-5582	UAAAACUUUAAGUGUGCCUAGG	chr11	22	0.000	0.000	0.000	1.704	0.000	0.000	0.000	0.000	0.747	0.000	0.000	0.000	0.000	0.000	0.000	0.873	0.451	0.000	0.000	0.000	0	0	0	23	0	0	0	0	9	0	0	0	0	0	0	8	3	0	0	0	0.132	0.245	1.100	3.200	0.892243819644117
hsa-miR-5584-5p	hsa-mir-5584	CAGGGAAAUGGGAAGAACUAGA	chr1	22	0.000	0.000	0.000	0.000	0.000	0.000	0.000	0.000	0.747	0.000	0.000	0.000	0.000	0.000	0.000	0.000	0.000	0.000	0.000	0.000	0	0	0	0	0	0	0	0	9	0	0	0	0	0	0	0	0	0	0	0	0.000	0.075	0.000	0.900	6.22881869049588
hsa-miR-5585-3p	hsa-mir-5585	CUGAAUAGCUGGGACUACAGGU	chr1	22	0.000	0.000	0.043	0.000	0.000	0.000	4.525	0.000	0.000	0.000	0.000	0.000	0.000	0.000	0.000	0.000	0.000	0.000	0.000	0.000	0	0	1	0	0	0	82	0	0	0	0	0	0	0	0	0	0	0	0	0	0.000	0.457	0.000	8.300	8.83605035505807
hsa-miR-5586-5p	hsa-mir-5586	UAUCCAGCUUGUUACUAUAUGC	chr14	22	0.000	0.000	0.000	0.000	0.000	0.000	0.000	0.000	0.000	0.000	0.000	0.000	0.000	0.000	0.000	1.418	0.000	0.000	0.000	0.000	0	0	0	0	0	0	0	0	0	0	0	0	0	0	0	13	0	0	0	0	0.142	0.000	1.300	0.000	-7.14974711950468
hsa-miR-5588-3p	hsa-mir-5588	AAGUCCCACUAAUGCCAGC	chr3	19	0.000	0.000	0.000	0.000	0.000	0.000	0.000	0.048	1.495	0.000	0.000	0.000	0.000	0.000	0.000	0.000	0.000	0.000	0.000	0.000	0	0	0	0	0	0	0	1	18	0	0	0	0	0	0	0	0	0	0	0	0.000	0.154	0.000	1.900	7.2667865406949
hsa-miR-561-5p	hsa-mir-561	AUCAAGGAUCUUAAACUUUGCC	chr2	22	0.000	0.000	0.000	0.000	0.000	0.000	0.000	0.000	0.000	0.000	0.000	0.000	0.000	0.000	0.000	0.000	0.000	0.064	0.000	0.000	0	0	0	0	0	0	0	0	0	0	0	0	0	0	0	0	0	1	0	0	0.006	0.000	0.100	0.000	-2.58496250072116
hsa-miR-5698	hsa-mir-5698	UGGGGGAGUGCAGUGAUUGUGG	chr1	22	0.000	0.000	0.000	2.000	0.000	0.000	0.000	0.000	1.080	0.000	0.000	0.000	0.000	0.000	0.000	0.000	0.000	0.000	0.000	0.000	0	0	0	27	0	0	0	0	13	0	0	0	0	0	0	0	0	0	0	0	0.000	0.308	0.000	4.000	8.2667865406949
hsa-miR-570-3p	hsa-mir-570	CGAAAACAGCAAUUACCUUUGC	chr3	22	0.000	0.000	0.000	0.000	0.000	0.000	0.000	0.000	1.661	0.000	0.000	0.000	0.000	0.000	0.000	0.000	0.000	0.000	0.000	0.000	0	0	0	0	0	0	0	0	20	0	0	0	0	0	0	0	0	0	0	0	0.000	0.166	0.000	2.000	7.37503943134693
hsa-miR-574-3p	hsa-mir-574	CACGCUCAUGCACACACCCACA	chr4	22	3.710	11.450	7.597	189.237	1.646	14.449	5.353	5.646	155.641	21.846	5.779	17.377	7.158	12.255	0.827	128.367	44.080	15.441	22.527	28.592	63	233	175	2555	40	301	97	118	1874	376	90	384	155	220	17	1177	293	242	366	411	28.240	41.658	335.500	583.200	0.560853488663263
hsa-miR-574-5p	hsa-mir-574	UGAGUGUGUGUGUGUGAGUGUGU	chr4	23	25.558	15.676	0.043	171.535	2.140	6.721	7.119	9.809	121.174	28.993	24.530	14.933	4.249	0.111	16.501	111.244	50.248	4.275	73.798	85.218	434	319	1	2316	52	140	129	205	1459	499	382	330	92	2	339	1020	334	67	1199	1225	38.511	38.877	499.000	555.400	0.0136463100706069
hsa-miR-576-5p	hsa-mir-576	AUUCUAAUUUCUCCACGUCUUU	chr4	22	0.000	1.032	0.087	64.437	0.247	2.736	1.711	3.302	63.701	13.247	10.724	0.000	2.494	5.682	0.049	57.694	44.682	14.739	0.123	20.522	0	21	2	870	6	57	31	69	767	228	167	0	54	102	1	529	297	231	2	295	15.671	15.050	167.800	205.100	-0.058333757216657
hsa-miR-579-5p	hsa-mir-579	UCGCGGUUUGUGCCAGAUGACG	chr5	22	0.000	0.000	0.000	1.778	0.000	0.000	0.000	2.488	4.236	0.000	0.000	0.000	0.000	0.000	0.000	4.799	2.558	0.000	0.000	4.313	0	0	0	24	0	0	0	52	51	0	0	0	0	0	0	44	17	0	0	62	1.167	0.850	12.300	12.700	-0.457269814682284
hsa-miR-582-5p	hsa-mir-582	UUACAGUUGUUCAACCAGUUACU	chr5	23	0.000	2.260	0.000	1.037	0.041	0.096	0.055	0.048	1.744	0.058	0.000	0.000	0.000	0.000	0.049	4.581	0.301	0.255	0.000	0.070	0	46	0	14	1	2	1	1	21	1	0	0	0	0	1	42	2	4	0	1	0.525	0.534	5.000	8.700	0.0245223191340689
hsa-miR-584-3p	hsa-mir-584	UCAGUUCCAGGCCAACCAGGCU	chr5	22	0.000	0.000	0.000	2.000	0.041	0.000	0.000	0.000	0.914	0.000	0.000	0.000	0.000	0.000	0.000	0.000	2.106	0.000	0.000	0.000	0	0	0	27	1	0	0	0	11	0	0	0	0	0	0	0	14	0	0	0	0.211	0.295	1.400	3.900	0.483471955542018
hsa-miR-584-5p	hsa-mir-584	UUAUGGUUUGCCUGGGACUGAG	chr5	22	182.439	61.229	39.330	1581.443	7.036	74.983	42.881	33.733	731.031	141.477	48.098	17.196	84.835	23.952	23.754	926.597	365.275	63.740	66.966	376.909	3098	1246	906	21352	171	1562	777	705	8802	2435	749	380	1837	430	488	8496	2428	999	1088	5418	199.732	289.558	2231.300	4105.400	0.535786864377812
hsa-miR-589-3p	hsa-mir-589	UCAGAACAAAUGCCGGUUCCCAGA	chr7	24	0.000	0.000	0.000	0.000	0.000	0.000	0.000	0.000	0.000	0.000	0.000	0.000	0.000	0.000	0.000	0.000	0.752	0.000	0.000	0.000	0	0	0	0	0	0	0	0	0	0	0	0	0	0	0	0	5	0	0	0	0.075	0.000	0.500	0.000	-6.22881869049588
hsa-miR-589-5p	hsa-mir-589	UGAGAACCACGUCUGCUCUGAG	chr7	22	0.059	0.000	0.000	12.887	0.000	0.000	0.055	0.048	10.132	0.000	0.000	0.000	0.000	0.000	0.000	4.799	6.770	2.297	8.802	11.339	1	0	0	174	0	0	1	1	122	0	0	0	0	0	0	44	45	36	143	163	3.401	2.318	43.100	29.900	-0.55307843970137
hsa-miR-590-3p	hsa-mir-590	UAAUUUUAUGUAUAAGCUAGU	chr7	21	0.177	0.049	0.174	7.481	0.864	0.432	7.506	0.191	26.494	0.058	0.128	0.045	0.277	0.111	0.292	13.197	3.159	7.656	0.246	4.870	3	1	4	101	21	9	136	4	319	1	2	1	6	2	6	121	21	120	4	70	2.998	4.343	35.300	59.900	0.534691569506033
hsa-miR-590-5p	hsa-mir-590	GAGCUUAUUCAUAAAAGUGCAG	chr7	22	0.000	0.000	0.000	0.000	0.000	0.000	0.000	0.000	0.000	0.000	0.000	0.000	0.000	0.000	0.000	0.000	0.000	0.064	0.000	0.000	0	0	0	0	0	0	0	0	0	0	0	0	0	0	0	0	0	1	0	0	0.006	0.000	0.100	0.000	-2.58496250072116
hsa-miR-592	hsa-mir-592	UUGUGUCAAUAUGCGAUGAUGU	chr7	22	0.000	0.000	0.000	0.000	0.000	0.000	0.000	0.000	0.000	0.000	0.000	0.000	0.000	0.000	0.000	1.200	0.000	0.064	0.000	0.000	0	0	0	0	0	0	0	0	0	0	0	0	0	0	0	11	0	1	0	0	0.126	0.000	1.200	0.000	-6.97727992349992
hsa-miR-597-3p	hsa-mir-597	UGGUUCUCUUGUGGCUCAAGCGU	chr8	23	0.000	0.000	0.000	0.000	0.000	0.000	0.000	0.000	0.000	0.000	0.000	0.000	0.000	0.000	0.000	0.000	0.000	0.064	0.000	0.000	0	0	0	0	0	0	0	0	0	0	0	0	0	0	0	0	0	1	0	0	0.006	0.000	0.100	0.000	-2.58496250072116
hsa-miR-598-3p	hsa-mir-598	UACGUCAUCGUUGUCAUCGUCA	NW_018654717.1	22	0.059	0.000	0.043	4.074	0.000	0.000	0.000	0.048	7.226	0.000	0.000	0.000	0.000	0.000	0.000	0.000	0.752	0.064	0.000	0.000	1	0	1	55	0	0	0	1	87	0	0	0	0	0	0	0	5	1	0	0	0.082	1.145	0.600	14.500	3.80357987836622
hsa-miR-6131	hsa-mir-6131	GGCUGGUCAGAUGGGAGUG	chr5	19	0.000	0.000	0.000	0.000	0.000	0.000	0.000	0.000	0.000	0.000	0.000	0.000	0.000	0.000	0.000	0.000	0.000	0.000	0.062	0.000	0	0	0	0	0	0	0	0	0	0	0	0	0	0	0	0	0	0	1	0	0.006	0.000	0.100	0.000	-2.58496250072116
hsa-miR-615-3p	hsa-mir-615	UCCGAGCCUGGGUCUCCCUCUU	chr12	22	0.059	0.000	0.000	0.000	0.000	0.096	0.055	0.000	0.000	0.000	0.000	0.181	0.000	0.000	0.000	1.745	0.000	0.064	0.062	0.000	1	0	0	0	0	2	1	0	0	0	0	4	0	0	0	16	0	1	1	0	0.205	0.021	2.200	0.400	-3.28716267672669
hsa-miR-616-3p	hsa-mir-616	AGUCAUUGGAGGGUUUGAGCAG	chr12	22	0.000	0.000	0.000	2.740	0.000	0.000	0.000	0.048	0.000	5.520	0.000	0.000	0.000	0.000	0.000	0.000	1.204	0.000	0.000	0.000	0	0	0	37	0	0	0	1	0	95	0	0	0	0	0	0	8	0	0	0	0.120	0.831	0.800	13.300	2.79181407116183
hsa-miR-619-5p	hsa-mir-619	GCUGGGAUUACAGGCAUGAGCC	chr12	22	11.483	16.413	25.699	6.221	6.048	8.545	7.947	11.962	4.236	21.323	18.173	25.387	11.545	3.899	6.182	1.309	0.000	23.225	18.896	4.313	195	334	592	84	147	178	144	250	51	367	283	561	250	70	127	12	0	364	307	62	11.293	11.988	203.600	234.200	0.0861621981418685
hsa-miR-624-5p	hsa-mir-624	UAGUACCAGUACCUUGUGUUCA	chr14	22	0.000	0.000	0.000	2.740	0.000	0.000	0.000	0.000	3.737	0.000	0.000	0.000	0.000	0.000	0.000	1.418	0.602	0.000	0.000	0.000	0	0	0	37	0	0	0	0	45	0	0	0	0	0	0	13	4	0	0	0	0.202	0.648	1.700	8.200	1.68163852013283
hsa-miR-625-3p	hsa-mir-625	GACUAUAGAACUUUCCCCCUCA	chr14	22	0.000	0.000	0.000	2.963	0.041	0.000	0.000	0.000	6.644	0.000	0.000	0.000	1.293	0.000	0.000	9.925	6.018	0.000	0.000	6.678	0	0	0	40	1	0	0	0	80	0	0	0	28	0	0	91	40	0	0	96	2.391	0.965	25.500	12.100	-1.30901328255619
hsa-miR-625-5p	hsa-mir-625	AGGGGGAAAGUUCUAUAGUCC	chr14	21	0.000	5.307	15.280	228.121	0.165	5.521	4.912	0.574	133.217	8.657	6.550	0.045	5.542	6.294	0.341	251.062	84.098	8.996	33.668	59.827	0	108	352	3080	4	115	89	12	1604	149	102	1	120	113	7	2302	559	141	547	860	45.642	40.175	475.200	551.300	-0.184063986982645
hsa-miR-627-5p	hsa-mir-627	GUGAGUCUCUAAGAAAAGAGGA	chr15	22	0.000	0.000	0.000	1.481	0.000	0.000	0.000	0.000	0.581	0.000	0.000	0.000	0.000	0.000	0.000	0.000	0.000	0.000	0.000	0.000	0	0	0	20	0	0	0	0	7	0	0	0	0	0	0	0	0	0	0	0	0.000	0.206	0.000	2.700	7.68650052718322
hsa-miR-628-3p	hsa-mir-628	UCUAGUAAGAGUGGCAGUCGA	chr15	21	0.000	3.538	0.000	18.442	0.041	0.000	2.097	0.048	32.972	0.000	0.064	0.000	0.000	0.056	0.049	4.253	4.965	0.000	7.817	3.548	0	72	0	249	1	0	38	1	397	0	1	0	0	1	1	39	33	0	127	51	2.075	5.714	25.300	75.800	1.46138969981472
hsa-miR-628-5p	hsa-mir-628	AUGCUGACAUAUUUACUAGAGG	chr15	22	0.000	0.000	0.000	0.000	0.000	0.000	0.055	0.000	0.000	0.000	0.000	0.000	0.000	0.000	0.000	0.109	0.000	0.000	0.000	0.070	0	0	0	0	0	0	1	0	0	0	0	0	0	0	0	1	0	0	0	1	0.018	0.006	0.200	0.100	-1.58496250072116
hsa-miR-629-3p	hsa-mir-629	GUUCUCCCAACGUAAGCCCAGC	chr15	22	6.772	3.145	5.904	19.331	0.082	2.928	5.353	5.120	3.488	18.128	8.027	0.000	4.433	6.183	8.032	11.233	10.080	0.000	6.832	17.252	115	64	136	261	2	61	97	107	42	312	125	0	96	111	165	103	67	0	111	248	7.207	7.025	102.600	119.700	-0.036900620012379
hsa-miR-629-5p	hsa-mir-629	UGGGUUUACGUUGGGAGAACU	chr15	21	0.000	2.801	0.000	5.036	0.000	0.000	2.815	0.000	0.415	0.000	0.000	0.000	0.000	0.000	0.000	2.836	3.310	0.000	0.000	2.713	0	57	0	68	0	0	51	0	5	0	0	0	0	0	0	26	22	0	0	39	0.886	1.107	8.700	18.100	0.321276618226534
hsa-miR-636	hsa-mir-636	UGUGCUUGCUCGUCCCGCCCGCA	chr17	23	7.715	0.049	0.000	5.925	0.000	0.000	0.000	0.000	0.000	0.000	0.000	0.000	0.000	0.000	0.000	0.436	2.858	0.000	0.000	0.000	131	1	0	80	0	0	0	0	0	0	0	0	0	0	0	4	19	0	0	0	0.329	1.369	2.300	21.200	2.05696295752266
hsa-miR-641	hsa-mir-641	AAAGACAUAGGAUAGAGUCACCUC	chr19	24	0.000	0.000	0.000	1.259	0.000	0.000	0.000	0.000	3.820	0.000	0.000	0.000	0.000	0.000	0.000	0.000	5.717	0.000	0.000	0.000	0	0	0	17	0	0	0	0	46	0	0	0	0	0	0	0	38	0	0	0	0.572	0.508	3.800	6.300	-0.171186650006223
hsa-miR-642a-3p	hsa-mir-642a	AGACACAUUUGGAGAGGGAACC	chr19	22	0.000	0.000	0.000	0.000	0.000	0.000	0.000	0.000	0.000	0.000	0.000	0.000	0.000	0.000	0.000	2.399	0.000	0.000	0.000	0.000	0	0	0	0	0	0	0	0	0	0	0	0	0	0	0	22	0	0	0	0	0.240	0.000	2.200	0.000	-7.90689059560852
hsa-miR-642a-5p	hsa-mir-642a	GUCCCUCUCCAAAUGUGUCUUG	chr19	22	0.059	0.000	0.000	2.222	0.000	0.000	0.000	2.775	0.000	11.272	0.000	0.000	5.680	0.000	0.000	2.618	0.000	0.000	0.000	0.000	1	0	0	30	0	0	0	58	0	194	0	0	123	0	0	24	0	0	0	0	0.830	1.633	14.700	28.300	0.976341549327408
hsa-miR-6501-3p	hsa-mir-6501	CCAGAGCAGCCUGCGGUAACAGU	chr21	23	0.000	0.000	0.000	0.000	0.000	0.000	0.000	0.000	0.000	0.000	0.000	0.000	0.000	0.000	0.000	1.418	0.000	0.000	0.000	0.000	0	0	0	0	0	0	0	0	0	0	0	0	0	0	0	13	0	0	0	0	0.142	0.000	1.300	0.000	-7.14974711950468
hsa-miR-6502-5p	hsa-mir-6502	AGCUCUAGAAAGAUUGUUGACC	chr12	22	0.000	0.000	0.000	0.000	0.000	0.000	0.000	0.000	0.498	0.000	0.000	0.000	0.000	0.000	0.000	0.000	0.000	0.000	0.000	0.000	0	0	0	0	0	0	0	0	6	0	0	0	0	0	0	0	0	0	0	0	0.000	0.050	0.000	0.600	5.64385618977472
hsa-miR-6503-5p	hsa-mir-6503	AGGUCUGCAUUCAAAUCCCCAGA	chr11	23	0.000	0.000	0.000	0.000	0.000	0.000	2.759	0.000	0.000	0.000	0.000	0.000	0.000	0.000	0.000	0.000	0.000	0.000	0.000	0.000	0	0	0	0	0	0	50	0	0	0	0	0	0	0	0	0	0	0	0	0	0.000	0.276	0.000	5.000	8.10852445677817
hsa-miR-6505-3p	hsa-mir-6505	UGACUUCUACCUCUUCCAAAG	chr12	21	0.000	0.000	0.000	0.000	0.000	0.000	0.000	0.000	0.000	0.000	0.000	0.000	0.000	0.000	0.000	0.000	0.602	0.000	0.000	0.000	0	0	0	0	0	0	0	0	0	0	0	0	0	0	0	0	4	0	0	0	0.060	0.000	0.400	0.000	-5.90689059560852
hsa-miR-6509-5p	hsa-mir-6509	AUUAGGUAGUGGCAGUGGAAC	chr7	21	0.000	0.000	0.000	0.000	0.000	4.080	0.000	0.000	0.000	0.000	0.000	0.000	0.000	0.000	0.000	0.000	1.204	0.000	0.000	0.000	0	0	0	0	0	85	0	0	0	0	0	0	0	0	0	0	8	0	0	0	0.120	0.408	0.800	8.500	1.76553474636298
hsa-miR-651-5p	hsa-mir-651	UUUAGGAUAAGCUUGACUUUUG	chrX	22	0.000	0.000	0.000	3.481	0.000	0.000	0.000	0.000	6.561	0.000	0.000	0.000	0.000	0.000	0.000	2.945	1.805	0.000	5.539	0.070	0	0	0	47	0	0	0	0	79	0	0	0	0	0	0	27	12	0	90	1	1.036	1.004	13.000	12.600	-0.045264733735782
hsa-miR-6511a-3p	hsa-mir-6511a-1	CCUCACCAUCCCUUCUGCCUGC	chr16	22	0.000	0.000	0.000	1.407	0.000	0.000	0.000	0.048	0.000	0.000	0.064	0.000	0.000	0.000	0.000	1.200	0.000	0.000	6.647	0.000	0	0	0	19	0	0	0	1	0	0	1	0	0	0	0	11	0	0	108	0	0.791	0.146	12.000	2.000	-2.43770932559277
hsa-miR-6511b-3p	hsa-mir-6511b-1	CCUCACCACCCCUUCUGCCUGCA	NT_187607.1	23	0.000	0.049	0.000	0.000	0.041	0.000	0.000	0.048	0.332	0.000	7.642	0.000	0.046	0.056	0.097	0.109	0.000	0.000	0.000	0.070	0	1	0	0	1	0	0	1	4	0	119	0	1	1	2	1	0	0	0	1	0.802	0.047	12.500	0.700	-4.09286957477728
hsa-miR-6513-3p	hsa-mir-6513	UCAAGUGUCAUCUGUCCCUAG	chr2	21	0.000	0.000	0.000	3.333	0.000	0.000	0.000	0.000	1.080	0.000	0.000	0.000	0.000	0.000	0.000	0.654	1.204	1.276	0.000	4.452	0	0	0	45	0	0	0	0	13	0	0	0	0	0	0	6	8	20	0	64	0.759	0.441	9.800	5.800	-0.783321229857946
hsa-miR-6513-5p	hsa-mir-6513	UUUGGGAUUGACGCCACAUGUCU	chr2	23	0.000	0.000	0.000	3.851	0.000	0.000	0.000	0.000	1.329	0.000	0.000	0.000	0.000	0.000	0.000	0.000	3.611	0.000	0.000	0.000	0	0	0	52	0	0	0	0	16	0	0	0	0	0	0	0	24	0	0	0	0.361	0.518	2.400	6.800	0.520953260799383
hsa-miR-6514-3p	hsa-mir-6514	CUGCCUGUUCUUCCACUCCAG	chr11	21	0.000	0.000	0.000	0.000	0.000	0.000	0.000	0.000	0.083	0.000	0.000	0.000	0.046	0.000	0.000	0.873	0.000	0.000	0.000	0.000	0	0	0	0	0	0	0	0	1	0	0	0	1	0	0	8	0	0	0	0	0.092	0.008	0.900	0.100	-3.52356195605701
hsa-miR-6514-5p	hsa-mir-6514	UAUGGAGUGGACUUUCAGCUGGC	chr11	23	0.000	0.000	0.000	0.000	0.000	0.000	0.000	0.000	0.000	0.000	0.000	0.000	0.000	0.000	0.000	0.000	0.602	0.000	0.000	0.000	0	0	0	0	0	0	0	0	0	0	0	0	0	0	0	0	4	0	0	0	0.060	0.000	0.400	0.000	-5.90689059560852
hsa-miR-6515-3p	hsa-mir-6515	UCUCUUCAUCUACCCCCCAG	chr19	20	0.000	0.000	0.000	0.000	0.000	0.000	0.000	0.000	0.000	0.000	0.000	0.000	0.000	0.000	0.000	0.000	0.000	0.000	0.000	0.070	0	0	0	0	0	0	0	0	0	0	0	0	0	0	0	0	0	0	0	1	0.007	0.000	0.100	0.000	-2.8073549220576
hsa-miR-6515-5p	hsa-mir-6515	UUGGAGGGUGUGGAAGACAUC	chr19	21	0.000	0.000	0.043	0.000	0.000	0.000	0.000	0.000	2.325	0.000	0.000	0.000	0.000	0.000	0.000	0.000	0.000	0.000	0.000	0.000	0	0	1	0	0	0	0	0	28	0	0	0	0	0	0	0	0	0	0	0	0.000	0.237	0.000	2.900	7.88874324889826
hsa-miR-6516-5p	hsa-mir-6516	UUUGCAGUAACAGGUGUGAGCA	chr17	22	0.000	0.000	0.000	0.000	0.000	0.000	0.000	0.000	1.412	0.000	0.000	0.000	0.000	0.000	0.000	1.418	0.301	0.000	0.000	0.000	0	0	0	0	0	0	0	0	17	0	0	0	0	0	0	13	2	0	0	0	0.172	0.141	1.500	1.700	-0.286713402303304
hsa-miR-652-3p	hsa-mir-652	AAUGGCGCCACUAGGGUUGUG	chrX	21	284.024	105.603	82.262	2166.782	19.421	283.179	146.744	194.075	1826.912	441.456	220.131	30.093	203.798	202.146	72.966	1897.582	993.374	264.276	632.116	1317.510	4823	2149	1895	29255	472	5899	2659	4056	21997	7598	3428	665	4413	3629	1499	17399	6603	4142	10270	18939	583.399	555.046	7098.700	8080.300	-0.0718755720933124
hsa-miR-652-5p	hsa-mir-652	CAACCCUAGGAGAGGGUGCCAUUCA	chrX	25	0.059	3.686	0.000	1.555	0.000	0.000	0.000	0.048	3.073	0.000	0.000	0.000	0.000	0.000	6.912	3.817	0.000	0.000	0.000	3.896	1	75	0	21	0	0	0	1	37	0	0	0	0	0	142	35	0	0	0	56	1.462	0.842	23.300	13.500	-0.796051172886041
hsa-miR-6529-5p	hsa-mir-6529	GAGAGAUCAGAGGCGCAGAGUG	chr3	22	0.118	0.000	0.043	0.444	0.206	0.144	3.366	0.048	0.083	0.116	0.000	0.000	0.139	0.111	0.097	0.327	0.000	0.766	0.062	0.696	2	0	1	6	5	3	61	1	1	2	0	0	3	2	2	3	0	12	1	10	0.220	0.457	3.300	8.200	1.05469064153341
hsa-miR-654-3p	hsa-mir-654	UAUGUCUGCUGACCAUCACCUU	chr14	22	0.000	0.000	0.043	17.035	0.000	0.000	0.000	0.000	6.893	0.000	0.000	0.000	0.000	0.056	0.049	6.326	3.611	0.000	0.000	2.852	0	0	1	230	0	0	0	0	83	0	0	0	0	1	1	58	24	0	0	41	1.289	2.397	12.500	31.400	0.894977645287482
hsa-miR-654-5p	hsa-mir-654	UGGUGGGCCGCAGAACAUGUGC	chr14	22	29.739	7.912	0.217	201.976	0.165	7.873	0.055	0.478	152.070	0.116	0.000	0.000	6.050	0.056	0.292	201.221	96.283	16.653	50.225	105.532	505	161	5	2727	4	164	1	10	1831	2	0	0	131	1	6	1845	640	261	816	1517	47.631	40.060	521.700	541.000	-0.249738416862595
hsa-miR-655-3p	hsa-mir-655	AUAAUACAUGGUUAACCUCUUU	chr14	22	0.000	0.000	0.000	0.000	0.000	0.000	0.166	0.000	0.747	0.000	0.000	0.000	0.000	0.000	0.000	0.000	0.150	0.000	0.000	0.000	0	0	0	0	0	0	3	0	9	0	0	0	0	0	0	0	1	0	0	0	0.015	0.091	0.100	1.200	2.60090404459018
hsa-miR-656-3p	hsa-mir-656	AAUAUUAUACAGUCAACCUCU	chr14	21	0.059	0.049	0.087	2.889	0.247	0.048	1.876	0.144	3.073	0.000	0.000	0.000	0.000	0.111	0.000	1.636	1.805	0.255	0.062	0.487	1	1	2	39	6	1	34	3	37	0	0	0	0	2	0	15	12	4	1	7	0.436	0.847	4.100	12.400	0.958033834555272
hsa-miR-660-5p	hsa-mir-660	UACCCAUUGCAUAUCGGAGUUG	chrX	22	0.353	0.295	0.391	6.666	0.946	0.192	7.064	2.584	3.571	0.465	0.000	0.000	0.369	0.279	0.487	0.654	1.805	5.104	7.386	1.600	6	6	9	90	23	4	128	54	43	8	0	0	8	5	10	6	12	80	120	23	1.768	2.253	26.400	37.100	0.349729038843997
hsa-miR-664a-3p	hsa-mir-664a	UAUUCAUUUAUCCCCAGCCUACA	chr1	23	0.059	0.000	0.043	11.554	0.041	0.000	2.815	3.397	13.122	10.923	0.000	0.000	0.046	2.785	0.000	20.286	6.018	0.128	8.186	6.261	1	0	1	156	1	0	51	71	158	188	0	0	1	50	0	186	40	2	133	90	4.371	4.195	50.200	62.700	-0.0592925674584832
hsa-miR-664a-5p	hsa-mir-664a	ACUGGCUAGGGAAAAUGAUUGGAU	chr1	24	0.000	0.000	0.000	0.000	0.000	0.000	0.000	0.000	0.000	0.000	0.000	0.000	0.000	0.000	0.000	2.836	0.000	0.000	0.000	0.000	0	0	0	0	0	0	0	0	0	0	0	0	0	0	0	26	0	0	0	0	0.284	0.000	2.600	0.000	-8.14974711950468
hsa-miR-664b-3p	hsa-mir-664b	UUCAUUUGCCUCCCAGCCUACA	chrX	22	0.000	0.000	0.000	1.259	0.000	0.000	0.000	0.000	0.000	0.000	0.000	0.000	0.000	0.000	0.000	1.527	0.000	0.000	0.000	0.000	0	0	0	17	0	0	0	0	0	0	0	0	0	0	0	14	0	0	0	0	0.153	0.126	1.400	1.700	-0.280107919192735
hsa-miR-665	hsa-mir-665	ACCAGGAGGCUGAGGCCCCU	chr14	20	0.000	0.000	0.000	1.111	0.000	0.000	0.000	0.000	0.664	0.000	0.000	0.000	0.000	0.000	0.000	0.000	0.000	0.000	0.000	0.000	0	0	0	15	0	0	0	0	8	0	0	0	0	0	0	0	0	0	0	0	0.000	0.178	0.000	2.300	7.4757334309664
hsa-miR-668-3p	hsa-mir-668	UGUCACUCGGCUCGGCCCACUAC	chr14	23	0.000	2.310	0.000	0.889	0.000	0.000	0.000	0.000	3.737	0.000	0.000	0.000	0.000	0.000	0.000	0.000	0.451	0.000	0.000	0.000	0	47	0	12	0	0	0	0	45	0	0	0	0	0	0	0	3	0	0	0	0.045	0.694	0.300	10.400	3.94693875624859
hsa-miR-671-3p	hsa-mir-671	UCCGGUUCUCAGGGCUCCACC	chr7	21	0.000	0.000	0.000	13.998	0.000	0.048	0.000	0.000	21.760	0.000	0.000	0.000	0.000	0.056	0.000	7.307	1.204	0.000	0.000	3.270	0	0	0	189	0	1	0	0	262	0	0	0	0	1	0	67	8	0	0	47	1.184	3.581	12.300	45.200	1.59669343769157
hsa-miR-671-5p	hsa-mir-671	AGGAAGCCCUGGAGGGGCUGGAG	chr7	23	0.000	0.000	0.000	7.258	0.000	0.000	0.221	0.048	13.621	0.000	0.000	0.000	0.000	3.955	0.049	10.034	3.009	0.128	0.000	0.209	0	0	0	98	0	0	4	1	164	0	0	0	0	71	1	92	20	2	0	3	1.738	2.115	18.900	26.700	0.283229581192912
hsa-miR-6715a-3p	hsa-mir-6715a	CCAAACCAGUCGUGCCUGUGG	chr10	21	0.000	0.000	0.000	0.000	0.000	0.000	0.000	0.000	0.000	0.000	12.907	0.000	0.000	0.000	0.000	0.000	0.000	0.000	0.000	0.000	0	0	0	0	0	0	0	0	0	0	201	0	0	0	0	0	0	0	0	0	1.291	0.000	20.100	0.000	-10.3342732853072
hsa-miR-6721-5p	hsa-mir-6721	UGGGCAGGGGCUUAUUGUAGGAG	chr6	23	0.000	0.000	0.000	0.000	0.000	0.000	0.000	0.000	0.000	0.000	0.000	0.000	0.000	0.000	0.000	7.416	0.000	0.000	0.000	7.652	0	0	0	0	0	0	0	0	0	0	0	0	0	0	0	68	0	0	0	110	1.507	0.000	17.800	0.000	-10.5574637015978
hsa-miR-6724-5p	hsa-mir-6724-1	CUGGGCCCGCGGCGGGCGUGGGG	chr21	23	0.000	0.000	0.000	0.000	0.000	0.000	0.000	0.000	2.492	0.000	0.000	0.000	0.000	0.000	0.000	0.000	0.752	0.000	0.000	0.000	0	0	0	0	0	0	0	0	30	0	0	0	0	0	0	0	5	0	0	0	0.075	0.249	0.500	3.000	1.7311832415722
hsa-miR-6734-3p	hsa-mir-6734	CCCUUCCCUCACUCUUCUCUCAG	chr1	23	0.000	0.000	0.000	0.000	0.000	0.000	0.000	0.000	0.664	0.000	0.000	0.000	0.000	0.000	0.000	0.000	0.000	0.000	0.000	0.000	0	0	0	0	0	0	0	0	8	0	0	0	0	0	0	0	0	0	0	0	0.000	0.066	0.000	0.800	6.04439411935845
hsa-miR-6734-5p	hsa-mir-6734	UUGAGGGGAGAAUGAGGUGGAGA	chr1	23	0.000	0.000	0.000	0.000	0.000	0.000	0.000	0.000	2.076	0.000	0.000	0.000	0.000	0.000	0.000	1.745	0.000	0.000	0.000	0.000	0	0	0	0	0	0	0	0	25	0	0	0	0	0	0	16	0	0	0	0	0.175	0.208	1.600	2.500	0.249228606308763
hsa-miR-6736-5p	hsa-mir-6736	CUGGGUGAGGGCAUCUGUGGU	chr1	21	0.000	0.000	0.000	0.000	0.000	0.000	0.000	0.000	0.000	0.000	0.000	0.000	0.000	0.000	0.000	4.908	0.000	0.000	0.000	0.000	0	0	0	0	0	0	0	0	0	0	0	0	0	0	0	45	0	0	0	0	0.491	0.000	4.500	0.000	-8.93957921431469
hsa-miR-6737-3p	hsa-mir-6737	UCUGUGCUUCACCCCUACCCAG	chr1	22	0.000	0.000	0.000	0.000	0.000	0.000	0.000	0.000	0.000	0.000	0.000	0.000	0.000	0.000	0.000	0.000	0.000	0.000	0.000	0.139	0	0	0	0	0	0	0	0	0	0	0	0	0	0	0	0	0	0	0	2	0.014	0.000	0.200	0.000	-3.8073549220576
hsa-miR-6738-3p	hsa-mir-6738	CUUCUGCCUGCAUUCUACUCCCAG	chr1	24	0.000	0.000	0.000	0.000	0.000	0.000	0.000	0.000	0.083	0.000	0.000	0.000	0.000	0.000	0.049	1.418	0.000	0.064	0.123	0.000	0	0	0	0	0	0	0	0	1	0	0	0	0	0	1	13	0	1	2	0	0.165	0.008	1.700	0.100	-4.36632221424582
hsa-miR-6741-3p	hsa-mir-6741	UCGGCUCUCUCCCUCACCCUAG	chr1	22	0.000	0.000	0.043	0.000	0.000	4.320	0.000	0.000	4.319	0.000	0.000	0.000	2.540	0.000	0.000	0.982	0.000	0.000	0.000	0.000	0	0	1	0	0	90	0	0	52	0	0	0	55	0	0	9	0	0	0	0	0.352	0.868	6.400	14.300	1.30211961380718
hsa-miR-6741-5p	hsa-mir-6741	GUGGGUGCUGGUGGGAGCCGUG	chr1	22	0.000	0.000	0.043	1.852	0.041	0.000	0.000	0.048	3.488	0.000	0.000	0.000	0.000	0.000	0.000	5.344	0.903	0.000	0.000	4.174	0	0	1	25	1	0	0	1	42	0	0	0	0	0	0	49	6	0	0	60	1.042	0.547	11.500	7.000	-0.929742539485952
hsa-miR-6746-3p	hsa-mir-6746	CAGCCGCCGCCUGUCUCCACAG	chr11	22	6.066	0.000	0.000	0.000	0.000	0.000	0.000	0.000	0.000	0.000	0.000	0.000	0.000	0.000	0.000	0.000	0.000	0.000	0.000	0.000	103	0	0	0	0	0	0	0	0	0	0	0	0	0	0	0	0	0	0	0	0.000	0.607	0.000	10.300	9.24555270625568
hsa-miR-6747-3p	hsa-mir-6747	UCCUGCCUUCCUCUGCACCAG	chr11	21	0.000	0.000	0.000	0.000	0.000	0.000	0.000	0.000	0.166	0.000	0.000	0.000	0.000	0.000	0.000	0.000	0.000	0.000	0.000	0.000	0	0	0	0	0	0	0	0	2	0	0	0	0	0	0	0	0	0	0	0	0.000	0.017	0.000	0.200	4.08746284125034
hsa-miR-6749-3p	hsa-mir-6749	CUCCUCCCCUGCCUGGCCCAG	chr11	21	0.000	0.000	0.000	0.000	0.000	0.288	0.055	0.000	1.412	0.000	0.064	0.000	0.416	2.451	0.000	1.309	0.000	0.000	0.000	0.000	0	0	0	0	0	6	1	0	17	0	1	0	9	44	0	12	0	0	0	0	0.424	0.176	6.600	2.400	-1.2684888359259
hsa-miR-675-3p	hsa-mir-675	CUGUAUGCCCUCACCGCUCA	chr11	20	0.000	0.000	0.000	0.000	0.000	0.000	0.000	0.000	0.000	0.000	0.000	0.000	0.000	0.000	0.000	0.109	0.000	0.064	0.000	0.000	0	0	0	0	0	0	0	0	0	0	0	0	0	0	0	1	0	1	0	0	0.017	0.000	0.200	0.000	-4.08746284125034
hsa-miR-675-5p	hsa-mir-675	UGGUGCGGAGAGGGCCCACAGUG	chr11	23	0.000	0.000	0.000	0.000	0.000	0.000	0.000	0.000	0.000	0.000	0.000	0.000	0.000	0.000	0.000	0.000	0.000	0.383	0.000	0.000	0	0	0	0	0	0	0	0	0	0	0	0	0	0	0	0	0	6	0	0	0.038	0.000	0.600	0.000	-5.24792751344359
hsa-miR-6751-5p	hsa-mir-6751	UUGGGGGUGAGGUUGGUGUCUGG	chr11	23	0.000	0.000	0.000	0.667	0.041	0.000	0.000	0.000	0.000	0.000	0.000	0.000	0.000	0.000	0.000	0.000	0.000	0.000	0.000	0.000	0	0	0	9	1	0	0	0	0	0	0	0	0	0	0	0	0	0	0	0	0.000	0.071	0.000	1.000	6.14974711950468
hsa-miR-6755-3p	hsa-mir-6755	UGUUGUCAUGUUUUUUCCCUAG	chr11	22	0.000	0.000	0.000	0.000	0.041	0.000	0.000	0.000	0.498	0.000	0.000	0.000	0.000	0.000	0.000	0.000	0.000	0.000	0.000	0.000	0	0	0	0	1	0	0	0	6	0	0	0	0	0	0	0	0	0	0	0	0.000	0.054	0.000	0.700	5.75488750216347
hsa-miR-6758-5p	hsa-mir-6758	UAGAGAGGGGAAGGAUGUGAUGU	chr12	23	0.000	0.000	0.000	1.333	0.000	0.000	0.000	0.000	0.000	0.000	0.000	0.000	0.000	0.000	0.000	0.000	0.000	0.000	0.000	0.000	0	0	0	18	0	0	0	0	0	0	0	0	0	0	0	0	0	0	0	0	0.000	0.133	0.000	1.800	7.05528243550119
hsa-miR-676-3p	hsa-mir-676	CUGUCCUAAGGUUGUUGAGUU	chrX	21	0.000	0.000	0.000	0.889	0.000	0.000	1.214	0.000	0.000	0.000	0.000	0.000	0.000	0.000	0.000	0.000	0.000	0.000	0.000	0.000	0	0	0	12	0	0	22	0	0	0	0	0	0	0	0	0	0	0	0	0	0.000	0.210	0.000	3.400	7.71424551766612
hsa-miR-6762-3p	hsa-mir-6762	UGGCUGCUUCCCUUGGUCUCCAG	chr12	23	0.000	0.000	0.000	0.000	0.000	0.000	0.000	0.000	0.000	0.000	0.000	0.000	0.000	0.000	0.000	0.000	0.000	0.000	0.000	1.322	0	0	0	0	0	0	0	0	0	0	0	0	0	0	0	0	0	0	0	19	0.132	0.000	1.900	0.000	-7.04439411935845
hsa-miR-6762-5p	hsa-mir-6762	CGGGGCCAUGGAGCAGCCUGUGU	chr12	23	0.000	0.000	0.000	0.000	0.000	0.000	0.000	0.000	0.000	0.000	0.000	0.000	0.000	0.000	0.000	1.309	0.000	0.000	0.000	0.000	0	0	0	0	0	0	0	0	0	0	0	0	0	0	0	12	0	0	0	0	0.131	0.000	1.200	0.000	-7.03342300153745
hsa-miR-6763-3p	hsa-mir-6763	CUCCCCGGCCUCUGCCCCCAG	chr12	21	0.000	0.000	0.000	0.000	0.000	0.000	0.000	0.000	0.000	0.000	0.000	0.000	0.000	0.000	0.000	0.000	0.000	0.000	0.062	0.000	0	0	0	0	0	0	0	0	0	0	0	0	0	0	0	0	0	0	1	0	0.006	0.000	0.100	0.000	-2.58496250072116
hsa-miR-6763-5p	hsa-mir-6763	CUGGGGAGUGGCUGGGGAG	chr12	19	0.000	0.000	0.000	0.000	0.000	0.000	0.000	0.000	0.000	0.000	0.000	0.000	2.586	0.000	0.049	1.418	1.504	1.787	0.000	0.000	0	0	0	0	0	0	0	0	0	0	0	0	56	0	1	13	10	28	0	0	0.734	0.000	10.800	0.000	-9.51963625284321
hsa-miR-6764-3p	hsa-mir-6764	UCUCUGGUCUUUCCUUGACAG	chr14	21	0.000	0.000	0.000	0.000	0.000	0.000	0.000	0.000	0.415	0.000	0.000	0.000	0.000	0.000	0.000	0.000	0.000	0.000	0.000	0.000	0	0	0	0	0	0	0	0	5	0	0	0	0	0	0	0	0	0	0	0	0.000	0.042	0.000	0.500	5.39231742277876
hsa-miR-6764-5p	hsa-mir-6764	UCCCAGGGUCUGGUCAGAGUUG	chr14	22	0.059	0.000	7.163	1.926	0.000	0.000	0.000	0.000	2.824	0.000	0.000	0.000	0.000	0.000	0.000	5.671	0.150	0.000	0.000	0.070	1	0	165	26	0	0	0	0	34	0	0	0	0	0	0	52	1	0	0	1	0.589	1.197	5.400	22.600	1.02308361311304
hsa-miR-6770-3p	hsa-mir-6770-1	CUGGCGGCUGUGUCUUCACAG	chr16	21	0.000	0.000	0.000	3.851	0.000	0.000	0.883	0.000	3.239	0.000	0.000	0.000	0.000	1.560	0.000	1.091	1.204	0.000	0.000	0.000	0	0	0	52	0	0	16	0	39	0	0	0	0	28	0	10	8	0	0	0	0.385	0.797	4.600	10.700	1.04972127840821
hsa-miR-6770-5p	hsa-mir-6770-1	UGAGAAGGCACAGCUUGCACGUGA	chr16	24	0.000	0.000	0.000	0.889	0.000	0.000	0.000	0.000	0.000	0.000	0.000	0.000	0.000	0.000	0.000	2.072	0.000	0.000	0.000	0.000	0	0	0	12	0	0	0	0	0	0	0	0	0	0	0	19	0	0	0	0	0.207	0.089	1.900	1.200	-1.21775352653293
hsa-miR-6772-3p	hsa-mir-6772	UUGCUCCUGACUCUGUGCCCACA	chr16	23	0.000	0.000	0.000	0.000	0.000	0.000	0.055	0.000	12.790	0.000	0.000	0.000	0.000	0.000	0.000	3.490	0.000	0.000	0.000	0.000	0	0	0	0	0	0	1	0	154	0	0	0	0	0	0	32	0	0	0	0	0.349	1.285	3.200	15.500	1.88046941787159
hsa-miR-6772-5p	hsa-mir-6772	UGGGUGUAGGCUGGAGCUGAGG	chr16	22	0.000	0.000	0.000	0.000	0.000	0.000	0.000	0.000	0.914	0.000	0.000	0.000	0.000	0.000	0.000	0.000	0.000	0.000	0.000	0.000	0	0	0	0	0	0	0	0	11	0	0	0	0	0	0	0	0	0	0	0	0.000	0.091	0.000	1.100	6.5077946401987
hsa-miR-6777-3p	hsa-mir-6777	UCCACUCUCCUGGCCCCCAG	chr17	20	0.000	0.147	0.000	0.000	0.000	0.000	0.000	0.096	0.747	0.000	0.000	0.000	0.000	0.000	0.000	0.000	0.000	1.467	0.000	0.000	0	3	0	0	0	0	0	2	9	0	0	0	0	0	0	0	0	23	0	0	0.147	0.099	2.300	1.400	-0.570315724756755
hsa-miR-6783-5p	hsa-mir-6783	UAGGGGAAAAGUCCUGAUCCGG	chr17	22	0.000	0.000	0.000	0.000	0.000	0.000	0.000	0.000	0.000	0.000	0.000	0.000	0.000	0.000	0.000	0.000	2.407	0.000	0.000	0.000	0	0	0	0	0	0	0	0	0	0	0	0	0	0	0	0	16	0	0	0	0.241	0.000	1.600	0.000	-7.91288933622996
hsa-miR-6788-3p	hsa-mir-6788	UUCGCCACUUCCCUCCCUGCAG	chr18	22	0.000	0.000	0.000	0.000	0.000	0.000	0.000	0.000	0.000	0.000	0.000	0.000	0.000	0.000	0.000	0.000	0.000	0.064	0.000	0.000	0	0	0	0	0	0	0	0	0	0	0	0	0	0	0	0	0	1	0	0	0.006	0.000	0.100	0.000	-2.58496250072116
hsa-miR-6789-3p	hsa-mir-6789	CGGCGCCCGUGUCUCCUCCAG	chr19	21	0.000	0.000	0.000	0.000	0.000	0.000	0.000	0.000	0.083	0.000	0.000	0.000	0.000	0.000	0.000	0.763	0.000	0.000	0.000	0.000	0	0	0	0	0	0	0	0	1	0	0	0	0	0	0	7	0	0	0	0	0.076	0.008	0.700	0.100	-3.24792751344359
hsa-miR-6791-3p	hsa-mir-6791	UGCCUCCUUGGUCUCCGGCAG	chr19	21	0.000	0.049	0.000	2.296	0.000	0.000	0.000	0.000	35.796	0.000	0.000	0.000	0.000	0.000	0.000	4.581	0.000	0.000	0.000	0.070	0	1	0	31	0	0	0	0	431	0	0	0	0	0	0	42	0	0	0	1	0.465	3.814	4.300	46.300	3.03600222231736
hsa-miR-6793-5p	hsa-mir-6793	UGUGGGUUCUGGGUUGGGGUGA	chr19	22	0.000	0.000	0.000	0.000	0.000	0.000	0.000	0.000	0.000	0.000	0.000	0.000	0.000	0.000	0.000	1.745	0.000	0.000	0.000	0.000	0	0	0	0	0	0	0	0	0	0	0	0	0	0	0	16	0	0	0	0	0.175	0.000	1.600	0.000	-7.45121111183233
hsa-miR-6802-3p	hsa-mir-6802	UUCACCCCUCUCACCUAAGCAG	chr19	22	0.000	0.000	0.000	0.000	0.000	0.000	0.000	0.000	0.415	0.000	0.000	0.000	0.000	0.000	0.000	0.000	0.000	0.000	0.000	0.000	0	0	0	0	0	0	0	0	5	0	0	0	0	0	0	0	0	0	0	0	0.000	0.042	0.000	0.500	5.39231742277876
hsa-miR-6802-5p	hsa-mir-6802	CUAGGUGGGGGGCUUGAAGC	chr19	20	0.000	0.000	0.000	0.000	0.000	0.000	0.000	0.000	0.000	0.000	0.000	0.000	0.000	0.000	0.000	0.000	0.150	0.000	0.000	0.000	0	0	0	0	0	0	0	0	0	0	0	0	0	0	0	0	1	0	0	0	0.015	0.000	0.100	0.000	-3.90689059560852
hsa-miR-6803-3p	hsa-mir-6803	UCCCUCGCCUUCUCACCCUCAG	chr19	22	0.000	0.000	0.000	0.000	0.000	2.256	0.000	1.435	0.249	0.000	5.137	0.000	0.046	2.562	0.097	0.000	0.451	0.128	0.000	0.000	0	0	0	0	0	47	0	30	3	0	80	0	1	46	2	0	3	2	0	0	0.842	0.394	13.400	8.000	-1.09562460361002
hsa-miR-6804-5p	hsa-mir-6804	UGAGGGUGUCAGCAGGUGACG	chr19	21	0.000	0.000	0.000	1.629	0.000	0.000	0.000	0.000	0.000	0.000	0.000	0.000	0.000	0.000	0.000	1.200	0.000	0.000	0.000	0.000	0	0	0	22	0	0	0	0	0	0	0	0	0	0	0	11	0	0	0	0	0.120	0.163	1.100	2.200	0.441837558622559
hsa-miR-6805-5p	hsa-mir-6805	UAGGGGGCGGCUUGUGGAGUGU	chr19	22	0.000	0.000	0.000	0.000	0.000	0.000	0.000	0.000	0.000	0.000	0.000	0.000	0.000	0.000	0.000	0.000	0.903	0.000	0.000	0.000	0	0	0	0	0	0	0	0	0	0	0	0	0	0	0	0	6	0	0	0	0.090	0.000	0.600	0.000	-6.49185309632967
hsa-miR-6806-3p	hsa-mir-6806	UGAAGCUCUGACAUUCCUGCAG	chr19	22	0.000	0.000	0.000	0.000	0.000	0.000	0.000	0.000	1.080	0.000	0.000	0.000	0.000	0.000	0.000	0.000	0.000	0.000	0.000	0.000	0	0	0	0	0	0	0	0	13	0	0	0	0	0	0	0	0	0	0	0	0.000	0.108	0.000	1.300	6.75488750216347
hsa-miR-6807-3p	hsa-mir-6807	CACUGCAUUCCUGCUUGGCCCAG	chr19	23	0.000	0.000	0.000	0.000	0.000	0.000	0.000	0.000	0.000	0.000	0.000	0.000	0.000	0.000	0.000	0.000	2.708	0.000	0.000	0.000	0	0	0	0	0	0	0	0	0	0	0	0	0	0	0	0	18	0	0	0	0.271	0.000	1.800	0.000	-8.08214904135387
hsa-miR-6810-3p	hsa-mir-6810	UCCCCUGCUCCCUUGUUCCCCAG	chr2	23	0.000	0.000	0.000	0.000	0.000	0.000	0.000	0.000	1.080	0.000	0.000	0.000	0.000	0.000	0.000	0.000	0.000	0.000	0.000	0.000	0	0	0	0	0	0	0	0	13	0	0	0	0	0	0	0	0	0	0	0	0.000	0.108	0.000	1.300	6.75488750216347
hsa-miR-6810-5p	hsa-mir-6810	AUGGGGACAGGGAUCAGCAUGGC	chr2	23	0.000	0.000	0.000	0.000	0.000	0.000	0.000	0.000	1.661	0.000	0.000	0.000	0.000	0.000	0.000	0.000	0.000	0.000	0.000	3.270	0	0	0	0	0	0	0	0	20	0	0	0	0	0	0	0	0	0	0	47	0.327	0.166	4.700	2.000	-0.978107394151158
hsa-miR-6812-3p	hsa-mir-6812	CCGCUCUUCCCCUGACCCCAG	chr20	21	0.000	0.000	5.296	0.000	0.000	0.000	0.000	0.000	0.000	0.000	0.000	0.000	0.046	0.000	0.000	0.000	0.000	0.000	0.000	0.000	0	0	122	0	0	0	0	0	0	0	0	0	1	0	0	0	0	0	0	0	0.005	0.530	0.100	12.200	6.7279204545632
hsa-miR-6813-3p	hsa-mir-6813	AACCUUGGCCCCUCUCCCCAG	chr20	21	0.000	0.098	0.043	0.000	0.000	0.000	0.000	0.000	0.914	0.000	0.193	0.000	0.000	0.000	0.000	1.418	0.000	0.000	6.463	0.000	0	2	1	0	0	0	0	0	11	0	3	0	0	0	0	13	0	0	105	0	0.807	0.106	12.100	1.400	-2.92850440871458
hsa-miR-6813-5p	hsa-mir-6813	CAGGGGCUGGGGUUUCAGGUUCU	chr20	23	0.000	0.000	0.000	1.481	0.000	0.000	0.000	0.000	0.000	0.000	0.000	0.000	0.000	0.000	0.000	0.000	0.000	0.000	0.000	0.000	0	0	0	20	0	0	0	0	0	0	0	0	0	0	0	0	0	0	0	0	0.000	0.148	0.000	2.000	7.20945336562895
hsa-miR-6817-3p	hsa-mir-6817	UCUCUCUGACUCCAUGGCA	chr22	19	0.000	0.000	0.000	0.000	0.000	0.000	0.000	0.000	1.246	0.000	0.000	0.000	0.000	0.000	0.000	1.854	0.000	0.000	0.000	0.000	0	0	0	0	0	0	0	0	15	0	0	0	0	0	0	17	0	0	0	0	0.185	0.125	1.700	1.500	-0.565597175854225
hsa-miR-6818-5p	hsa-mir-6818	UUGUGUGAGUACAGAGAGCAUC	chr22	22	0.000	0.000	0.000	1.407	0.000	0.000	0.000	0.000	0.000	0.000	0.000	0.000	0.000	0.000	0.000	0.000	0.903	0.000	0.000	0.000	0	0	0	19	0	0	0	0	0	0	0	0	0	0	0	0	6	0	0	0	0.090	0.141	0.600	1.900	0.647698256069119
hsa-miR-6819-3p	hsa-mir-6819	AAGCCUCUGUCCCCACCCCAG	chr22	21	0.059	0.000	0.000	0.148	0.041	0.000	0.000	0.000	2.409	0.058	8.605	0.000	0.000	0.000	0.049	2.727	0.000	0.000	0.000	0.070	1	0	0	2	1	0	0	0	29	1	134	0	0	0	1	25	0	0	0	1	1.145	0.271	16.100	3.400	-2.07898284163043
hsa-miR-6819-5p	hsa-mir-6819	UUGGGGUGGAGGGCCAAGGAGC	chr22	22	0.000	0.000	0.000	0.000	0.000	0.000	0.000	0.000	0.000	0.000	0.000	0.000	0.000	0.000	0.000	0.000	0.150	0.000	0.000	0.000	0	0	0	0	0	0	0	0	0	0	0	0	0	0	0	0	1	0	0	0	0.015	0.000	0.100	0.000	-3.90689059560852
hsa-miR-6820-5p	hsa-mir-6820	UGCGGCAGAGCUGGGGUCA	chr22	19	0.000	0.000	0.000	0.000	0.000	0.000	0.000	0.000	0.000	0.000	0.000	0.000	0.000	0.000	0.000	0.000	0.301	0.000	0.000	0.000	0	0	0	0	0	0	0	0	0	0	0	0	0	0	0	0	2	0	0	0	0.030	0.000	0.200	0.000	-4.90689059560852
hsa-miR-6821-5p	hsa-mir-6821	GUGCGUGGUGGCUCGAGGCGGGG	chr22	23	0.000	0.000	0.000	0.000	0.000	0.000	0.000	0.000	0.000	0.116	0.000	0.000	0.000	0.000	0.000	0.000	0.000	0.000	0.000	0.000	0	0	0	0	0	0	0	0	0	2	0	0	0	0	0	0	0	0	0	0	0.000	0.012	0.000	0.200	3.58496250072116
hsa-miR-6824-3p	hsa-mir-6824	UCUCUGGUCUUGCCACCCCAG	chr3	21	0.000	0.000	0.130	0.074	0.000	0.000	0.000	0.000	0.000	0.000	0.000	0.000	0.000	0.000	0.000	0.000	0.000	0.000	0.000	0.000	0	0	3	1	0	0	0	0	0	0	0	0	0	0	0	0	0	0	0	0	0.000	0.020	0.000	0.400	4.32192809488736
hsa-miR-6829-3p	hsa-mir-6829	UGCCUCCUCCGUGGCCUCAG	chr3	20	0.000	0.000	0.000	0.000	0.000	0.000	0.000	0.000	0.000	0.000	0.000	0.000	0.000	0.000	0.000	0.327	0.000	0.000	0.000	0.000	0	0	0	0	0	0	0	0	0	0	0	0	0	0	0	3	0	0	0	0	0.033	0.000	0.300	0.000	-5.04439411935845
hsa-miR-6832-5p	hsa-mir-6832	AGUAGAGAGGAAAAGUUAGGGUC	chr6	23	0.000	0.000	0.000	0.000	0.000	0.000	0.000	0.000	0.000	0.000	0.000	0.000	0.000	0.000	0.000	3.926	1.354	0.000	0.000	3.409	0	0	0	0	0	0	0	0	0	0	0	0	0	0	0	36	9	0	0	49	0.869	0.000	9.400	0.000	-9.7632123668144
hsa-miR-6833-3p	hsa-mir-6833	UUUCUCUCUCCACUUCCUCAG	chr6	21	0.000	0.000	0.000	0.000	0.000	0.000	0.000	0.096	0.000	0.000	0.000	0.000	0.000	0.000	0.000	0.000	0.000	0.000	0.000	0.000	0	0	0	0	0	0	0	2	0	0	0	0	0	0	0	0	0	0	0	0	0.000	0.010	0.000	0.200	3.32192809488736
hsa-miR-6837-5p	hsa-mir-6837	ACCAGGGCCAGCAGGGAAUGU	chr7	21	0.000	0.000	0.000	0.000	0.000	0.000	0.000	0.000	0.000	0.000	0.000	0.000	0.000	0.000	0.000	0.000	0.451	0.000	0.000	0.000	0	0	0	0	0	0	0	0	0	0	0	0	0	0	0	0	3	0	0	0	0.045	0.000	0.300	0.000	-5.49185309632967
hsa-miR-6838-5p	hsa-mir-6838	AAGCAGCAGUGGCAAGACUCCU	chr7	22	0.000	0.000	0.000	0.000	0.000	0.000	0.000	0.000	0.664	0.000	0.000	0.000	0.000	0.000	0.000	0.000	0.000	0.000	0.000	0.000	0	0	0	0	0	0	0	0	8	0	0	0	0	0	0	0	0	0	0	0	0.000	0.066	0.000	0.800	6.04439411935845
hsa-miR-6842-3p	hsa-mir-6842	UUGGCUGGUCUCUGCUCCGCAG	chr8	22	0.059	3.243	0.043	63.400	0.000	0.000	1.932	0.096	31.809	5.403	0.064	0.000	0.000	0.000	4.576	29.229	26.929	0.000	5.416	18.922	1	66	1	856	0	0	35	2	383	93	1	0	0	0	94	268	179	0	88	272	8.514	10.599	90.200	143.700	0.316019159830101
hsa-miR-6842-5p	hsa-mir-6842	UGGGGGUGGUCUCUAGCCAAGG	chr8	22	0.000	0.000	0.000	5.259	0.000	1.488	0.662	1.148	3.073	0.000	0.000	0.000	0.000	0.000	0.000	2.618	1.504	0.000	2.154	7.374	0	0	0	71	0	31	12	24	37	0	0	0	0	0	0	24	10	0	35	106	1.365	1.163	17.500	17.500	-0.231049854333996
hsa-miR-6843-3p	hsa-mir-6843	AUGGUCUCCUGUUCUCUGCAG	chr8	21	0.000	0.000	0.000	0.000	0.000	3.888	0.000	0.000	2.159	0.000	0.000	0.000	0.000	0.000	0.000	0.000	0.602	0.000	0.000	0.000	0	0	0	0	0	81	0	0	26	0	0	0	0	0	0	0	4	0	0	0	0.060	0.605	0.400	10.700	3.33390073655344
hsa-miR-6847-5p	hsa-mir-6847	ACAGAGGACAGUGGAGUGUGAGC	chr8	23	0.000	0.000	0.000	0.000	0.000	0.000	0.000	0.000	0.000	0.000	0.000	0.000	0.000	0.000	0.000	0.000	1.053	0.000	0.000	0.000	0	0	0	0	0	0	0	0	0	0	0	0	0	0	0	0	7	0	0	0	0.105	0.000	0.700	0.000	-6.71424551766612
hsa-miR-6850-5p	hsa-mir-6850	GUGCGGAACGCUGGCCGGGGCG	chr8	22	0.000	0.000	0.000	1.704	0.000	0.000	0.000	0.000	0.000	0.000	0.000	0.000	0.000	0.000	0.000	0.000	0.000	4.147	0.000	4.591	0	0	0	23	0	0	0	0	0	0	0	0	0	0	0	0	0	65	0	66	0.874	0.170	13.100	2.300	-2.3620985333629
hsa-miR-6852-3p	hsa-mir-6852	UGUCCUCUGUUCCUCAG	chr9	17	0.000	0.000	0.000	0.000	0.000	0.000	0.000	0.000	0.415	0.000	0.000	0.000	0.000	0.000	0.000	0.000	0.451	0.000	0.000	0.000	0	0	0	0	0	0	0	0	5	0	0	0	0	0	0	0	3	0	0	0	0.045	0.042	0.300	0.500	-0.0995356735509142
hsa-miR-6852-5p	hsa-mir-6852	CCCUGGGGUUCUGAGGACAUG	chr9	21	7.773	3.931	0.087	61.104	0.041	0.000	3.808	0.000	17.026	0.000	0.000	0.000	0.000	0.000	0.000	24.430	12.637	0.064	0.000	10.435	132	80	2	825	1	0	69	0	205	0	0	0	0	0	0	224	84	1	0	150	4.757	9.377	45.900	131.400	0.979074407312911
hsa-miR-6855-5p	hsa-mir-6855	UUGGGGUUUGGGGUGCAGACAUUGC	chr9	25	0.000	0.000	0.000	0.000	0.000	0.000	0.000	0.000	0.000	0.000	0.000	0.000	0.000	0.000	0.000	0.000	0.000	0.000	0.000	0.487	0	0	0	0	0	0	0	0	0	0	0	0	0	0	0	0	0	0	0	7	0.049	0.000	0.700	0.000	-5.61470984411521
hsa-miR-6858-3p	hsa-mir-6858	CAGCCAGCCCCUGCUCACCCCU	chrX	22	0.000	0.000	0.043	3.037	0.000	0.000	0.000	0.000	0.581	0.000	0.000	0.000	0.000	0.000	0.000	0.000	0.752	0.000	0.000	0.000	0	0	1	41	0	0	0	0	7	0	0	0	0	0	0	0	5	0	0	0	0.075	0.366	0.500	4.900	2.28688114778816
hsa-miR-6862-5p	hsa-mir-6862-1	CGGGCAUGCUGGGAGAGACUUU	chr16	22	0.000	0.000	0.000	0.000	0.000	0.000	0.000	0.000	0.000	0.000	0.000	0.000	0.000	0.000	0.000	1.745	0.602	0.000	0.000	0.000	0	0	0	0	0	0	0	0	0	0	0	0	0	0	0	16	4	0	0	0	0.235	0.000	2.000	0.000	-7.876516946565
hsa-miR-6876-5p	hsa-mir-6876	CAGGAAGGAGACAGGCAGUUCA	chr8	22	0.000	0.000	0.000	0.000	0.000	0.000	1.987	0.000	0.000	0.000	0.000	0.000	0.000	0.000	0.000	0.000	0.000	0.000	0.000	0.000	0	0	0	0	0	0	36	0	0	0	0	0	0	0	0	0	0	0	0	0	0.000	0.199	0.000	3.600	7.63662462054365
hsa-miR-6879-3p	hsa-mir-6879	UGUCACCCGCUCCUUGCCCAG	chr11	21	0.000	0.000	0.000	0.074	0.000	0.000	0.000	0.000	0.000	0.000	0.000	0.000	0.000	0.000	0.000	0.000	0.000	0.000	0.000	0.000	0	0	0	1	0	0	0	0	0	0	0	0	0	0	0	0	0	0	0	0	0.000	0.007	0.000	0.100	2.8073549220576
hsa-miR-6882-5p	hsa-mir-6882	UACAAGUCAGGAGCUGAAGCAG	chr15	22	0.000	0.000	0.000	0.000	0.000	0.000	0.000	0.000	2.658	0.000	0.000	0.000	0.000	0.000	0.000	2.508	0.000	0.000	0.000	0.000	0	0	0	0	0	0	0	0	32	0	0	0	0	0	0	23	0	0	0	0	0.251	0.266	2.300	3.200	0.0837388815504175
hsa-miR-6884-5p	hsa-mir-6884	AGAGGCUGAGAAGGUGAUGUUG	chr17	22	0.000	0.000	0.000	0.000	0.000	0.000	0.000	0.000	1.246	0.000	0.000	0.000	2.540	0.000	0.000	0.000	0.000	0.000	0.000	0.000	0	0	0	0	0	0	0	0	15	0	0	0	55	0	0	0	0	0	0	0	0.254	0.125	5.500	1.500	-1.02290040211008
hsa-miR-6891-5p	hsa-mir-6891	UAAGGAGGGGGAUGAGGGG	chr6	19	0.059	0.000	0.000	0.000	1.564	0.000	0.000	0.000	0.000	0.000	0.000	0.000	0.000	0.000	0.000	0.000	0.000	0.000	0.000	0.000	1	0	0	0	38	0	0	0	0	0	0	0	0	0	0	0	0	0	0	0	0.000	0.162	0.000	3.900	7.33985000288462
hsa-miR-6892-5p	hsa-mir-6892	GUAAGGGACCGGAGAGUAGGA	chr7	21	0.000	0.000	0.000	0.074	0.000	0.000	0.000	0.000	0.000	0.000	0.000	0.000	0.000	0.000	0.000	2.945	0.000	0.000	0.000	0.000	0	0	0	1	0	0	0	0	0	0	0	0	0	0	0	27	0	0	0	0	0.294	0.007	2.700	0.100	-5.39231742277876
hsa-miR-6894-3p	hsa-mir-6894	UUGCCUGCCCUCUUCCUCCAG	chrX	21	0.000	0.049	8.682	0.000	0.000	0.000	0.000	0.000	0.000	0.000	0.064	0.000	0.000	0.000	0.000	0.109	0.000	0.000	0.000	0.000	0	1	200	0	0	0	0	0	0	0	1	0	0	0	0	1	0	0	0	0	0.017	0.873	0.200	20.100	5.6823750023791
hsa-miR-7-1-3p	hsa-mir-7-1	CAACAAAUCACAGUCUGCCAUA	chr9	22	0.471	3.047	0.087	48.291	0.535	0.288	5.243	0.191	150.907	0.407	0.064	0.000	0.508	0.111	0.438	29.338	45.434	4.913	0.246	20.661	8	62	2	652	13	6	95	4	1817	7	1	0	11	2	9	269	302	77	4	297	10.171	20.947	97.200	266.600	1.04228210781518
hsa-miR-7-5p	hsa-mir-7-2	UGGAAGACUAGUGAUUUUGUUGUU	chr15	24	0.000	0.000	0.000	5.999	11.397	26.114	48.952	20.431	2302.223	0.000	0.000	0.000	7.435	20.443	0.000	4.581	720.019	0.064	276.605	461.779	0	0	0	81	277	544	887	427	27720	0	0	0	161	367	0	42	4786	1	4494	6638	149.093	241.512	1648.900	2993.600	0.695882350120373
hsa-miR-708-5p	hsa-mir-708	AAGGAGCUUACAAUCUAGCUGGG	chr11	23	0.000	0.049	0.130	0.000	0.206	0.048	0.552	0.000	0.000	0.058	0.000	0.000	0.139	0.111	0.097	0.218	0.000	0.383	0.000	0.417	0	1	3	0	5	1	10	0	0	1	0	0	3	2	2	2	0	6	0	6	0.137	0.104	2.100	2.100	-0.397592364819435
hsa-miR-7108-3p	hsa-mir-7108	ACCCGCCCGUCUCCCCACAG	chr19	20	0.000	0.000	0.000	0.000	0.000	0.000	0.000	0.000	0.000	0.000	0.000	0.000	0.000	0.000	0.000	0.000	0.451	0.000	0.000	0.000	0	0	0	0	0	0	0	0	0	0	0	0	0	0	0	0	3	0	0	0	0.045	0.000	0.300	0.000	-5.49185309632967
hsa-miR-7110-3p	hsa-mir-7110	UCUCUCUCCCACUUCCCUGCAG	chr3	22	0.000	0.000	0.000	0.000	0.000	0.000	0.000	0.000	0.581	0.000	0.000	0.000	0.000	0.000	0.000	0.000	0.000	0.000	0.000	0.000	0	0	0	0	0	0	0	0	7	0	0	0	0	0	0	0	0	0	0	0	0.000	0.058	0.000	0.700	5.85798099512757
hsa-miR-7110-5p	hsa-mir-7110	UGGGGGUGUGGGGAGAGAGAG	chr3	21	0.000	0.000	0.000	0.000	0.000	0.000	0.000	0.000	0.831	0.000	0.000	0.000	0.000	0.000	0.000	0.000	0.000	0.000	0.000	0.000	0	0	0	0	0	0	0	0	10	0	0	0	0	0	0	0	0	0	0	0	0.000	0.083	0.000	1.000	6.37503943134693
hsa-miR-7112-3p	hsa-mir-7112	UGCAUCACAGCCUUUGGCCCUAG	chr8	23	0.000	0.000	0.000	0.370	0.000	0.000	0.000	0.000	0.000	0.000	0.000	0.000	0.000	0.000	0.000	1.963	0.000	0.000	0.000	0.000	0	0	0	5	0	0	0	0	0	0	0	0	0	0	0	18	0	0	0	0	0.196	0.037	1.800	0.500	-2.40525647848626
hsa-miR-744-3p	hsa-mir-744	CUGUUGCCACUAACCUCAACCU	chr17	22	0.000	0.000	0.000	8.518	0.082	0.048	0.110	0.000	3.820	0.000	0.000	0.000	0.000	0.000	0.049	10.906	6.168	0.064	0.000	2.157	0	0	0	115	2	1	2	0	46	0	0	0	0	0	1	100	41	1	0	31	1.934	1.258	17.400	16.600	-0.620455872597552
hsa-miR-744-5p	hsa-mir-744	UGCGGGGCUAGGGCUAACAGCA	chr17	22	0.059	2.850	0.260	70.362	0.123	0.000	0.110	0.287	61.376	0.000	0.000	0.091	0.046	0.000	0.049	36.863	19.558	8.614	7.140	34.574	1	58	6	950	3	0	2	6	739	0	0	2	1	0	1	338	130	135	116	497	10.693	13.543	122.000	176.500	0.340880686707605
hsa-miR-758-3p	hsa-mir-758	UUUGUGACCUGGUCCACUAACC	chr14	22	0.000	0.000	0.043	6.296	0.000	0.000	0.055	0.000	2.325	0.000	0.000	0.000	0.000	0.000	0.000	1.091	0.150	0.000	0.000	0.070	0	0	1	85	0	0	1	0	28	0	0	0	0	0	0	10	1	0	0	1	0.131	0.872	1.200	11.500	2.73476132323948
hsa-miR-760	hsa-mir-760	CGGCUCUGGGUCUGUGGGGA	chr1	20	0.000	0.049	0.043	7.629	0.000	0.000	0.055	0.000	4.402	5.345	0.000	13.893	0.000	2.395	0.049	2.399	1.204	0.000	0.000	0.070	0	1	1	103	0	0	1	0	53	92	0	307	0	43	1	22	8	0	0	1	2.001	1.752	38.200	25.100	-0.191718392304568
hsa-miR-766-3p	hsa-mir-766	ACUCCAGCCCCACAGCCUCAGC	chrX	22	5.771	16.954	7.380	87.027	2.181	5.329	5.188	2.440	116.108	6.856	0.064	0.000	4.341	0.501	8.810	85.505	34.301	10.783	16.188	62.401	98	345	170	1175	53	111	94	51	1398	118	1	0	94	9	181	784	228	169	263	897	22.289	25.523	262.600	361.300	0.195466023670451
hsa-miR-766-5p	hsa-mir-766	AGGAGGAAUUGGUGCUGGUCUU	chrX	22	0.000	0.000	0.000	8.666	0.000	0.000	0.000	0.000	3.239	0.000	0.000	0.000	0.000	0.000	0.000	10.361	3.009	0.000	0.062	0.000	0	0	0	117	0	0	0	0	39	0	0	0	0	0	0	95	20	0	1	0	1.343	1.190	11.600	15.600	-0.174497731232137
hsa-miR-769-3p	hsa-mir-769	CUGGGAUCUCCGGGGUCUUGGUU	chr19	23	0.059	0.000	0.000	5.925	0.000	0.000	0.000	0.048	3.987	0.000	0.000	0.000	0.000	0.000	0.000	5.889	4.664	0.000	0.000	11.200	1	0	0	80	0	0	0	1	48	0	0	0	0	0	0	54	31	0	0	161	2.175	1.002	24.600	13.000	-1.11813289242824
hsa-miR-769-5p	hsa-mir-769	UGAGACCUCUGGGUUCUGAGCU	chr19	22	0.000	0.000	0.000	5.629	0.000	0.048	0.221	0.000	1.661	0.000	0.000	0.000	0.000	0.000	0.000	0.000	1.204	0.510	0.000	0.070	0	0	0	76	0	1	4	0	20	0	0	0	0	0	0	0	8	8	0	1	0.178	0.756	1.700	10.100	2.08650899325468
hsa-miR-7702	hsa-mir-7702	CUUAGACUGCCAGACUCCCUGA	chr9	22	0.000	0.000	0.000	0.000	0.000	0.000	0.000	0.000	0.000	0.000	1.862	0.000	0.000	0.000	0.000	0.000	0.000	0.000	0.000	0.000	0	0	0	0	0	0	0	0	0	0	29	0	0	0	0	0	0	0	0	0	0.186	0.000	2.900	0.000	-7.53915881110803
hsa-miR-7704	hsa-mir-7704	CGGGGUCGGCGGCGACGUG	chr2	19	0.000	0.000	0.000	0.000	0.000	0.000	0.000	0.000	0.000	0.000	0.000	0.000	0.000	0.000	0.000	0.000	0.000	1.085	0.062	0.000	0	0	0	0	0	0	0	0	0	0	0	0	0	0	0	0	0	17	1	0	0.115	0.000	1.800	0.000	-6.84549005094438
hsa-miR-7705	hsa-mir-7705	AAUAGCUCAGAAUGUCAGUUCUG	chr8	23	0.000	0.000	0.000	0.000	0.000	0.000	0.000	0.000	2.159	0.000	0.000	0.000	0.000	0.000	0.000	1.309	0.752	0.000	0.000	0.000	0	0	0	0	0	0	0	0	26	0	0	0	0	0	0	12	5	0	0	0	0.206	0.216	1.700	2.600	0.0683869749802501
hsa-miR-7706	hsa-mir-7706	UGAAGCGCCUGUGCUCUGCCGAGA	chr15	24	0.000	0.000	0.000	0.000	0.000	0.000	0.000	0.000	0.000	0.000	0.000	0.000	0.000	0.000	0.000	0.000	0.000	0.064	0.000	0.000	0	0	0	0	0	0	0	0	0	0	0	0	0	0	0	0	0	1	0	0	0.006	0.000	0.100	0.000	-2.58496250072116
hsa-miR-7849-3p	hsa-mir-7849	GACAAUUGUUGAUCUUGGGCCU	chr4	22	0.000	0.000	0.043	5.925	0.000	0.000	0.000	0.000	8.887	0.000	0.000	0.000	0.000	0.000	0.000	3.926	1.655	0.000	0.000	1.670	0	0	1	80	0	0	0	0	107	0	0	0	0	0	0	36	11	0	0	24	0.725	1.486	7.100	18.800	1.0353812156363
hsa-miR-7850-5p	hsa-mir-7850	GUUUGGACAUAGUGUGGCUGG	chr19	21	0.000	0.000	0.000	0.000	0.000	0.000	0.000	0.000	1.163	0.000	0.000	0.000	0.000	0.000	0.000	0.000	1.204	0.000	0.000	0.000	0	0	0	0	0	0	0	0	14	0	0	0	0	0	0	0	8	0	0	0	0.120	0.116	0.800	1.400	-0.0489096004809462
hsa-miR-7852-3p	hsa-mir-7852	UAUGUAGUAGUCAAAGGCAUUU	chr1	22	0.000	0.000	0.000	0.000	0.000	0.000	0.000	0.000	0.000	0.000	0.000	0.000	0.000	0.000	0.000	1.091	0.000	0.000	0.000	0.000	0	0	0	0	0	0	0	0	0	0	0	0	0	0	0	10	0	0	0	0	0.109	0.000	1.000	0.000	-6.76818432477693
hsa-miR-7854-3p	hsa-mir-7854	UGAGGUGACCGCAGAUGGGAA	chr16	21	0.000	0.000	0.000	2.074	0.000	0.000	0.000	0.000	5.565	0.000	0.000	0.000	0.000	0.000	0.000	4.472	0.000	0.000	0.000	0.000	0	0	0	28	0	0	0	0	67	0	0	0	0	0	0	41	0	0	0	0	0.447	0.764	4.100	9.500	0.773297806852431
hsa-miR-7855-5p	hsa-mir-7855	UUGGUGAGGACCCCAAGCUCGG	chr14	22	0.000	0.000	0.000	0.000	0.000	0.000	0.000	0.000	0.914	0.000	0.000	0.000	0.000	0.000	0.000	1.636	0.903	0.000	0.000	0.000	0	0	0	0	0	0	0	0	11	0	0	0	0	0	0	15	6	0	0	0	0.254	0.091	2.100	1.100	-1.48089004657347
hsa-miR-7856-5p	hsa-mir-7856	UUUUAAGGACACUGAGGGAUC	chr1	21	0.059	0.000	0.000	1.185	0.000	0.000	0.000	0.000	0.000	0.000	0.000	0.000	0.000	0.000	0.000	2.181	0.000	0.000	0.000	0.000	1	0	0	16	0	0	0	0	0	0	0	0	0	0	0	20	0	0	0	0	0.218	0.124	2.000	1.700	-0.813988014390051
hsa-miR-7976	hsa-mir-7976	UGCCCUGAGACUUUUGCUC	chr3	19	0.000	0.000	0.000	0.000	0.000	0.000	0.000	0.000	0.415	0.000	0.000	0.000	0.000	0.000	0.000	0.000	0.000	0.000	0.000	0.000	0	0	0	0	0	0	0	0	5	0	0	0	0	0	0	0	0	0	0	0	0.000	0.042	0.000	0.500	5.39231742277876
hsa-miR-8485	hsa-mir-8485	CACACACACACACACACGUAU	chr2	21	0.000	0.000	0.000	0.000	0.000	0.000	0.000	0.000	0.000	0.000	0.000	0.000	0.000	0.000	0.000	0.000	0.000	0.000	0.000	4.730	0	0	0	0	0	0	0	0	0	0	0	0	0	0	0	0	0	0	0	68	0.473	0.000	6.800	0.000	-8.88569637333939
hsa-miR-874-3p	hsa-mir-874	CUGCCCUGGCCCGAGGGACCGA	chr5	22	0.000	0.000	0.000	3.111	0.041	0.000	3.753	6.077	3.405	0.000	0.000	0.000	0.000	0.000	0.000	6.326	8.274	0.000	4.247	0.070	0	0	0	42	1	0	68	127	41	0	0	0	0	0	0	58	55	0	69	1	1.892	1.639	18.300	27.900	-0.207096234239936
hsa-miR-877-3p	hsa-mir-877	UCCUCUUCUCCCUCCUCCCAG	chr6	21	0.000	0.000	0.000	0.074	0.000	0.000	0.000	0.000	0.249	0.000	0.000	0.000	0.000	0.000	0.000	0.000	0.000	0.000	0.000	0.070	0	0	0	1	0	0	0	0	3	0	0	0	0	0	0	0	0	0	0	1	0.007	0.032	0.100	0.400	2.1926450779424
hsa-miR-877-5p	hsa-mir-877	GUAGAGGAGAUGGCGCAGGG	chr6	20	0.000	0.000	0.608	5.185	0.000	7.873	3.477	0.191	22.840	13.886	0.000	0.000	4.526	0.111	8.518	37.409	10.381	0.191	36.007	8.696	0	0	14	70	0	164	63	4	275	239	0	0	98	2	175	343	69	3	585	125	10.584	5.406	140.000	82.900	-0.969251549743982
hsa-miR-885-3p	hsa-mir-885	AGGCAGCGGGGUGUAGUGGAUA	chr3	22	0.000	0.000	0.000	0.000	0.000	0.000	0.166	0.048	0.000	0.000	0.000	0.000	0.000	0.000	0.049	0.000	0.000	0.000	0.000	0.000	0	0	0	0	0	0	3	1	0	0	0	0	0	0	1	0	0	0	0	0	0.005	0.021	0.100	0.400	2.0703893278914
hsa-miR-885-5p	hsa-mir-885	UCCAUUACACUACCCUGCCUCU	chr3	22	8.127	0.934	6.859	2.148	5.308	8.929	16.170	11.579	2.409	5.984	37.245	0.000	1.986	13.814	1.460	3.381	0.000	16.270	5.663	8.765	138	19	158	29	129	186	293	242	29	103	580	0	43	248	30	31	0	255	92	126	8.858	6.845	140.500	132.600	-0.371930455740054
hsa-miR-889-3p	hsa-mir-889	UUAAUAUCGGACAACCAUUGU	chr14	21	0.000	0.000	0.087	27.108	0.000	0.000	0.000	0.000	51.244	0.000	0.064	0.000	0.000	0.000	0.000	13.524	6.619	0.000	0.000	0.000	0	0	2	366	0	0	0	0	617	0	1	0	0	0	0	124	44	0	0	0	2.021	7.844	16.900	98.500	1.95652021381241
hsa-miR-889-5p	hsa-mir-889	AAUGGCUGUCCGUAGUAUGGUC	chr14	22	0.000	0.000	0.000	0.963	0.000	0.000	0.000	0.000	0.664	0.000	0.000	0.000	0.000	0.000	0.000	1.091	0.903	0.000	0.000	0.000	0	0	0	13	0	0	0	0	8	0	0	0	0	0	0	10	6	0	0	0	0.199	0.163	1.600	2.100	-0.287896466312571
hsa-miR-9-3p	hsa-mir-9-1	AUAAAGCUAGAUAACCGAAAGU	chr1	22	0.000	0.197	0.000	1.481	0.000	0.000	0.000	0.000	0.000	0.116	0.000	0.045	0.000	0.056	0.000	0.763	0.752	0.000	0.000	0.000	0	4	0	20	0	0	0	0	0	2	0	1	0	1	0	7	5	0	0	0	0.162	0.179	1.400	2.600	0.143965774379632
hsa-miR-9-5p	hsa-mir-9-1	UCUUUGGUUAUCUAGCUGUAUGA	chr1	23	0.000	0.098	0.000	1.333	0.000	0.000	0.110	0.000	1.163	0.232	0.000	0.000	0.000	0.000	0.000	0.000	1.956	0.000	0.000	3.687	0	2	0	18	0	0	2	0	14	4	0	0	0	0	0	0	13	0	0	53	0.564	0.294	6.600	4.000	-0.939879007562429
hsa-miR-92a-1-5p	hsa-mir-92a-1	AGGUUGGGAUCGGUUGCAAUGCU	chr13	23	0.000	0.000	0.000	2.296	0.000	0.000	0.000	1.866	2.824	0.000	0.000	0.000	0.000	0.000	0.000	1.091	2.558	0.128	0.000	0.070	0	0	0	31	0	0	0	39	34	0	0	0	0	0	0	10	17	2	0	1	0.385	0.699	3.000	10.400	0.860434009793173
hsa-miR-92a-3p	hsa-mir-92a-1	UAUUGCACUUGUCCCGGCCUGU	chr13	22	4657.388	3708.111	3177.316	6262.373	674.451	4952.817	3560.831	4170.649	6643.060	5623.423	5919.334	134.944	3735.970	5460.459	2965.891	9387.572	3796.425	5795.372	3551.913	4002.479	79087	75459	73193	84552	16392	103174	64522	87163	79986	96786	92179	2982	80898	98028	60931	86075	25235	90831	57708	57535	4475.036	4343.042	65240.200	76031.400	-0.0431933837234581
hsa-miR-92b-3p	hsa-mir-92b	UAUUGCACUCGUCCCGGCCUCC	chr1	22	60.362	5.848	32.254	80.139	2.633	66.390	9.327	4.546	90.860	65.655	81.875	0.181	23.599	13.257	24.874	52.241	20.912	38.027	15.757	48.001	1025	119	743	1082	64	1383	169	95	1094	1130	1275	4	511	238	511	479	139	596	256	690	31.872	41.801	469.900	690.400	0.391247903610111
hsa-miR-92b-5p	hsa-mir-92b	AGGGACGGGACGCGGUGCAGUG	chr1	22	0.000	1.523	0.000	0.000	0.000	0.000	0.000	2.727	0.000	4.300	6.100	0.000	0.000	0.000	0.049	7.743	1.053	0.000	0.000	9.809	0	31	0	0	0	0	0	57	0	74	95	0	0	0	1	71	7	0	0	141	2.475	0.855	31.500	16.200	-1.53343220008107
hsa-miR-93-3p	hsa-mir-93	ACUGCUGAGCUAGCACUUCCCG	chr7	22	0.059	0.000	0.000	13.702	0.000	0.000	0.000	0.000	12.707	0.813	0.064	0.000	0.000	0.000	0.000	18.650	6.770	0.000	0.000	0.000	1	0	0	185	0	0	0	0	153	14	1	0	0	0	0	171	45	0	0	0	2.548	2.728	21.700	35.300	0.098478366767872
hsa-miR-93-5p	hsa-mir-93	CAAAGUGCUGUUCGUGCAGGUAG	chr7	23	36.394	11.302	1.259	960.776	2.140	21.938	23.400	8.517	589.675	51.827	29.539	1.539	18.703	8.467	1.120	366.887	345.417	51.235	81.923	184.628	618	230	29	12972	52	457	424	178	7100	892	460	34	405	152	23	3364	2296	803	1331	2654	108.946	170.723	1152.200	2295.200	0.648044204756211
hsa-miR-935	hsa-mir-935	CCAGUUACCGCUUCCGCUACCGC	chr19	23	0.236	0.295	0.130	0.518	0.411	5.377	2.870	4.928	0.000	0.174	0.128	0.000	0.092	0.111	0.438	1.854	1.504	1.723	0.123	1.948	4	6	3	7	10	112	52	103	0	3	2	0	2	2	9	17	10	27	2	28	0.792	1.494	9.900	30.000	0.915607812709627
hsa-miR-937-3p	hsa-mir-937	AUCCGCGCUCUGACUCUCUGCC	chr8	22	0.000	0.000	0.000	0.000	0.000	0.000	0.000	0.000	1.080	0.000	0.000	0.000	0.000	0.000	0.000	0.000	0.000	0.000	0.000	0.000	0	0	0	0	0	0	0	0	13	0	0	0	0	0	0	0	0	0	0	0	0.000	0.108	0.000	1.300	6.75488750216347
hsa-miR-939-5p	hsa-mir-939	UGGGGAGCUGAGGCUCUGGGGGUG	chr8	24	0.000	0.000	0.000	0.000	0.000	0.000	0.000	0.000	0.000	6.391	0.000	0.000	0.000	0.000	0.000	0.000	0.752	0.000	0.000	0.000	0	0	0	0	0	0	0	0	0	110	0	0	0	0	0	0	5	0	0	0	0.075	0.639	0.500	11.000	3.09085343045111
hsa-miR-940	hsa-mir-940	AAGGCAGGGCCCCCGCUCCCC	chr16	21	0.000	0.000	0.000	2.222	0.000	0.000	0.000	0.000	3.571	0.000	0.000	0.000	0.000	0.000	0.000	0.000	5.566	0.064	0.000	0.000	0	0	0	30	0	0	0	0	43	0	0	0	0	0	0	0	37	1	0	0	0.563	0.579	3.800	7.300	0.0404284259090072
hsa-miR-941	hsa-mir-941-1	CACCCGGCUGUGUGCACAUGUGC	chr20	23	5.064	8.059	0.130	103.099	0.247	5.905	13.687	2.440	64.366	4.648	11.495	0.000	0.139	0.000	0.097	71.654	56.416	5.041	38.222	83.897	86	164	3	1392	6	123	248	51	775	80	179	0	3	0	2	657	375	79	621	1206	26.696	20.765	312.200	292.800	-0.362469719870162
hsa-miR-942-3p	hsa-mir-942	CACAUGGCCGAAACAGAGAAGU	chr1	22	0.000	0.000	0.043	13.035	0.000	10.273	2.428	2.345	10.382	4.764	0.000	0.000	0.000	3.064	0.049	26.611	11.584	3.063	0.062	26.157	0	0	1	176	0	214	44	49	125	82	0	0	0	55	1	244	77	48	1	376	7.059	4.327	80.200	69.100	-0.706096700523563
hsa-miR-942-5p	hsa-mir-942	UCUUCUCUGUUUUGGCCAUGUG	chr1	22	0.000	6.880	0.043	44.513	0.082	6.337	2.815	8.804	74.249	15.746	24.530	0.000	15.101	3.286	0.097	29.556	21.965	12.697	19.757	40.209	0	140	1	601	2	132	51	184	894	271	382	0	327	59	2	271	146	199	321	578	16.720	15.947	228.500	227.600	-0.0682898022501971
hsa-miR-943	hsa-mir-943	CUGACUGUUGCCGUCCUCCAG	chr4	21	0.000	0.000	0.000	0.000	0.000	0.000	0.000	0.000	0.000	0.000	0.000	0.000	0.000	0.000	0.000	0.109	0.000	0.000	0.000	0.000	0	0	0	0	0	0	0	0	0	0	0	0	0	0	0	1	0	0	0	0	0.011	0.000	0.100	0.000	-3.4594316186373
hsa-miR-95-3p	hsa-mir-95	UUCAACGGGUAUUUAUUGAGCA	chr4	22	0.000	0.049	0.000	0.074	0.206	0.096	1.049	0.144	0.000	0.000	0.000	0.000	0.046	0.056	0.097	0.000	0.000	0.064	0.123	0.417	0	1	0	1	5	2	19	3	0	0	0	0	1	1	2	0	0	1	2	6	0.080	0.162	1.300	3.100	1.01792190799726
hsa-miR-96-5p	hsa-mir-96	UUUGGCACUAGCACAUUUUUGCU	chr7	23	0.059	0.000	0.043	0.000	0.000	3.504	0.055	0.000	1.495	0.000	7.899	0.000	0.000	0.056	0.049	1.091	1.354	0.829	0.000	0.557	1	0	1	0	0	73	1	0	18	0	123	0	0	1	1	10	9	13	0	8	1.183	0.516	16.500	9.400	-1.19700710291653
hsa-miR-98-5p	hsa-mir-98	UGAGGUAGUAAGUUGUAUUGUU	chrX	22	18.256	42.998	18.493	2322.171	10.369	1.536	36.148	9.474	2737.503	61.878	10.917	0.045	12.330	8.077	17.037	1582.173	952.303	24.437	62.904	506.927	310	875	426	31353	252	32	655	198	32961	1065	170	1	267	145	350	14507	6330	383	1022	7287	317.715	525.883	3046.200	6812.700	0.727008655816051
hsa-miR-9985	hsa-mir-9985	UUCACAGUGGCUAAGCUAU	chrY	19	0.000	0.000	0.000	0.000	0.000	0.000	0.000	0.000	0.000	0.000	0.000	0.000	0.000	0.000	0.000	0.000	0.000	0.000	0.000	0.070	0	0	0	0	0	0	0	0	0	0	0	0	0	0	0	0	0	0	0	1	0.007	0.000	0.100	0.000	-2.8073549220576
hsa-miR-99a-3p	hsa-mir-99a	CAAGCUCGCUUCUAUGGGUCUG	chr21	22	0.000	0.000	0.000	0.000	0.000	0.000	0.166	0.000	0.000	0.000	0.000	0.000	0.000	0.000	0.000	0.109	0.000	0.064	0.000	0.000	0	0	0	0	0	0	3	0	0	0	0	0	0	0	0	1	0	1	0	0	0.017	0.017	0.200	0.300	0
hsa-miR-99a-5p	hsa-mir-99a	AACCCGUAGAUCCGAUCUUGUG	chr21	22	126.730	34.546	37.289	456.094	36.619	120.971	237.639	184.362	292.429	125.558	237.341	5.430	88.021	135.136	34.901	297.632	132.239	102.086	559.857	300.664	2152	703	859	6158	890	2520	4306	3853	3521	2161	3696	120	1906	2426	717	2729	879	1600	9096	4322	189.331	165.224	2749.100	2712.300	-0.196487385172754
hsa-miR-99b-3p	hsa-mir-99b	CAAGCUCGUGUCUGUGGGUCCG	chr19	22	0.000	0.000	0.043	40.958	0.041	0.048	3.035	0.048	14.617	0.058	8.798	0.091	0.000	3.119	0.000	8.507	29.186	0.191	4.001	12.522	0	0	1	553	1	1	55	1	176	1	137	2	0	56	0	78	194	3	65	180	6.641	5.885	71.500	78.900	-0.17435808329871
hsa-miR-99b-5p	hsa-mir-99b	CACCCGUAGAACCGACCUUGCG	chr19	22	284.848	283.542	178.936	2808.335	19.626	191.490	263.191	133.594	1013.410	422.980	120.661	30.727	117.577	184.823	119.451	1886.676	1193.764	139.220	790.607	1385.685	4837	5770	4122	37917	477	3989	4769	2792	12202	7280	1879	679	2546	3318	2454	17299	7935	2182	12845	19919	596.919	559.995	7105.600	8415.500	-0.0921212297596123
novel-hsa-miR100-3p	novel-hsa-miR100	CUCCUCCGCCACCUCCGCCCCU	chrX	22	0.000	0.000	0.000	0.000	0.000	0.000	0.000	0.000	0.000	0.058	0.000	0.000	0.000	2.284	0.000	0.000	0.000	0.128	0.000	0.000	0	0	0	0	0	0	0	0	0	1	0	0	0	41	0	0	0	2	0	0	0.241	0.006	4.300	0.100	-5.3279268355088
novel-hsa-miR100-5p	novel-hsa-miR100	GCGGCGGCGGCGGCGGCGGCGGCGG	chrX	25	0.000	0.000	0.043	0.000	0.000	5.713	0.000	0.000	0.249	0.000	0.000	0.000	3.833	2.897	0.000	0.218	0.301	4.594	8.309	3.339	0	0	1	0	0	119	0	0	3	0	0	0	83	52	0	2	2	72	135	48	2.349	0.601	39.400	12.300	-1.96660981730101
novel-hsa-miR102-3p	novel-hsa-miR102	UGGGCCUUUCUGUCUCUGCAGG	chr19	22	0.000	0.000	0.000	1.185	0.000	0.000	0.000	0.000	0.914	0.000	0.000	0.000	0.000	0.000	0.000	0.000	0.000	0.000	0.000	0.000	0	0	0	16	0	0	0	0	11	0	0	0	0	0	0	0	0	0	0	0	0.000	0.210	0.000	2.700	7.71424551766612
novel-hsa-miR104-5p	novel-hsa-miR104	CGCGGCGGCGGCGGCGGC	chr1	18	0.000	0.000	0.000	0.074	0.123	0.000	0.221	0.000	0.000	0.000	0.128	0.000	0.000	0.000	0.000	0.873	0.000	0.447	10.894	0.000	0	0	0	1	3	0	4	0	0	0	2	0	0	0	0	8	0	7	177	0	1.234	0.042	19.400	0.800	-4.87680925637066
novel-hsa-miR105-5p	novel-hsa-miR105	CAAAAGUAGUUGCGGUUUUUGCC	chr4	23	0.000	0.000	0.000	5.555	0.000	0.000	0.000	0.000	13.704	0.000	0.000	0.000	0.000	0.000	0.000	6.653	0.752	0.000	0.000	4.244	0	0	0	75	0	0	0	0	165	0	0	0	0	0	0	61	5	0	0	61	1.165	1.926	12.700	24.000	0.725277748301817
novel-hsa-miR108-3p	novel-hsa-miR108	ACAUGGAGUUCAGGUGAGGAUU	chr2	22	0.000	0.000	0.043	1.185	0.000	0.000	0.000	0.000	0.000	0.000	0.000	0.000	0.000	0.000	0.000	0.000	0.000	0.000	0.000	0.000	0	0	1	16	0	0	0	0	0	0	0	0	0	0	0	0	0	0	0	0	0.000	0.123	0.000	1.700	6.94251450533924
novel-hsa-miR108-5p	novel-hsa-miR108	AAUCCUCACUUUGAAUCCAUGUU	chr2	23	0.000	0.000	0.043	40.736	0.206	0.000	0.000	0.144	79.648	0.058	0.000	0.000	0.000	0.000	0.049	31.083	18.204	0.000	8.740	20.592	0	0	1	550	5	0	0	3	959	1	0	0	0	0	1	285	121	0	142	296	7.867	12.083	84.500	151.900	0.619093206656929
novel-hsa-miR110-3p	novel-hsa-miR110	GCGGCGGCGGCGGCGGCGG	chr22	19	0.000	0.147	0.000	0.000	0.000	0.000	0.000	0.287	0.000	5.113	0.000	0.000	0.092	0.000	0.535	0.000	0.000	0.383	0.000	2.504	0	3	0	0	0	0	0	6	0	88	0	0	2	0	11	0	0	6	0	36	0.351	0.555	5.500	9.700	0.661016740932908
novel-hsa-miR111-3p	novel-hsa-miR111	UUGGUGAUAGGAGUCUGUGAUU	chr12	22	0.000	0.000	0.000	2.592	0.000	0.000	0.000	0.000	0.000	0.000	0.000	0.000	0.000	0.000	0.000	0.000	0.000	0.000	0.000	0.000	0	0	0	35	0	0	0	0	0	0	0	0	0	0	0	0	0	0	0	0	0.000	0.259	0.000	3.500	8.01680828768655
novel-hsa-miR112-3p	novel-hsa-miR112	CGUGUCUGCCUGUGUCUCCAGG	chr19	22	0.000	0.000	0.087	0.074	0.000	0.000	0.000	0.000	0.000	0.000	9.247	0.000	0.000	0.000	0.000	0.000	0.000	0.000	0.000	0.000	0	0	2	1	0	0	0	0	0	0	144	0	0	0	0	0	0	0	0	0	0.925	0.016	14.400	0.300	-5.85330955540368
novel-hsa-miR113-5p	novel-hsa-miR113	UCUGGCUCCUUUCUAAUCACU	chr12	21	0.000	0.000	0.000	0.963	0.000	0.000	0.000	0.000	0.000	0.000	6.486	0.000	0.000	0.000	0.000	0.000	0.752	0.000	0.062	0.000	0	0	0	13	0	0	0	0	0	0	101	0	0	0	0	0	5	0	1	0	0.730	0.096	10.700	1.300	-2.92679015304622
novel-hsa-miR115-5p	novel-hsa-miR115	GGCUGGUCCGAGUGCAGUGG	chr9	20	21.141	34.153	25.091	89.175	0.082	0.096	4.415	7.608	99.497	8.483	8.220	0.453	0.185	0.223	1.606	65.110	65.292	10.910	39.515	200.976	359	695	578	1204	2	2	80	159	1198	146	128	10	4	4	33	597	434	171	642	2889	39.249	28.974	491.200	442.300	-0.437897027630107
novel-hsa-miR116-5p	novel-hsa-miR116	GCUGGGAUUACAGGCGUGAGCC	chr2	22	12.543	114.793	29.085	5.481	20.326	62.694	16.832	4.881	20.265	11.097	23.888	9.594	25.030	4.512	7.301	7.307	1.956	17.929	169.816	77.357	213	2336	670	74	494	1306	305	102	244	191	372	212	542	81	150	67	13	281	2759	1112	34.469	29.800	558.900	593.500	-0.209987113768598
novel-hsa-miR117-3p	novel-hsa-miR117	UUUUGCUGCAGUGUGGAUGGU	chr12	21	0.000	0.000	0.000	0.074	0.000	0.000	0.000	0.000	0.000	0.000	0.000	0.000	0.000	0.000	0.000	0.000	0.000	0.000	0.000	0.000	0	0	0	1	0	0	0	0	0	0	0	0	0	0	0	0	0	0	0	0	0.000	0.007	0.000	0.100	2.8073549220576
novel-hsa-miR118-3p	novel-hsa-miR118	CGCCGCUUUCUGGGCUCGCUCA	chr5	22	0.000	0.000	0.000	0.000	0.000	0.000	0.000	0.000	2.076	0.000	0.000	0.000	0.000	0.000	0.000	0.000	0.000	0.000	0.000	0.000	0	0	0	0	0	0	0	0	25	0	0	0	0	0	0	0	0	0	0	0	0.000	0.208	0.000	2.500	7.70043971814109
novel-hsa-miR118-5p	novel-hsa-miR118	UGCGGGCCCUGGGAGUGGAGA	chr5	21	0.000	0.000	0.000	0.000	0.000	0.000	0.000	0.000	0.000	4.358	0.000	0.000	0.000	0.000	0.000	0.000	0.000	0.000	0.000	0.000	0	0	0	0	0	0	0	0	0	75	0	0	0	0	0	0	0	0	0	0	0.000	0.436	0.000	7.500	8.76818432477693
novel-hsa-miR119-3p	novel-hsa-miR119	UCGCUCUUUGUCUCGGCUCGCU	chr20	22	0.000	0.000	0.000	0.000	0.000	0.000	0.000	0.000	0.000	0.058	0.000	0.000	0.000	0.000	0.000	0.873	0.000	0.000	3.816	0.000	0	0	0	0	0	0	0	0	0	1	0	0	0	0	0	8	0	0	62	0	0.469	0.006	7.000	0.100	-6.28848161179422
novel-hsa-miR120-5p	novel-hsa-miR120	GUGUGUGCACCUGUGUCUGUCUGU	chr19	24	0.000	0.000	0.000	4.518	0.041	0.000	0.000	0.000	0.000	0.000	0.000	0.000	0.000	0.000	0.000	0.000	0.000	0.000	0.000	0.000	0	0	0	61	1	0	0	0	0	0	0	0	0	0	0	0	0	0	0	0	0.000	0.456	0.000	6.200	8.83289001416474
novel-hsa-miR121-5p	novel-hsa-miR121	UAUGCCUGUCUGAGCGUCGCU	chr14	21	0.471	0.098	0.174	4.370	0.000	0.048	0.331	0.191	1.080	0.697	0.578	0.045	0.369	0.223	1.363	0.545	0.451	0.383	0.923	1.600	8	2	4	59	0	1	6	4	13	12	9	1	8	4	28	5	3	6	15	23	0.648	0.746	10.200	10.900	0.203181817370613
novel-hsa-miR122-3p	novel-hsa-miR122	CCCUCCGUGCUGCGUCCCUCG	chr1	21	0.000	0.000	0.000	0.000	0.000	3.408	0.000	0.000	0.000	0.000	0.000	0.000	0.000	0.000	0.000	1.200	0.752	0.000	0.000	0.000	0	0	0	0	0	71	0	0	0	0	0	0	0	0	0	11	5	0	0	0	0.195	0.341	1.600	7.100	0.806297615274562
novel-hsa-miR125-3p	novel-hsa-miR125	UCUGCAGCCCUGGAGCCCCCUGU	chr20	23	0.000	0.000	0.000	0.000	0.000	0.000	0.000	0.000	0.914	0.000	0.000	0.000	0.000	0.000	0.000	0.000	0.000	0.000	0.000	0.000	0	0	0	0	0	0	0	0	11	0	0	0	0	0	0	0	0	0	0	0	0.000	0.091	0.000	1.100	6.5077946401987
novel-hsa-miR13-5p	novel-hsa-miR13	UCGGCUGUGUAUCUCUGUGCC	NT_187562.1	21	0.000	0.000	0.000	16.591	0.041	0.000	0.000	0.000	14.036	0.000	0.000	0.000	0.000	0.000	0.000	0.654	2.708	0.000	0.000	0.070	0	0	0	224	1	0	0	0	169	0	0	0	0	0	0	6	18	0	0	1	0.343	3.067	2.500	39.400	3.16054768509421
novel-hsa-miR130-3p	novel-hsa-miR130	UUUGGCCUUUUAUGUUCUUGA	chr1	21	0.000	0.000	0.000	4.666	0.000	0.000	0.000	0.000	5.149	0.000	0.000	0.000	0.000	0.000	0.000	4.472	0.301	0.000	0.000	0.000	0	0	0	63	0	0	0	0	62	0	0	0	0	0	0	41	2	0	0	0	0.477	0.982	4.300	12.500	1.04173375830918
novel-hsa-miR131-3p	novel-hsa-miR131	AUCCUGCCGACUAUGCCA	chr5	18	0.177	0.000	0.087	0.074	0.000	0.048	0.000	0.048	0.415	0.174	0.000	0.000	0.000	0.000	0.000	0.545	0.150	0.000	0.062	0.139	3	0	2	1	0	1	0	1	5	3	0	0	0	0	0	5	1	0	1	2	0.090	0.102	0.900	1.600	0.180572245641821
novel-hsa-miR134-5p	novel-hsa-miR134	UUAGCAUCUGGCACUAUGGACU	chr21	22	0.000	0.000	0.000	0.000	0.000	0.000	0.000	0.000	0.747	0.000	0.000	0.000	0.000	0.000	0.000	1.636	0.000	0.000	0.000	0.000	0	0	0	0	0	0	0	0	9	0	0	0	0	0	0	15	0	0	0	0	0.164	0.075	1.500	0.900	-1.1287333141222
novel-hsa-miR136-3p	novel-hsa-miR136	UUGCUGGGAAAGGGAGAAGUUC	chr8	22	0.000	0.000	0.000	0.000	0.000	0.000	0.000	0.000	0.747	0.000	0.000	0.000	0.000	0.000	0.000	1.418	1.655	0.000	0.000	0.000	0	0	0	0	0	0	0	0	9	0	0	0	0	0	0	13	11	0	0	0	0.307	0.075	2.400	0.900	-2.0332761548743
novel-hsa-miR137-3p	novel-hsa-miR137	UGCCUCCCACCCCUUCCCCAGU	chr4	22	0.000	0.000	0.000	0.000	0.000	0.000	0.000	0.000	0.664	0.000	0.000	0.000	0.000	0.000	0.000	0.000	0.000	0.064	0.000	0.000	0	0	0	0	0	0	0	0	8	0	0	0	0	0	0	0	0	1	0	0	0.006	0.066	0.100	0.800	3.4594316186373
novel-hsa-miR138-3p	novel-hsa-miR138	CCCUCCUCUCCUGUGGCCACA	chr22	21	0.000	2.752	0.000	0.000	0.000	0.000	0.000	0.000	1.163	0.000	0.000	0.000	0.000	0.000	0.000	0.000	0.000	0.000	0.000	0.000	0	56	0	0	0	0	0	0	14	0	0	0	0	0	0	0	0	0	0	0	0.000	0.391	0.000	7.000	8.61102479730735
novel-hsa-miR138-5p	novel-hsa-miR138	UGGUCCAACGACAGGAGUAGG	chr22	21	0.000	0.000	0.000	0.000	0.000	0.000	0.055	0.000	0.000	0.000	0.000	0.000	0.000	0.000	0.000	1.854	0.000	0.000	0.000	0.000	0	0	0	0	0	0	1	0	0	0	0	0	0	0	0	17	0	0	0	0	0.185	0.006	1.700	0.100	-4.94641895979516
novel-hsa-miR14-5p	novel-hsa-miR14	GGCGGUGGCGGCGGCGGC	chr2	18	6.478	2.948	0.043	0.741	0.041	0.288	0.000	0.096	1.744	0.000	0.064	0.045	7.343	0.279	0.049	4.253	1.504	0.000	1.785	9.044	110	60	1	10	1	6	0	2	21	0	1	1	159	5	1	39	10	0	29	130	2.437	1.238	37.500	21.100	-0.977094936509076
novel-hsa-miR141-5p	novel-hsa-miR141	AGCACCUGCCGAGCACUGAGA	chr17	21	0.000	0.000	0.000	0.000	0.000	0.000	0.000	0.000	1.910	0.000	0.000	0.000	0.000	0.000	0.000	0.000	0.000	0.000	0.000	0.000	0	0	0	0	0	0	0	0	23	0	0	0	0	0	0	0	0	0	0	0	0.000	0.191	0.000	2.300	7.57742882803575
novel-hsa-miR145-3p	novel-hsa-miR145	GGCGGCGGCGGCGGCGGCGGCGGG	chr6	24	0.000	0.098	0.000	1.111	0.000	0.000	0.000	0.000	1.246	0.000	0.000	0.181	0.046	0.000	0.000	0.000	0.000	0.000	14.033	0.000	0	2	0	15	0	0	0	0	15	0	0	4	1	0	0	0	0	0	228	0	1.426	0.246	23.300	3.200	-2.53524376110465
novel-hsa-miR146-3p	novel-hsa-miR146	GGCGGCGGCGGCGGCGGCGGC	chr16	21	0.000	0.000	0.043	0.000	0.000	0.000	0.000	0.144	1.246	0.000	0.000	15.160	0.000	3.844	0.000	0.218	0.000	0.064	0.369	7.444	0	0	1	0	0	0	0	3	15	0	0	335	0	69	0	2	0	1	6	107	2.710	0.143	52.000	1.900	-4.24420579946285
novel-hsa-miR147-5p	novel-hsa-miR147	UUAGCCAGAGUUCCUAAAGA	chr9	20	0.000	0.000	0.000	0.000	0.000	0.000	0.000	0.000	0.997	0.000	0.000	0.000	0.000	0.000	0.000	0.000	1.053	0.000	0.000	0.000	0	0	0	0	0	0	0	0	12	0	0	0	0	0	0	0	7	0	0	0	0.105	0.100	0.700	1.200	-0.0703893278913979
novel-hsa-miR148-3p	novel-hsa-miR148	CGGCGGCGGCGGCGGCGGCGGG	chr2	22	0.000	5.307	0.000	0.074	0.000	0.000	0.000	0.096	0.000	0.000	0.000	0.000	0.000	2.284	0.000	3.599	0.000	0.000	0.000	0.209	0	108	0	1	0	0	0	2	0	0	0	0	0	41	0	33	0	0	0	3	0.609	0.548	7.700	11.100	-0.152266334945806
novel-hsa-miR149-5p	novel-hsa-miR149	CCGGCCACGCGCCUCUGUCUUG	chr7	22	0.000	0.000	0.000	1.037	0.000	0.000	0.000	0.000	1.827	0.058	0.064	0.000	0.000	0.056	0.925	3.381	1.956	0.000	7.078	7.931	0	0	0	14	0	0	0	0	22	1	1	0	0	1	19	31	13	0	115	114	2.139	0.292	29.400	3.700	-2.87289620828503
novel-hsa-miR151-5p	novel-hsa-miR151	UCAGGGAGAAAGAAGGGUU	chr11	19	0.000	0.000	0.000	0.000	0.000	0.000	0.000	0.000	0.000	0.000	0.000	0.000	0.046	0.000	0.000	5.671	0.000	0.000	0.000	0.000	0	0	0	0	0	0	0	0	0	0	0	0	1	0	0	52	0	0	0	0	0.572	0.000	5.300	0.000	-9.15987133677839
novel-hsa-miR153-5p	novel-hsa-miR153	UGUUUAGCAUCCUGUAGCCUGC	chr3	22	0.000	0.000	0.000	4.592	0.000	0.000	0.000	0.000	4.651	0.000	0.000	0.000	0.000	0.000	0.000	1.309	2.558	0.000	0.000	0.000	0	0	0	62	0	0	0	0	56	0	0	0	0	0	0	12	17	0	0	0	0.387	0.924	2.900	11.800	1.25555928527165
novel-hsa-miR155-3p	novel-hsa-miR155	UACUGGGAUAUUUGGAGCUUCU	chr14	22	0.000	0.000	0.000	1.481	0.000	0.000	0.000	0.000	1.246	0.000	0.000	0.000	0.000	0.000	0.000	0.000	0.000	0.000	0.000	0.000	0	0	0	20	0	0	0	0	15	0	0	0	0	0	0	0	0	0	0	0	0.000	0.273	0.000	3.500	8.09275714091985
novel-hsa-miR156-3p	novel-hsa-miR156	UCACAGCUGACGAGUAUCCAACA	chr2	23	0.000	0.000	0.000	5.259	0.000	0.000	0.000	0.000	0.000	0.000	0.000	0.000	0.000	0.000	0.000	0.000	0.000	0.000	0.000	0.000	0	0	0	71	0	0	0	0	0	0	0	0	0	0	0	0	0	0	0	0	0.000	0.526	0.000	7.100	9.0389189892923
novel-hsa-miR156-5p	novel-hsa-miR156	UGGGAUUCUGUCAGUGUGUGUU	chr2	22	0.000	0.000	0.000	0.000	0.000	0.000	0.000	0.000	2.907	0.000	0.000	0.000	0.000	0.000	0.000	0.109	0.000	0.000	0.000	0.000	0	0	0	0	0	0	0	0	35	0	0	0	0	0	0	1	0	0	0	0	0.011	0.291	0.100	3.500	4.72544372427099
novel-hsa-miR158-3p	novel-hsa-miR158	UGUCCCGGCCCGGAGCCGCCAAGG	chr17	24	0.000	0.000	0.000	0.000	0.000	0.000	0.000	0.000	0.000	0.000	0.000	0.000	0.000	0.000	0.000	2.181	0.000	0.000	0.000	0.000	0	0	0	0	0	0	0	0	0	0	0	0	0	0	0	20	0	0	0	0	0.218	0.000	2.000	0.000	-7.76818432477693
novel-hsa-miR159-5p	novel-hsa-miR159	ACCCUCAGUCCGUAUUGGUCUCU	chr17	23	0.000	0.000	0.000	0.000	0.000	0.000	0.000	0.000	0.000	0.000	0.000	0.000	0.000	3.175	0.000	0.000	0.000	0.000	0.000	0.000	0	0	0	0	0	0	0	0	0	0	0	0	0	57	0	0	0	0	0	0	0.318	0.000	5.700	0.000	-8.31288295528436
novel-hsa-miR16-3p	novel-hsa-miR16	CGCGAACCUGGCGUUCCCAGU	chr15	21	0.000	0.000	0.000	2.222	0.000	0.000	0.000	0.000	1.578	0.000	0.000	0.000	0.000	0.000	0.000	0.000	0.451	0.000	0.000	0.000	0	0	0	30	0	0	0	0	19	0	0	0	0	0	0	0	3	0	0	0	0.045	0.380	0.300	4.900	3.07800251200127
novel-hsa-miR161-5p	novel-hsa-miR161	CAAAAGUAAUCGUGGUUUUUGCC	chr16	23	0.000	0.000	0.000	2.370	0.000	0.000	0.000	0.000	4.319	0.000	0.000	0.000	0.000	0.000	0.000	1.091	1.053	0.000	0.000	0.000	0	0	0	32	0	0	0	0	52	0	0	0	0	0	0	10	7	0	0	0	0.214	0.669	1.700	8.400	1.64439541424031
novel-hsa-miR162-3p	novel-hsa-miR162	GCGGCGGCGGCGGCGGCGGUGGCGG	chr2	25	0.000	0.147	0.000	0.000	1.975	5.473	0.110	0.000	0.249	0.000	8.155	0.000	0.000	0.000	0.146	0.000	0.000	0.000	0.246	0.000	0	3	0	0	48	114	2	0	3	0	127	0	0	0	3	0	0	0	4	0	0.855	0.795	13.400	17.000	-0.104969559601542
novel-hsa-miR163-3p	novel-hsa-miR163	AGCAAGGAAGAGGAUUGGAAGC	chr1	22	0.000	0.000	0.000	0.000	0.000	0.000	0.000	0.000	1.246	0.000	0.000	0.000	0.000	0.000	0.000	0.000	0.000	0.000	0.000	0.000	0	0	0	0	0	0	0	0	15	0	0	0	0	0	0	0	0	0	0	0	0.000	0.125	0.000	1.500	6.96578428466209
novel-hsa-miR164-3p	novel-hsa-miR164	UCCCGGUGACGGCGAGCGUGGG	chr17	22	0.000	0.000	0.000	0.000	0.000	0.000	0.000	0.000	0.000	0.000	0.000	0.000	0.000	0.000	0.000	2.399	0.000	0.000	0.000	0.000	0	0	0	0	0	0	0	0	0	0	0	0	0	0	0	22	0	0	0	0	0.240	0.000	2.200	0.000	-7.90689059560852
novel-hsa-miR166-3p	novel-hsa-miR166	GAGCCCCCUCCAGAAAGGCCGUGU	chr19	24	0.000	0.000	0.000	1.852	0.000	0.000	0.000	0.000	0.000	0.000	0.000	0.000	0.000	0.000	0.000	0.000	0.451	0.000	0.000	0.000	0	0	0	25	0	0	0	0	0	0	0	0	0	0	0	0	3	0	0	0	0.045	0.185	0.300	2.500	2.03952836418664
novel-hsa-miR167-3p	novel-hsa-miR167	CGAGGCCCCAUGGCGCCGCCCC	chr16	22	0.000	0.000	0.000	0.000	0.000	0.000	4.029	0.000	0.000	0.000	0.000	0.000	0.000	0.000	0.000	0.000	0.000	0.000	0.000	0.000	0	0	0	0	0	0	73	0	0	0	0	0	0	0	0	0	0	0	0	0	0.000	0.403	0.000	7.300	8.65463602852797
novel-hsa-miR167-5p	novel-hsa-miR167	CGGCGGCUCCAGGGACCUGGCG	chr16	22	0.000	0.000	0.000	0.000	0.000	0.000	0.000	3.014	0.000	4.939	0.000	0.000	0.000	0.000	0.000	0.000	0.000	0.000	0.000	0.000	0	0	0	0	0	0	0	63	0	85	0	0	0	0	0	0	0	0	0	0	0.000	0.795	0.000	14.800	9.63481105017172
novel-hsa-miR168-3p	novel-hsa-miR168	AGUAAGUGGCACUCUGUCUUCU	chr3	22	0.000	0.000	0.000	0.000	0.000	0.000	0.000	0.000	0.000	0.000	0.000	0.000	0.000	0.000	0.000	1.091	0.000	0.000	0.000	0.000	0	0	0	0	0	0	0	0	0	0	0	0	0	0	0	10	0	0	0	0	0.109	0.000	1.000	0.000	-6.76818432477693
novel-hsa-miR169-3p	novel-hsa-miR169	UGGCCGCGCGGAUUCUCCCCAGA	chr19	23	0.000	0.000	0.000	0.000	0.000	0.000	0.000	0.000	0.000	0.058	0.000	0.000	0.000	0.000	0.000	0.000	0.000	0.000	0.000	0.000	0	0	0	0	0	0	0	0	0	1	0	0	0	0	0	0	0	0	0	0	0.000	0.006	0.000	0.100	2.58496250072116
novel-hsa-miR171-5p	novel-hsa-miR171	CGGCCGGGACGCGGAGCUGUGU	chr9	22	0.000	0.000	0.000	2.592	0.000	0.000	4.305	0.000	2.990	0.000	0.000	0.000	0.000	0.000	0.000	0.000	1.204	0.000	0.000	0.000	0	0	0	35	0	0	78	0	36	0	0	0	0	0	0	0	8	0	0	0	0.120	0.989	0.800	14.900	3.04293611515059
novel-hsa-miR172-5p	novel-hsa-miR172	AGGCUGGAGUGCAGUGGCG	chr7	19	4.299	0.049	0.000	0.889	2.798	0.048	2.594	2.440	0.498	0.116	0.000	0.045	0.046	0.000	0.000	0.000	0.000	9.826	0.062	0.000	73	1	0	12	68	1	47	51	6	2	0	1	1	0	0	0	0	154	1	0	0.998	1.373	15.700	26.100	0.46021990480984
novel-hsa-miR175-3p	novel-hsa-miR175	UUUUGUGUGUCAGGGUGCAGGU	chr14	22	0.000	0.000	0.000	0.000	0.000	0.000	3.201	0.000	0.000	0.000	0.000	0.000	0.000	0.000	0.000	0.000	0.000	0.000	0.000	0.000	0	0	0	0	0	0	58	0	0	0	0	0	0	0	0	0	0	0	0	0	0.000	0.320	0.000	5.800	8.32192809488736
novel-hsa-miR176-5p	novel-hsa-miR176	UUGAGCAAGUGAAGUAUGUGGU	chr6	22	0.000	0.000	0.000	0.000	0.000	0.000	0.000	0.000	1.163	0.000	0.000	0.000	0.000	0.000	0.000	0.000	0.000	0.000	0.000	0.000	0	0	0	0	0	0	0	0	14	0	0	0	0	0	0	0	0	0	0	0	0.000	0.116	0.000	1.400	6.85798099512757
novel-hsa-miR177-3p	novel-hsa-miR177	AUCCUCCCAGCCUGGCCUGAGU	chr1	22	0.000	3.882	0.000	0.000	0.000	0.000	0.000	0.000	0.000	0.000	0.000	0.000	0.000	0.000	0.000	0.000	0.903	0.000	0.000	0.000	0	79	0	0	0	0	0	0	0	0	0	0	0	0	0	0	6	0	0	0	0.090	0.388	0.600	7.900	2.10805974585745
novel-hsa-miR179-3p	novel-hsa-miR179	UAGGUCACUGGGGUCAGAGC	chr12	20	0.000	0.000	0.000	0.000	0.000	0.000	0.000	0.000	0.000	0.000	0.000	0.000	0.000	0.000	0.000	0.000	0.602	0.000	0.000	0.000	0	0	0	0	0	0	0	0	0	0	0	0	0	0	0	0	4	0	0	0	0.060	0.000	0.400	0.000	-5.90689059560852
novel-hsa-miR18-3p	novel-hsa-miR18	UCCGGACAGCCUUCCCCCCAGU	chr16	22	0.000	2.408	0.000	4.962	0.041	0.000	0.000	0.000	3.156	0.000	0.000	0.000	0.046	0.000	0.000	1.527	0.602	0.000	0.000	0.000	0	49	0	67	1	0	0	0	38	0	0	0	1	0	0	14	4	0	0	0	0.217	1.057	1.900	15.500	2.2842084289382
novel-hsa-miR180-3p	novel-hsa-miR180	CUUGGGCUCCUGCUGCGCGCAGC	chr1	23	0.000	0.000	0.000	0.000	0.000	0.000	0.000	0.000	0.000	0.000	0.000	0.000	0.000	0.000	0.000	0.000	0.000	0.000	0.000	3.687	0	0	0	0	0	0	0	0	0	0	0	0	0	0	0	0	0	0	0	53	0.369	0.000	5.300	0.000	-8.5274770060604
novel-hsa-miR181-3p	novel-hsa-miR181	CGGGGCGGCGGCGGCGGCGG	chr18	20	0.059	2.310	2.908	1.185	12.920	6.961	0.055	0.096	2.325	0.058	7.385	10.137	7.989	3.621	0.000	0.000	0.301	0.447	9.171	0.278	1	47	67	16	314	145	1	2	28	1	115	224	173	65	0	0	2	7	149	4	3.933	2.888	73.900	62.200	-0.44555944405574
novel-hsa-miR183-3p	novel-hsa-miR183	GCUGCUUUUGGGAUUCCGUUGCC	chr3	23	0.000	4.472	0.000	13.406	0.000	0.000	0.000	0.000	11.295	0.000	0.000	0.000	0.000	0.000	0.000	10.579	9.327	0.000	0.000	5.357	0	91	0	181	0	0	0	0	136	0	0	0	0	0	0	97	62	0	0	77	2.526	2.917	23.600	40.800	0.207630747110625
novel-hsa-miR183-5p	novel-hsa-miR183	GGACGAAAUCCAAGCGCAGCUGG	chr3	23	0.000	0.000	0.000	0.000	0.000	0.000	0.000	0.000	1.993	0.000	0.000	0.000	0.000	0.000	0.000	0.000	0.752	0.000	0.000	0.000	0	0	0	0	0	0	0	0	24	0	0	0	0	0	0	0	5	0	0	0	0.075	0.199	0.500	2.400	1.40780593004777
novel-hsa-miR184-3p	novel-hsa-miR184	GGCGGGCGGCGGGGCGGG	chr13	18	0.000	0.049	0.000	0.000	0.000	0.000	0.000	0.000	0.000	0.000	0.000	0.000	0.000	0.000	0.000	0.000	0.000	0.000	0.062	0.000	0	1	0	0	0	0	0	0	0	0	0	0	0	0	0	0	0	0	1	0	0.006	0.005	0.100	0.100	-0.263034405833794
novel-hsa-miR187-5p	novel-hsa-miR187	CGGCGGCUCCAGGGACCUGGCGG	chr16	23	0.000	0.000	0.000	0.000	0.000	0.000	0.000	0.000	0.664	0.000	0.000	0.000	0.000	0.000	0.000	0.000	0.000	0.000	0.000	0.000	0	0	0	0	0	0	0	0	8	0	0	0	0	0	0	0	0	0	0	0	0.000	0.066	0.000	0.800	6.04439411935845
novel-hsa-miR188-5p	novel-hsa-miR188	AUAACCCAGAGGUCGAUGG	chr6	19	0.000	0.000	0.000	0.000	0.000	0.000	0.055	0.000	3.654	0.000	0.000	0.000	0.000	0.000	0.000	0.000	1.204	1.850	0.000	0.278	0	0	0	0	0	0	1	0	44	0	0	0	0	0	0	0	8	29	0	4	0.333	0.371	4.100	4.500	0.155897009549541
novel-hsa-miR189-5p	novel-hsa-miR189	GGCCGGUUAGCUCAGUUGG	chr6	19	6.419	0.049	8.161	16.961	0.288	0.000	5.684	11.005	14.451	20.103	23.952	0.045	20.782	4.958	0.097	11.561	6.319	9.252	0.185	7.861	109	1	188	229	7	0	103	230	174	346	373	1	450	89	2	106	42	145	3	113	8.501	8.312	132.400	138.700	-0.0324369058532889
novel-hsa-miR19-3p	novel-hsa-miR19	CUGGGACGUGGCGGGCGGCG	chr10	20	0.000	0.000	0.000	0.000	0.000	0.000	0.000	0.000	0.000	0.000	0.000	0.000	0.000	0.000	0.000	1.200	0.451	0.000	0.000	0.000	0	0	0	0	0	0	0	0	0	0	0	0	0	0	0	11	3	0	0	0	0.165	0.000	1.400	0.000	-7.36632221424582
novel-hsa-miR191-5p	novel-hsa-miR191	CAAAAGUAGUUGUGGUUUUUG	chr9	21	0.000	0.000	6.902	7.258	0.000	0.000	0.000	0.000	0.000	0.000	0.000	0.000	0.046	0.000	0.000	0.000	1.956	0.000	0.000	3.687	0	0	159	98	0	0	0	0	0	0	0	0	1	0	0	0	13	0	0	53	0.569	1.416	6.700	25.700	1.31532070777642
novel-hsa-miR193-5p	novel-hsa-miR193	UUUGAUGACUGUUCUUCCUGUU	chr14	22	0.000	0.000	0.000	0.000	0.000	0.000	0.000	0.000	0.415	0.000	0.000	0.000	0.000	0.000	0.000	0.000	0.903	0.000	0.000	0.000	0	0	0	0	0	0	0	0	5	0	0	0	0	0	0	0	6	0	0	0	0.090	0.042	0.600	0.500	-1.09953567355091
novel-hsa-miR195-3p	novel-hsa-miR195	CCUUCUCGAGCCUUGAGUGUG	chr3	21	0.000	0.000	0.000	0.000	0.000	0.000	0.000	0.000	0.498	0.000	0.000	0.000	0.000	0.000	0.000	0.000	0.602	0.000	0.000	0.000	0	0	0	0	0	0	0	0	6	0	0	0	0	0	0	0	4	0	0	0	0.060	0.050	0.400	0.600	-0.263034405833794
novel-hsa-miR198-5p	novel-hsa-miR198	UGAUCCACUGUGCCCAGCCUCA	chr10	22	0.000	0.000	0.000	1.704	0.000	0.000	0.000	0.000	0.498	0.000	0.000	0.000	0.000	0.000	0.049	1.745	0.000	0.000	0.000	0.000	0	0	0	23	0	0	0	0	6	0	0	0	0	0	1	16	0	0	0	0	0.179	0.220	1.700	2.900	0.297543936260403
novel-hsa-miR199-5p	novel-hsa-miR199	CCACGAGGAAGAGAGGUAGCG	chr17	21	0.000	0.000	0.000	0.000	0.000	0.000	0.000	0.000	0.000	0.000	0.000	0.000	0.000	0.000	0.000	0.000	0.000	0.191	0.000	0.000	0	0	0	0	0	0	0	0	0	0	0	0	0	0	0	0	0	3	0	0	0.019	0.000	0.300	0.000	-4.24792751344359
novel-hsa-miR2-3p	novel-hsa-miR2	UAGGGAGCGGGCGGGCGG	chr5	18	0.000	0.000	0.000	0.000	0.000	0.000	0.000	0.000	0.166	0.000	0.000	0.000	0.000	0.000	0.000	0.000	0.000	0.000	0.062	0.000	0	0	0	0	0	0	0	0	2	0	0	0	0	0	0	0	0	0	1	0	0.006	0.017	0.100	0.200	1.50250034052918
novel-hsa-miR20-5p	novel-hsa-miR20	UGUGGUGGCUCGCAUCUGUGGU	chr20	22	0.000	0.737	0.000	0.000	0.000	0.000	0.000	0.000	1.080	0.000	0.000	0.000	0.000	0.000	0.000	1.091	0.150	0.000	0.000	0.000	0	15	0	0	0	0	0	0	13	0	0	0	0	0	0	10	1	0	0	0	0.124	0.182	1.100	2.800	0.553598329811821
novel-hsa-miR200-5p	novel-hsa-miR200	AGCCUGGAAGCUGGAGCCUGCAGU	chr10	24	0.000	0.000	0.000	7.110	0.000	0.000	0.000	0.000	3.820	0.000	0.000	0.000	0.000	0.000	0.000	4.035	4.513	0.000	0.000	0.000	0	0	0	96	0	0	0	0	46	0	0	0	0	0	0	37	30	0	0	0	0.855	1.093	6.700	14.200	0.354297075898645
novel-hsa-miR203-3p	novel-hsa-miR203	UGACAGCCACCUUUCCCCGCCAGU	chr2	24	0.000	0.000	0.000	5.629	0.000	0.000	0.000	0.000	2.409	0.058	0.000	0.000	0.000	0.000	0.049	2.508	1.053	0.000	0.000	0.000	0	0	0	76	0	0	0	0	29	1	0	0	0	0	1	23	7	0	0	0	0.361	0.810	3.100	10.600	1.16592307088482
novel-hsa-miR205-3p	novel-hsa-miR205	AGCUGGUCCAAUGCCUGGGAGA	chr16	22	0.000	0.000	0.000	0.000	0.000	0.000	0.000	0.000	0.000	0.000	0.000	0.000	0.000	0.000	0.000	2.618	0.000	0.000	0.000	0.000	0	0	0	0	0	0	0	0	0	0	0	0	0	0	0	24	0	0	0	0	0.262	0.000	2.400	0.000	-8.03342300153745
novel-hsa-miR206-3p	novel-hsa-miR206	CAGCAGGGUGGUGCUGUCUGU	chrY	21	0.000	0.000	0.000	4.888	0.000	0.000	0.000	0.000	4.651	0.000	0.000	0.000	0.000	0.000	0.000	3.926	0.602	0.000	0.000	2.991	0	0	0	66	0	0	0	0	56	0	0	0	0	0	0	36	4	0	0	43	0.752	0.954	8.300	12.200	0.343256604327874
novel-hsa-miR208-3p	novel-hsa-miR208	UUCAGUGUCUGGUGAGGGU	chr11	19	0.000	0.000	0.043	3.407	0.041	0.000	0.000	0.048	3.654	4.067	0.000	0.000	0.000	0.000	0.000	4.799	2.708	1.978	5.478	0.000	0	0	1	46	1	0	0	1	44	70	0	0	0	0	0	44	18	31	89	0	1.496	1.126	18.200	16.300	-0.409903347807407
novel-hsa-miR208-5p	novel-hsa-miR208	GGCACUGACCACGUCACUGGAUC	chr11	23	0.000	0.000	0.000	0.000	0.000	0.000	0.000	0.000	0.000	0.000	0.000	0.000	0.000	0.000	0.000	1.091	0.000	0.000	0.000	0.000	0	0	0	0	0	0	0	0	0	0	0	0	0	0	0	10	0	0	0	0	0.109	0.000	1.000	0.000	-6.76818432477693
novel-hsa-miR209-3p	novel-hsa-miR209	CGGGAGCGGCGGGGGCGG	chr16	18	0.000	0.000	0.000	0.000	0.000	0.048	0.000	0.000	0.083	0.000	5.330	0.000	4.480	0.000	3.067	0.000	0.000	0.000	0.000	0.000	0	0	0	0	0	1	0	0	1	0	83	0	97	0	63	0	0	0	0	0	1.288	0.013	24.300	0.200	-6.63047715997353
novel-hsa-miR210-3p	novel-hsa-miR210	UGCCUUGCCCUCUCCCUCUAGG	chr3	22	3.592	0.000	0.000	0.074	0.000	0.000	0.000	0.000	0.000	0.000	0.000	0.000	0.000	0.000	0.000	0.000	0.301	0.000	0.000	0.000	61	0	0	1	0	0	0	0	0	0	0	0	0	0	0	0	2	0	0	0	0.030	0.367	0.200	6.200	3.61274565723469
novel-hsa-miR211-3p	novel-hsa-miR211	CGGCGGGGCGGCGGAGCCGUCGGC	chr19	24	0.000	0.000	0.000	1.185	0.000	0.000	0.000	0.000	0.831	0.000	0.000	0.000	0.000	0.000	0.000	1.418	0.000	0.000	0.000	0.000	0	0	0	16	0	0	0	0	10	0	0	0	0	0	0	13	0	0	0	0	0.142	0.202	1.300	2.600	0.508464363247113
novel-hsa-miR214-5p	novel-hsa-miR214	AUCCUGCUGACUACGCCA	chr1	18	0.000	0.049	0.043	0.074	0.000	0.000	0.993	0.000	0.249	0.000	0.000	0.045	0.000	0.000	0.000	0.327	0.000	0.064	0.062	0.278	0	1	1	1	0	0	18	0	3	0	0	1	0	0	0	3	0	1	1	4	0.078	0.141	1.000	2.400	0.854149133536545
novel-hsa-miR215-3p	novel-hsa-miR215	CGGGGGGCUGGCGGCGGCG	chr3	19	0.000	0.000	0.000	0.000	0.000	0.000	0.000	0.000	0.000	0.000	0.000	0.045	0.000	0.000	0.000	0.000	0.000	0.000	0.000	0.000	0	0	0	0	0	0	0	0	0	0	0	1	0	0	0	0	0	0	0	0	0.005	0.000	0.100	0.000	-2.32192809488736
novel-hsa-miR22-3p	novel-hsa-miR22	GCGGGCCGGGCCGGGACGGG	chr5	20	0.000	0.000	0.000	0.000	0.000	0.000	0.000	0.000	0.000	0.000	0.000	0.000	0.000	0.000	0.049	1.309	0.000	0.000	0.000	0.000	0	0	0	0	0	0	0	0	0	0	0	0	0	0	1	12	0	0	0	0	0.136	0.000	1.300	0.000	-7.08746284125034
novel-hsa-miR220-3p	novel-hsa-miR220	CUCUGGGUCCGUCUCGUCGCG	chr2	21	0.000	0.000	0.000	1.704	0.000	0.000	1.932	0.000	1.661	0.000	0.000	0.000	3.371	0.000	0.000	3.054	0.000	2.616	0.000	0.000	0	0	0	23	0	0	35	0	20	0	0	0	73	0	0	28	0	41	0	0	0.904	0.530	14.200	7.800	-0.770330412964626
novel-hsa-miR221-5p	novel-hsa-miR221	UCUCUGGCCAAGCCUCCUUCC	chr19	21	0.000	0.000	0.000	4.000	0.000	0.000	0.000	0.000	0.415	0.000	0.000	0.000	0.000	0.000	0.000	0.000	1.354	2.744	0.000	0.000	0	0	0	54	0	0	0	0	5	0	0	0	0	0	0	0	9	43	0	0	0.410	0.441	5.200	5.900	0.105154746052075
novel-hsa-miR222-3p	novel-hsa-miR222	CGCGAGGCGGUGCCGGGGAGG	chr2	21	0.000	0.000	0.000	0.000	0.041	0.000	0.055	0.000	0.000	0.000	0.000	0.000	0.000	0.000	0.000	1.963	0.000	0.000	0.000	3.965	0	0	0	0	1	0	1	0	0	0	0	0	0	0	0	18	0	0	0	57	0.593	0.010	7.500	0.200	-5.88996019965864
novel-hsa-miR223-5p	novel-hsa-miR223	CAAAAGUAGUUGUGGUUUUUGCC	chr19	23	0.000	0.000	0.043	1.333	0.000	0.000	0.000	0.000	4.983	0.000	0.000	0.000	0.000	0.000	0.000	3.054	2.407	0.000	0.000	5.565	0	0	1	18	0	0	0	0	60	0	0	0	0	0	0	28	16	0	0	80	1.103	0.636	12.400	7.900	-0.794334120307027
novel-hsa-miR224-3p	novel-hsa-miR224	UUGUAACAUUCUGGUGUGUUGU	chr12	22	0.000	0.000	0.000	2.963	0.000	0.000	0.000	0.000	0.000	0.000	0.000	0.000	0.000	0.000	0.000	2.072	0.000	0.000	0.000	0.000	0	0	0	40	0	0	0	0	0	0	0	0	0	0	0	19	0	0	0	0	0.207	0.296	1.900	4.000	0.515966408129624
novel-hsa-miR226-5p	novel-hsa-miR226	AAAGUUAUUGUGGUUUUUGCCA	chr3	22	0.000	0.000	0.000	0.000	0.000	0.000	0.000	0.000	0.415	0.000	0.000	0.000	0.000	0.000	0.000	0.000	0.000	0.000	0.000	0.000	0	0	0	0	0	0	0	0	5	0	0	0	0	0	0	0	0	0	0	0	0.000	0.042	0.000	0.500	5.39231742277876
novel-hsa-miR228-3p	novel-hsa-miR228	UCCCCACCCCCGGGCUCCCGCAGG	chr19	24	0.000	0.000	0.000	0.000	0.000	0.000	0.000	0.000	0.000	5.578	0.000	0.000	0.046	0.000	0.000	0.000	0.000	0.000	0.000	0.000	0	0	0	0	0	0	0	0	0	96	0	0	1	0	0	0	0	0	0	0	0.005	0.558	0.100	9.600	6.80219321694183
novel-hsa-miR229-3p	novel-hsa-miR229	CGGCGGCGGCGGCGGGACC	chr16	19	0.000	0.000	0.000	0.000	0.000	0.000	0.055	0.144	0.000	0.000	0.000	0.000	0.000	0.000	0.000	0.000	0.000	0.000	6.032	0.000	0	0	0	0	0	0	1	3	0	0	0	0	0	0	0	0	0	0	98	0	0.603	0.020	9.800	0.400	-4.91408609701272
novel-hsa-miR230-3p	novel-hsa-miR230	UGCACGCGACCAUAGAGCCUUC	chr19	22	0.000	0.000	0.000	0.000	0.000	0.000	0.000	0.000	0.000	0.000	0.000	0.000	0.000	0.000	0.000	0.000	0.150	0.000	0.000	0.000	0	0	0	0	0	0	0	0	0	0	0	0	0	0	0	0	1	0	0	0	0.015	0.000	0.100	0.000	-3.90689059560852
novel-hsa-miR231-5p	novel-hsa-miR231	UGCCUGGGAGCGGCUGGCGCGG	chr11	22	0.000	0.000	0.000	0.000	0.000	0.000	0.000	0.000	1.329	0.000	0.000	0.000	0.000	0.000	0.000	0.000	0.000	0.000	0.000	0.000	0	0	0	0	0	0	0	0	16	0	0	0	0	0	0	0	0	0	0	0	0.000	0.133	0.000	1.600	7.05528243550119
novel-hsa-miR234-3p	novel-hsa-miR234	CAGUUCAAUGGUGUUCAGCAGA	chr2	22	0.000	0.000	0.087	13.998	0.041	0.000	0.000	0.000	13.039	4.125	0.000	0.000	0.000	0.000	0.000	0.000	7.221	0.000	0.000	8.626	0	0	2	189	1	0	0	0	157	71	0	0	0	0	0	0	48	0	0	124	1.585	3.129	17.200	42.000	0.981218818214152
novel-hsa-miR235-3p	novel-hsa-miR235	GGCGGCGGCGGCGGCGGCGG	chr1	20	0.000	4.472	0.000	0.000	0.000	0.000	0.000	0.000	0.000	0.000	0.000	0.000	0.000	0.000	0.000	0.000	0.000	0.000	0.000	0.070	0	91	0	0	0	0	0	0	0	0	0	0	0	0	0	0	0	0	0	1	0.007	0.447	0.100	9.100	5.99677609912571
novel-hsa-miR236-3p	novel-hsa-miR236	UAUGUGCCUAGUGGCUGCUGUCU	chr13	23	0.000	0.000	0.000	1.629	0.000	0.000	0.000	0.000	2.990	0.000	0.000	0.000	0.000	0.000	0.000	0.000	0.451	0.000	0.000	0.000	0	0	0	22	0	0	0	0	36	0	0	0	0	0	0	0	3	0	0	0	0.045	0.462	0.300	5.800	3.35989594508638
novel-hsa-miR236-5p	novel-hsa-miR236	AGAGUAGCCACUAGCCACAUGU	chr13	22	0.000	0.000	0.000	3.185	0.000	0.000	0.000	0.000	0.249	0.000	0.000	0.000	0.000	0.000	0.000	1.418	1.053	0.000	0.000	0.000	0	0	0	43	0	0	0	0	3	0	0	0	0	0	0	13	7	0	0	0	0.247	0.343	2.000	4.600	0.473697534588135
novel-hsa-miR237-3p	novel-hsa-miR237	UGAGGAUAUGGCAGGGAAG	chr11	19	0.000	6.634	0.000	2.296	0.000	0.000	0.331	1.675	11.212	12.376	0.000	0.000	5.911	0.000	0.000	4.144	2.858	0.000	13.787	10.713	0	135	0	31	0	0	6	35	135	213	0	0	128	0	0	38	19	0	224	154	3.741	3.452	56.300	55.500	-0.115991501371871
novel-hsa-miR239-5p	novel-hsa-miR239	GGCGGCGGCGGCGGCGGGGG	chr12	20	0.059	4.963	17.711	0.444	1.276	7.969	0.000	0.000	0.249	0.000	0.128	0.091	0.000	0.000	5.500	0.109	1.805	0.255	0.062	0.139	1	101	408	6	31	166	0	0	3	0	2	2	0	0	113	1	12	4	1	2	0.809	3.267	13.700	71.600	2.01375484700809
novel-hsa-miR24-3p	novel-hsa-miR24	UGAGCCGGCUGAGCAGGAAGCGG	chr10	23	0.000	0.000	0.000	0.000	0.000	0.000	0.000	0.000	0.000	0.000	0.000	0.000	0.000	0.000	0.000	0.000	1.504	0.000	0.000	0.000	0	0	0	0	0	0	0	0	0	0	0	0	0	0	0	0	10	0	0	0	0.150	0.000	1.000	0.000	-7.22881869049588
novel-hsa-miR240-5p	novel-hsa-miR240	GAGAAUAUGGGAGUCUGUGGCU	chr6	22	0.000	0.000	0.000	2.000	0.000	0.000	0.000	0.000	0.000	0.000	0.000	0.000	0.000	0.000	0.000	1.091	0.903	0.000	0.000	0.000	0	0	0	27	0	0	0	0	0	0	0	0	0	0	0	10	6	0	0	0	0.199	0.200	1.600	2.700	0.00723156923107573
novel-hsa-miR241-3p	novel-hsa-miR241	UUGGCCUAAUUUUUGUAUCUUCC	chr7	23	0.000	0.000	0.000	0.000	0.000	0.000	0.000	0.000	0.000	0.000	0.000	0.000	0.000	0.000	0.000	0.873	0.000	0.000	0.000	0.000	0	0	0	0	0	0	0	0	0	0	0	0	0	0	0	8	0	0	0	0	0.087	0.000	0.800	0.000	-6.44294349584873
novel-hsa-miR241-5p	novel-hsa-miR241	AAAGAUACAAAGAUUAGCCAGG	chr7	22	0.000	0.000	0.000	0.000	0.000	0.000	0.000	0.000	0.498	0.000	0.000	0.000	0.000	0.000	0.000	0.000	0.602	0.000	0.000	0.000	0	0	0	0	0	0	0	0	6	0	0	0	0	0	0	0	4	0	0	0	0.060	0.050	0.400	0.600	-0.263034405833794
novel-hsa-miR242-5p	novel-hsa-miR242	CCAGCUGCCUCUCCUCCAUCG	chr2	21	0.000	0.000	0.000	0.074	0.000	0.000	0.000	0.000	0.000	0.000	6.100	0.000	0.000	0.000	0.000	0.000	0.000	0.000	0.000	0.000	0	0	0	1	0	0	0	0	0	0	95	0	0	0	0	0	0	0	0	0	0.610	0.007	9.500	0.100	-6.44531051039264
novel-hsa-miR243-5p	novel-hsa-miR243	CGGCGGCGGCGGCGGCGGC	chr4	19	0.000	0.000	0.000	0.000	1.193	5.569	0.110	0.000	0.083	0.000	9.889	0.000	0.000	0.000	0.000	0.000	0.000	0.000	0.000	0.000	0	0	0	0	29	116	2	0	1	0	154	0	0	0	0	0	0	0	0	0	0.989	0.696	15.400	14.800	-0.506883214910383
novel-hsa-miR244-5p	novel-hsa-miR244	UUGGGAGUGGGCGGGCGG	chr13	18	0.000	0.000	0.000	0.148	0.000	0.240	0.000	1.340	0.415	0.000	0.000	0.000	0.139	0.111	0.000	0.109	0.000	0.064	0.000	0.139	0	0	0	2	0	5	0	28	5	0	0	0	3	2	0	1	0	1	0	2	0.056	0.214	0.900	4.000	1.93411206434354
novel-hsa-miR247-5p	novel-hsa-miR247	GGCGGGCGGCGGGGCGGGGC	chr2	20	0.000	0.049	0.043	0.741	0.000	14.833	0.000	3.924	1.661	0.000	0.000	0.000	0.000	5.849	7.934	0.000	0.000	0.000	0.062	26.087	0	1	1	10	0	309	0	82	20	0	0	0	0	105	163	0	0	0	1	375	3.993	2.125	64.400	42.300	-0.910010230720621
novel-hsa-miR25-3p	novel-hsa-miR25	UAGGAGUGCCCGUCGGGACGAACC	chr21	24	0.000	0.000	0.000	3.333	0.000	0.000	0.000	0.000	0.000	0.000	0.000	0.000	0.000	0.000	0.000	0.000	0.000	0.000	0.000	0.000	0	0	0	45	0	0	0	0	0	0	0	0	0	0	0	0	0	0	0	0	0.000	0.333	0.000	4.500	8.37937836707126
novel-hsa-miR250-3p	novel-hsa-miR250	CAGGCUCUUGCUCUUCUUGUCU	chr16	22	0.000	0.000	0.000	0.000	0.000	0.000	0.000	0.000	0.415	0.000	0.000	0.000	0.000	0.000	0.000	0.873	0.000	0.000	0.000	0.000	0	0	0	0	0	0	0	0	5	0	0	0	0	0	0	8	0	0	0	0	0.087	0.042	0.800	0.500	-1.05062607306997
novel-hsa-miR251-3p	novel-hsa-miR251	AAGCUCUGUCUGUGUCUCUAGG	chr22	22	0.059	0.049	0.000	0.000	0.000	0.000	0.000	0.048	0.000	0.000	0.000	0.000	0.046	0.000	0.000	0.000	0.000	0.000	6.463	0.000	1	1	0	0	0	0	0	1	0	0	0	0	1	0	0	0	0	0	105	0	0.651	0.016	10.600	0.300	-5.34651373316564
novel-hsa-miR253-3p	novel-hsa-miR253	UCUGUCCACCUUGCUUCUUCAGG	chr19	23	0.000	0.000	0.000	0.000	0.000	0.000	0.000	0.000	0.000	0.000	0.000	0.000	0.000	0.000	0.000	0.109	0.000	0.000	0.000	0.000	0	0	0	0	0	0	0	0	0	0	0	0	0	0	0	1	0	0	0	0	0.011	0.000	0.100	0.000	-3.4594316186373
novel-hsa-miR254-3p	novel-hsa-miR254	UUGAGGUCGGACAUGGUGGCU	chr22	21	0.000	0.000	0.000	0.000	0.000	0.000	1.325	2.632	2.409	5.055	0.000	0.000	2.909	1.838	0.000	0.763	0.000	5.487	0.000	0.000	0	0	0	0	0	0	24	55	29	87	0	0	63	33	0	7	0	86	0	0	1.100	1.142	18.900	19.500	0.0540591269508207
novel-hsa-miR255-5p	novel-hsa-miR255	CGGCGGCGGCGGCGGGGG	chr22	18	0.000	4.374	0.000	0.148	2.386	4.416	0.000	0.144	0.664	0.000	0.000	4.797	0.000	0.000	0.000	0.000	0.000	0.064	7.448	0.487	0	89	0	2	58	92	0	3	8	0	0	106	0	0	0	0	0	1	121	7	1.280	1.213	23.500	25.200	-0.0775642597668519
novel-hsa-miR257-5p	novel-hsa-miR257	AUCUGGGUCUGCGUGAGUAAC	chr6	21	0.000	3.047	0.000	2.296	0.041	0.000	0.000	0.096	1.744	4.241	0.000	0.000	0.000	0.000	0.000	4.799	1.053	0.000	6.093	0.000	0	62	0	31	1	0	0	2	21	73	0	0	0	0	0	44	7	0	99	0	1.195	1.147	15.000	19.000	-0.059145226852286
novel-hsa-miR258-3p	novel-hsa-miR258	UCUCGGCCCUGUCUCCUCCAGC	chr10	22	0.000	0.000	0.000	0.000	0.000	0.000	0.000	0.000	0.000	0.058	0.000	0.000	0.000	0.000	0.000	0.000	0.000	0.000	0.000	0.000	0	0	0	0	0	0	0	0	0	1	0	0	0	0	0	0	0	0	0	0	0.000	0.006	0.000	0.100	2.58496250072116
novel-hsa-miR259-5p	novel-hsa-miR259	UCUCAGCCUCUAUUCCCUGGCU	chr16	22	0.000	0.000	0.000	0.000	0.000	0.000	0.000	0.000	0.000	0.000	0.000	0.000	0.000	0.000	0.000	0.000	0.301	0.000	0.000	0.000	0	0	0	0	0	0	0	0	0	0	0	0	0	0	0	0	2	0	0	0	0.030	0.000	0.200	0.000	-4.90689059560852
novel-hsa-miR26-3p	novel-hsa-miR26	CACACACACACACACACACACA	chr3	22	13.015	2.260	0.043	3.407	5.719	0.000	0.110	0.000	1.910	0.116	0.064	0.000	0.323	0.000	5.257	3.490	0.000	0.000	12.125	0.417	221	46	1	46	139	0	2	0	23	2	1	0	7	0	108	32	0	0	197	6	2.168	2.658	35.100	48.000	0.293976347922303
novel-hsa-miR26-5p	novel-hsa-miR26	UGUGUGUGUGUGUGUGUGUGU	chr3	21	0.059	0.000	0.043	0.000	11.356	0.000	0.386	0.096	3.073	0.000	2.119	0.000	0.000	0.111	7.447	0.000	0.451	0.000	0.000	0.000	1	0	1	0	276	0	7	2	37	0	33	0	0	2	153	0	3	0	0	0	1.013	1.501	19.100	32.400	0.56728980281955
novel-hsa-miR260-5p	novel-hsa-miR260	GCGGCGGCGGCGGCGGCGGCGGGGG	chr15	25	0.059	4.275	0.000	4.444	5.843	30.867	13.135	16.508	30.314	0.116	30.502	0.000	5.588	4.401	14.116	9.270	7.372	16.015	25.666	5.496	1	87	0	60	142	643	238	345	365	2	475	0	121	79	290	85	49	251	417	79	11.843	10.556	184.600	188.300	-0.165971326616874
novel-hsa-miR261-5p	novel-hsa-miR261	GUUCUCUAUAGGAAGCCAUAGC	chr11	22	0.059	0.000	0.043	8.073	0.000	0.000	0.000	0.000	14.617	0.000	0.000	0.000	0.000	0.000	0.000	10.143	0.000	0.000	0.000	0.000	1	0	1	109	0	0	0	0	176	0	0	0	0	0	0	93	0	0	0	0	1.014	2.279	9.300	28.700	1.16834327226196
novel-hsa-miR262-5p	novel-hsa-miR262	CUAGUCCUAACCAAGCAUGUCU	chr15	22	0.000	0.000	0.000	0.000	0.000	0.000	0.000	0.000	0.249	0.000	0.000	0.000	0.000	0.000	0.000	0.000	0.000	0.000	0.000	0.000	0	0	0	0	0	0	0	0	3	0	0	0	0	0	0	0	0	0	0	0	0.000	0.025	0.000	0.300	4.64385618977472
novel-hsa-miR263-3p	novel-hsa-miR263	AGCUCCUGACAUUGUCACCUGA	chr2	22	0.000	0.000	0.000	0.000	0.000	0.000	0.000	0.000	0.000	0.000	0.000	0.000	0.000	0.000	0.000	0.000	0.301	0.000	0.000	0.000	0	0	0	0	0	0	0	0	0	0	0	0	0	0	0	0	2	0	0	0	0.030	0.000	0.200	0.000	-4.90689059560852
novel-hsa-miR264-3p	novel-hsa-miR264	GGCUGGUCCGAUGGUAGU	chr8	18	4780.702	3743.296	3171.108	5914.117	1172.802	3920.288	4574.079	3772.164	4965.892	4643.481	4061.896	2125.067	3203.501	3449.189	3920.383	7964.631	10435.166	4674.210	5108.014	6385.114	81181	76175	73050	79850	28504	81665	82882	78835	59792	79920	63254	46960	69368	61921	80540	73028	69363	73259	82990	91785	5132.717	4065.793	71246.800	72185.400	-0.336185951870767
novel-hsa-miR266-5p	novel-hsa-miR266	GUCAUUGCUGCCUGUUGGUGU	chr3	21	0.000	0.000	0.000	0.000	0.000	0.000	0.000	0.000	0.664	0.000	0.000	0.000	0.000	0.000	0.000	0.000	0.752	0.000	0.000	0.000	0	0	0	0	0	0	0	0	8	0	0	0	0	0	0	0	5	0	0	0	0.075	0.066	0.500	0.800	-0.184424571137427
novel-hsa-miR268-3p	novel-hsa-miR268	CAUUUGCCUUCUCUUUCCCCAGG	chr2	23	0.000	0.000	0.000	0.000	0.000	0.000	0.000	0.000	0.000	0.000	0.000	0.000	0.000	0.000	0.000	1.309	0.000	0.000	0.000	0.000	0	0	0	0	0	0	0	0	0	0	0	0	0	0	0	12	0	0	0	0	0.131	0.000	1.200	0.000	-7.03342300153745
novel-hsa-miR27-5p	novel-hsa-miR27	UGGCUGGCCGCGCUCUUCGCACG	chr5	23	7.420	0.000	0.000	3.111	0.041	0.000	0.000	0.048	4.734	0.000	0.000	0.000	0.000	0.000	0.000	3.163	0.000	0.000	0.000	0.000	126	0	0	42	1	0	0	1	57	0	0	0	0	0	0	29	0	0	0	0	0.316	1.535	2.900	22.700	2.28024219208044
novel-hsa-miR274-3p	novel-hsa-miR274	CGGCGGCGGCGGCGGUGG	chr6	18	0.000	0.049	0.000	0.074	4.649	0.048	0.055	0.000	1.246	0.000	7.256	0.000	0.000	0.000	0.000	0.000	0.301	0.000	0.000	1.183	0	1	0	1	113	1	1	0	15	0	113	0	0	0	0	0	2	0	0	17	0.874	0.612	13.200	13.200	-0.514101626807947
novel-hsa-miR279-5p	novel-hsa-miR279	UGCCUGUUUGGGGAAGCUGGUC	chr13	22	0.000	0.000	0.000	0.000	0.000	0.000	0.000	0.000	0.000	0.000	0.000	0.000	0.000	0.000	0.000	2.290	0.150	0.000	0.000	0.000	0	0	0	0	0	0	0	0	0	0	0	0	0	0	0	21	1	0	0	0	0.244	0.000	2.200	0.000	-7.93073733756289
novel-hsa-miR28-5p	novel-hsa-miR28	CAUGGUCCAUUUUGCUCUGCUU	chr10	22	0.000	0.000	0.000	1.111	0.000	0.000	0.000	0.000	0.000	0.000	0.000	0.000	0.000	0.000	0.000	0.000	2.257	3.254	0.000	0.000	0	0	0	15	0	0	0	0	0	0	0	0	0	0	0	0	15	51	0	0	0.551	0.111	6.600	1.500	-2.31149264222105
novel-hsa-miR280-3p	novel-hsa-miR280	UGUGUAGGGCAUGGCUCAGACU	chr11	22	0.000	0.000	0.000	0.000	0.000	0.000	0.000	0.000	0.000	0.000	0.000	0.000	0.000	0.000	0.000	1.963	0.000	0.000	0.000	0.000	0	0	0	0	0	0	0	0	0	0	0	0	0	0	0	18	0	0	0	0	0.196	0.000	1.800	0.000	-7.61470984411521
novel-hsa-miR281-3p	novel-hsa-miR281	CGGGCGGCGGCUGUGUUGCGCAGU	chrX	24	0.000	0.000	0.000	1.037	0.000	0.000	0.000	0.000	0.000	0.000	0.000	0.000	0.000	0.000	0.000	1.309	0.000	0.000	0.000	0.000	0	0	0	14	0	0	0	0	0	0	0	0	0	0	0	12	0	0	0	0	0.131	0.104	1.200	1.400	-0.332983283396358
novel-hsa-miR283-5p	novel-hsa-miR283	CGGCGGCGGCGGCGGCGGCGG	chr1	21	0.000	0.049	0.000	1.037	1.893	0.000	0.000	0.048	0.997	0.000	0.000	0.000	0.000	0.000	0.000	0.000	0.000	5.168	0.000	0.000	0	1	0	14	46	0	0	1	12	0	0	0	0	0	0	0	0	81	0	0	0.517	0.402	8.100	7.400	-0.362968779136006
novel-hsa-miR284-3p	novel-hsa-miR284	UCGGCCGCCGCUUUCCCUCGGA	chr3	22	0.000	0.000	0.043	0.000	0.000	0.000	0.000	0.000	4.070	0.000	0.000	0.000	0.000	0.000	0.000	1.418	0.000	0.000	0.000	0.000	0	0	1	0	0	0	0	0	49	0	0	0	0	0	0	13	0	0	0	0	0.142	0.411	1.300	5.000	1.533247464177
novel-hsa-miR285-5p	novel-hsa-miR285	UUCCCGGCCCAUGCACCA	chr5	18	4.476	1.622	0.000	0.000	0.000	0.144	0.000	0.000	1.910	0.058	0.064	0.000	4.249	0.000	0.000	0.873	0.150	0.064	0.000	0.000	76	33	0	0	0	3	0	0	23	1	1	0	92	0	0	8	1	1	0	0	0.540	0.821	10.300	13.600	0.604422814726974
novel-hsa-miR286-3p	novel-hsa-miR286	GGCGGCGGCGGGGGUGUG	chr7	18	0.000	5.258	0.000	1.185	0.000	0.096	0.000	0.000	0.000	2.092	0.000	0.000	0.000	2.172	0.243	0.982	3.159	0.000	0.000	8.696	0	107	0	16	0	2	0	0	0	36	0	0	0	39	5	9	21	0	0	125	1.525	0.863	19.900	16.100	-0.821376778158656
novel-hsa-miR287-5p	novel-hsa-miR287	AAGUGUGGGCUCUAGAGUUGG	chr5	21	0.000	0.000	0.000	0.000	0.000	0.000	0.000	0.000	0.000	0.000	0.000	0.000	0.000	0.000	0.000	0.000	0.000	3.445	0.000	0.000	0	0	0	0	0	0	0	0	0	0	0	0	0	0	0	0	0	54	0	0	0.345	0.000	5.400	0.000	-8.43045255166553
novel-hsa-miR289-5p	novel-hsa-miR289	UUGUGGGUUAUUGUUAAA	chr16	18	0.000	0.000	0.043	13.776	0.041	0.000	0.000	0.000	32.224	0.000	0.000	0.000	0.000	0.000	0.000	9.052	5.566	0.000	0.000	0.000	0	0	1	186	1	0	0	0	388	0	0	0	0	0	0	83	37	0	0	0	1.462	4.609	12.000	57.600	1.65651045638421
novel-hsa-miR29-3p	novel-hsa-miR29	CCUUCUCGAGCCUUGAGUGUGC	chr3	22	0.000	0.000	0.000	2.222	0.000	0.000	0.055	0.000	3.073	0.000	0.000	0.000	0.000	0.000	0.000	4.472	0.000	0.000	0.000	0.000	0	0	0	30	0	0	1	0	37	0	0	0	0	0	0	41	0	0	0	0	0.447	0.535	4.100	6.800	0.259264060105192
novel-hsa-miR293-5p	novel-hsa-miR293	CGGCGGCGGCGGCGGCGG	chr20	18	0.000	0.000	0.000	2.222	0.000	0.048	0.055	0.000	0.000	0.000	0.128	0.000	0.693	0.056	0.000	0.000	0.000	2.488	3.385	4.104	0	0	0	30	0	1	1	0	0	0	2	0	15	1	0	0	0	39	55	59	1.085	0.233	17.100	3.200	-2.21929318267756
novel-hsa-miR294-3p	novel-hsa-miR294	GCGGCGGCGGCGGCGGCG	chrX	18	0.000	0.197	0.000	0.000	1.893	1.344	0.000	0.000	2.242	0.000	0.193	0.000	0.000	3.286	0.000	0.000	0.000	0.000	0.000	0.070	0	4	0	0	46	28	0	0	27	0	3	0	0	59	0	0	0	0	0	1	0.355	0.568	6.300	10.500	0.678071905112638
novel-hsa-miR295-3p	novel-hsa-miR295	GAGGAGGCCGCGCCGCAGCCACU	chr8	23	0.000	0.000	0.000	0.000	0.000	0.000	0.000	0.000	0.000	0.000	0.000	0.000	0.000	0.000	0.000	0.000	0.451	0.000	0.000	0.000	0	0	0	0	0	0	0	0	0	0	0	0	0	0	0	0	3	0	0	0	0.045	0.000	0.300	0.000	-5.49185309632967
novel-hsa-miR297-3p	novel-hsa-miR297	UGCGGUUGGGGACCAGUGCAGG	chr4	22	0.000	0.000	0.000	2.000	0.000	0.000	0.000	0.000	1.661	0.000	0.000	0.000	0.000	0.000	0.000	0.000	1.655	0.000	0.000	0.000	0	0	0	27	0	0	0	0	20	0	0	0	0	0	0	0	11	0	0	0	0.165	0.366	1.100	4.700	1.14937762403823
novel-hsa-miR299-5p	novel-hsa-miR299	UCACGUCCCUGUUCGGGCGCCA	chr19	22	0.000	0.000	0.043	0.074	0.041	0.048	0.000	0.000	0.000	0.174	0.000	0.000	0.000	0.000	0.000	0.327	0.000	0.000	0.062	0.000	0	0	1	1	1	1	0	0	0	3	0	0	0	0	0	3	0	0	1	0	0.039	0.038	0.400	0.700	-0.0374747054186629
novel-hsa-miR3-3p	novel-hsa-miR3	AGCUUUGCAGGUGGUGACUAGA	chr22	22	0.000	0.000	0.000	0.000	0.000	0.000	0.000	0.000	0.997	0.000	0.000	0.000	0.000	0.000	0.000	0.000	0.000	0.000	0.000	0.000	0	0	0	0	0	0	0	0	12	0	0	0	0	0	0	0	0	0	0	0	0.000	0.100	0.000	1.200	6.64385618977473
novel-hsa-miR3-5p	novel-hsa-miR3	GGCUCCACCUUCCUAGGUUGGC	chr22	22	0.000	0.000	0.000	0.000	0.000	0.000	0.000	0.000	0.000	0.000	0.000	0.000	0.000	0.000	0.000	0.000	0.000	0.000	0.000	3.339	0	0	0	0	0	0	0	0	0	0	0	0	0	0	0	0	0	0	0	48	0.334	0.000	4.800	0.000	-8.38370429247405
novel-hsa-miR30-3p	novel-hsa-miR30	GGCGGCGGCGGCGGCGGC	chr5	18	0.000	0.000	0.043	0.000	0.000	0.000	2.318	0.000	0.000	0.000	0.000	0.543	0.000	0.000	0.000	0.000	0.000	0.000	18.711	0.000	0	0	1	0	0	0	42	0	0	0	0	12	0	0	0	0	0	0	304	0	1.925	0.236	31.600	4.300	-3.02799968110779
novel-hsa-miR302-5p	novel-hsa-miR302	GGCGGCGGCGGCGGGGGUG	chr11	19	0.000	0.049	0.260	0.000	0.000	0.192	0.000	0.000	0.000	0.000	0.000	0.000	0.000	0.000	0.000	1.200	0.000	0.000	0.000	3.130	0	1	6	0	0	4	0	0	0	0	0	0	0	0	0	11	0	0	0	45	0.433	0.050	5.600	1.100	-3.114367024952
novel-hsa-miR306-3p	novel-hsa-miR306	CGGCGGCGGCGGCGGCGGG	chr2	19	0.000	0.000	0.000	0.000	2.222	0.048	0.000	0.000	0.831	0.000	0.000	0.000	0.000	0.111	0.000	0.000	0.301	0.000	0.000	4.730	0	0	0	0	54	1	0	0	10	0	0	0	0	2	0	0	2	0	0	68	0.514	0.310	7.200	6.500	-0.729500143919641
novel-hsa-miR308-3p	novel-hsa-miR308	GCUGGGCGGCUUGCUGGGGCUCGG	chr17	24	0.000	3.342	0.000	0.000	0.000	0.000	0.000	0.000	1.080	0.000	0.000	0.000	0.000	0.000	0.000	0.000	1.204	0.000	0.000	0.000	0	68	0	0	0	0	0	0	13	0	0	0	0	0	0	0	8	0	0	0	0.120	0.442	0.800	8.100	1.88101196378291
novel-hsa-miR309-5p	novel-hsa-miR309	AGAGGCUAUGUCUACGCUCAGCG	chr9	23	5.771	0.000	0.000	1.778	0.000	0.000	0.000	0.000	4.319	0.000	0.000	0.000	0.000	0.000	0.000	2.508	1.504	0.000	0.000	3.896	98	0	0	24	0	0	0	0	52	0	0	0	0	0	0	23	10	0	0	56	0.791	1.187	8.900	17.400	0.585570335169115
novel-hsa-miR31-3p	novel-hsa-miR31	UUUUGCUGCAGUGUGGAUGGUA	chr12	22	0.000	0.000	0.000	2.370	0.000	0.000	0.000	0.000	0.000	0.000	0.000	0.000	0.000	0.000	0.000	0.000	0.000	0.000	0.000	0.000	0	0	0	32	0	0	0	0	0	0	0	0	0	0	0	0	0	0	0	0	0.000	0.237	0.000	3.200	7.88874324889826
novel-hsa-miR310-5p	novel-hsa-miR310	GAGAAGGAGCUGGGCUGAUCUGA	chr3	23	0.000	0.000	0.000	0.000	0.000	0.000	0.000	0.000	0.747	0.000	0.000	0.000	0.000	0.000	0.000	0.000	0.000	0.000	0.000	0.000	0	0	0	0	0	0	0	0	9	0	0	0	0	0	0	0	0	0	0	0	0.000	0.075	0.000	0.900	6.22881869049588
novel-hsa-miR311-5p	novel-hsa-miR311	UCAGGCUCAGUCCCCUCC	chr8	18	0.059	0.049	0.000	1.778	0.041	0.048	0.055	0.048	0.415	4.590	0.000	0.000	0.000	0.000	0.000	1.636	0.000	0.000	0.123	0.000	1	1	0	24	1	1	1	1	5	79	0	0	0	0	0	15	0	0	2	0	0.176	0.708	1.700	11.400	2.0081739314457
novel-hsa-miR313-3p	novel-hsa-miR313	UGGAAUGGCCUGAAGGUGGA	chr7	20	0.000	0.000	0.000	0.000	0.000	0.000	0.000	0.000	0.000	0.000	0.000	0.000	0.000	0.000	0.000	1.854	0.000	0.000	0.000	0.000	0	0	0	0	0	0	0	0	0	0	0	0	0	0	0	17	0	0	0	0	0.185	0.000	1.700	0.000	-7.53138146051631
novel-hsa-miR315-3p	novel-hsa-miR315	AACGGCUUCGGAGGGGCGAGA	chr12	21	0.000	0.000	0.000	0.000	0.000	0.000	0.000	0.000	2.907	0.000	0.000	0.000	0.000	0.000	0.000	0.000	0.000	0.000	0.000	0.000	0	0	0	0	0	0	0	0	35	0	0	0	0	0	0	0	0	0	0	0	0.000	0.291	0.000	3.500	8.18487534290828
novel-hsa-miR315-5p	novel-hsa-miR315	CCCGCUCUCCCGAAGCUGUUCG	chr12	22	0.000	0.000	0.000	2.222	0.000	0.000	0.000	0.000	1.827	0.000	0.000	0.000	0.000	0.000	0.000	0.000	0.000	0.000	0.000	0.000	0	0	0	30	0	0	0	0	22	0	0	0	0	0	0	0	0	0	0	0	0.000	0.405	0.000	5.200	8.66177809777199
novel-hsa-miR316-3p	novel-hsa-miR316	AGCCUCCCAGUCUGGCCUGAGU	chr1	22	0.000	0.000	0.130	10.591	0.082	0.000	0.000	0.000	10.631	0.000	0.000	0.000	0.000	0.000	0.049	7.743	10.832	0.000	0.000	5.287	0	0	3	143	2	0	0	0	128	0	0	0	0	0	1	71	72	0	0	76	2.391	2.143	22.000	27.600	-0.157982280035081
novel-hsa-miR32-5p	novel-hsa-miR32	AGGCAGGUGGAGCUCAUGGGC	chr3	21	0.000	0.000	0.000	0.000	0.000	0.000	0.000	0.000	0.000	4.997	0.000	0.000	0.000	0.000	0.000	0.000	0.000	0.000	0.000	0.000	0	0	0	0	0	0	0	0	0	86	0	0	0	0	0	0	0	0	0	0	0.000	0.500	0.000	8.600	8.96578428466209
novel-hsa-miR33-3p	novel-hsa-miR33	CUGCCCAUACUUUCACCCCUCU	chr1	22	0.000	0.000	0.000	0.000	0.000	0.000	0.000	0.000	0.581	0.000	0.000	0.000	0.000	0.000	0.000	0.000	0.000	0.000	0.000	0.000	0	0	0	0	0	0	0	0	7	0	0	0	0	0	0	0	0	0	0	0	0.000	0.058	0.000	0.700	5.85798099512757
novel-hsa-miR35-5p	novel-hsa-miR35	GGCGGCGGCGGCGGCGGCGGG	chr18	21	0.000	0.000	0.000	0.000	0.000	0.000	0.000	0.144	0.000	0.000	0.000	0.045	0.000	0.056	0.000	3.490	0.000	0.000	5.539	0.000	0	0	0	0	0	0	0	3	0	0	0	1	0	1	0	32	0	0	90	0	0.913	0.014	12.400	0.300	-6.02711612792662
novel-hsa-miR36-3p	novel-hsa-miR36	UAACUGGUUGAACAACUGUAA	chr5	21	0.000	0.000	0.000	1.704	0.000	0.000	0.000	0.000	0.000	0.000	0.000	0.000	0.000	0.000	0.000	1.418	1.956	0.000	0.000	0.000	0	0	0	23	0	0	0	0	0	0	0	0	0	0	0	13	13	0	0	0	0.337	0.170	2.600	2.300	-0.987213845044157
novel-hsa-miR37-3p	novel-hsa-miR37	CUCGGGCGCUCCGGCUGUAAGG	chr5	22	0.059	0.000	0.000	0.074	0.000	0.000	0.000	0.000	0.249	0.000	0.000	0.000	0.000	0.000	0.000	1.091	0.000	0.000	0.000	0.000	1	0	0	1	0	0	0	0	3	0	0	0	0	0	0	10	0	0	0	0	0.109	0.038	1.000	0.500	-1.52025681133334
novel-hsa-miR38-3p	novel-hsa-miR38	UGCACGUGGCUCCUGCUUGUCAU	chr16	23	0.000	0.000	0.000	1.111	0.000	0.000	0.000	0.000	0.914	0.000	0.000	0.000	0.000	0.000	0.000	0.000	0.000	0.000	0.000	0.000	0	0	0	15	0	0	0	0	11	0	0	0	0	0	0	0	0	0	0	0	0.000	0.202	0.000	2.600	7.6582114827518
novel-hsa-miR38-5p	novel-hsa-miR38	UGAGGAGCAUGGGCCGUGCUGUGU	chr16	24	0.000	0.000	0.000	0.000	0.000	0.000	0.000	0.000	0.000	0.000	0.000	0.000	0.000	0.000	0.000	0.000	0.000	0.000	0.000	3.896	0	0	0	0	0	0	0	0	0	0	0	0	0	0	0	0	0	0	0	56	0.390	0.000	5.600	0.000	-8.60733031374961
novel-hsa-miR39-5p	novel-hsa-miR39	UUCUCUGUUUCGGCCAUGUGUGA	chr1	23	0.000	0.000	0.000	0.000	0.000	0.000	0.000	0.000	0.000	0.000	0.000	0.000	0.000	0.000	0.000	0.000	0.000	0.000	0.062	0.000	0	0	0	0	0	0	0	0	0	0	0	0	0	0	0	0	0	0	1	0	0.006	0.000	0.100	0.000	-2.58496250072116
novel-hsa-miR43-5p	novel-hsa-miR43	UGGGGCCUGGGUGUGGUGUGUCA	chr11	23	0.000	0.000	0.000	0.000	0.000	0.000	0.000	0.000	0.332	0.000	0.000	0.000	0.000	0.000	0.000	0.000	0.000	0.000	0.000	0.000	0	0	0	0	0	0	0	0	4	0	0	0	0	0	0	0	0	0	0	0	0.000	0.033	0.000	0.400	5.04439411935845
novel-hsa-miR46-5p	novel-hsa-miR46	AAAAGUAAUUGUGAUUUUUGU	chr7	21	0.000	0.000	0.000	0.000	0.000	0.000	0.000	0.000	0.997	0.000	0.000	0.000	0.000	0.000	0.000	0.000	0.000	0.000	0.000	0.000	0	0	0	0	0	0	0	0	12	0	0	0	0	0	0	0	0	0	0	0	0.000	0.100	0.000	1.200	6.64385618977473
novel-hsa-miR48-3p	novel-hsa-miR48	CCCGGGGCCAGCGCCGUGGUCGU	NW_015148969.1	23	0.000	0.000	0.000	5.333	0.000	0.000	0.000	0.048	5.731	0.000	0.000	0.000	0.000	0.000	0.000	3.490	1.354	0.000	0.000	4.800	0	0	0	72	0	0	0	1	69	0	0	0	0	0	0	32	9	0	0	69	0.964	1.111	11.000	14.200	0.204753765159131
novel-hsa-miR49-3p	novel-hsa-miR49	CCACUGCCUGCUCCCCUGCCAGU	chr11	23	0.000	0.000	0.000	0.074	0.000	0.000	0.000	0.000	0.000	0.000	0.000	0.000	0.000	0.000	0.000	2.181	0.000	0.000	0.000	0.000	0	0	0	1	0	0	0	0	0	0	0	0	0	0	0	20	0	0	0	0	0.218	0.007	2.000	0.100	-4.96082940271932
novel-hsa-miR53-3p	novel-hsa-miR53	GAAGCAGCGCCUGUCGCAACUCG	chr17	23	0.000	0.000	0.000	0.074	0.000	0.000	0.055	0.096	0.914	0.000	0.000	0.000	0.000	0.000	0.000	2.727	0.000	0.000	5.601	0.000	0	0	0	1	0	0	1	2	11	0	0	0	0	0	0	25	0	0	91	0	0.833	0.114	11.600	1.500	-2.86928267120081
novel-hsa-miR54-3p	novel-hsa-miR54	UAUGUUUUCCUGAGGAGAUAU	chr11	21	0.000	0.000	0.000	0.000	0.000	0.000	0.000	0.000	0.083	0.000	0.000	0.000	0.000	0.000	0.000	0.000	0.000	0.000	0.000	0.000	0	0	0	0	0	0	0	0	1	0	0	0	0	0	0	0	0	0	0	0	0.000	0.008	0.000	0.100	3
novel-hsa-miR54-5p	novel-hsa-miR54	GUUCUCUAUAGGAAGCCAUAG	chr11	21	0.000	0.000	0.000	3.555	0.000	0.000	0.000	0.000	4.070	0.000	0.000	0.000	0.000	0.000	0.000	2.290	0.000	0.000	0.000	0.000	0	0	0	48	0	0	0	0	49	0	0	0	0	0	0	21	0	0	0	0	0.229	0.762	2.100	9.700	1.73444339939638
novel-hsa-miR59-5p	novel-hsa-miR59	CUGGCCCCCGCCCUCCGCGUGC	chr5	22	0.000	0.000	0.000	0.000	0.000	0.000	0.000	0.000	0.997	0.000	0.000	0.000	0.000	0.000	0.000	1.963	0.000	0.000	0.000	0.000	0	0	0	0	0	0	0	0	12	0	0	0	0	0	0	18	0	0	0	0	0.196	0.100	1.800	1.200	-0.970853654340483
novel-hsa-miR6-3p	novel-hsa-miR6	ACUGCACUCCAGCCUGGGUGA	chr16	21	0.000	0.000	0.000	0.000	5.349	0.000	0.000	0.000	1.412	0.000	7.449	0.000	0.000	0.000	0.000	0.000	0.000	0.000	0.000	0.000	0	0	0	0	130	0	0	0	17	0	116	0	0	0	0	0	0	0	0	0	0.745	0.676	11.600	14.700	-0.140217179067339
novel-hsa-miR60-3p	novel-hsa-miR60	CACUGCACUCCAGCCUGGGC	chr2	20	0.000	0.000	0.000	0.000	0.000	0.000	0.000	0.000	0.914	0.000	0.000	0.000	0.000	6.629	0.000	0.000	0.000	0.000	0.000	0.000	0	0	0	0	0	0	0	0	11	0	0	0	0	119	0	0	0	0	0	0	0.663	0.091	11.900	1.100	-2.86507041991389
novel-hsa-miR61-5p	novel-hsa-miR61	AACGCUGCGACCUAGAUGUAUUC	chr18	23	0.000	0.000	0.000	0.000	0.000	0.000	0.000	0.000	0.000	0.000	0.000	0.000	0.000	0.000	0.000	0.000	0.451	0.000	0.000	0.000	0	0	0	0	0	0	0	0	0	0	0	0	0	0	0	0	3	0	0	0	0.045	0.000	0.300	0.000	-5.49185309632967
novel-hsa-miR63-5p	novel-hsa-miR63	CGGCGGGCGGCGGGGCGGG	chr1	19	0.000	0.000	0.000	0.000	0.000	8.353	0.000	0.144	0.249	0.000	0.000	0.000	0.000	0.000	0.000	0.000	0.602	0.000	25.358	0.000	0	0	0	0	0	174	0	3	3	0	0	0	0	0	0	0	4	0	412	0	2.596	0.875	41.600	18.000	-1.56893546127945
novel-hsa-miR67-3p	novel-hsa-miR67	UAAGCAUGCUGUCUUUCUGGAGG	chr15	23	0.000	2.211	0.000	3.333	0.000	0.000	0.000	0.000	0.000	0.000	0.000	0.000	0.000	0.000	0.000	0.000	0.451	0.000	0.000	3.478	0	45	0	45	0	0	0	0	0	0	0	0	0	0	0	0	3	0	0	50	0.393	0.554	5.300	9.000	0.495356663790582
novel-hsa-miR68-5p	novel-hsa-miR68	UAGGGAUGGCCUCCUGUCUGUGA	chr22	23	0.000	0.000	0.000	0.000	0.000	0.000	0.000	0.000	1.080	0.000	0.000	0.000	0.000	0.000	0.000	0.000	0.752	0.000	0.000	0.000	0	0	0	0	0	0	0	0	13	0	0	0	0	0	0	0	5	0	0	0	0.075	0.108	0.500	1.300	0.526068811667588
novel-hsa-miR7-3p	novel-hsa-miR7	UGGCCUGCCCUCACCUGUCUAG	chr15	22	0.000	0.000	0.000	0.000	0.000	0.000	0.000	0.000	0.664	0.000	0.000	0.000	0.000	0.000	0.000	0.873	0.000	0.000	0.000	0.000	0	0	0	0	0	0	0	0	8	0	0	0	0	0	0	8	0	0	0	0	0.087	0.066	0.800	0.800	-0.398549376490275
novel-hsa-miR70-3p	novel-hsa-miR70	CUGCCUUGGGGCCCGGGCUCUCC	chr3	23	0.000	0.000	0.000	8.814	0.000	0.000	0.000	0.000	2.990	0.000	0.000	0.000	0.000	0.000	0.000	1.963	0.000	0.000	0.000	0.000	0	0	0	119	0	0	0	0	36	0	0	0	0	0	0	18	0	0	0	0	0.196	1.180	1.800	15.500	2.589861300134
novel-hsa-miR71-3p	novel-hsa-miR71	ACUGCACUCCAGCCUGGGCGA	chr16	21	0.000	0.000	0.000	1.185	0.000	0.000	0.662	0.000	1.495	0.000	0.000	0.000	0.000	0.000	0.000	0.000	0.000	0.000	0.000	0.000	0	0	0	16	0	0	12	0	18	0	0	0	0	0	0	0	0	0	0	0	0.000	0.334	0.000	4.600	8.38370429247405
novel-hsa-miR73-3p	novel-hsa-miR73	UCCCGGUGACGGCGAGCGUGG	chr17	21	0.000	0.000	0.000	3.851	0.000	0.000	0.000	0.000	0.997	0.000	0.000	0.000	0.000	0.000	0.000	0.000	0.602	0.000	0.000	0.000	0	0	0	52	0	0	0	0	12	0	0	0	0	0	0	0	4	0	0	0	0.060	0.485	0.400	6.400	3.01495034146597
novel-hsa-miR74-5p	novel-hsa-miR74	AAGAAUGGAGAGACACUUGUAGU	chr20	23	0.000	0.000	0.000	0.000	0.000	0.000	0.000	0.000	0.831	5.403	0.000	0.000	0.000	0.000	0.000	0.000	0.000	0.000	0.000	0.000	0	0	0	0	0	0	0	0	10	93	0	0	0	0	0	0	0	0	0	0	0.000	0.623	0.000	10.300	9.283088353024
novel-hsa-miR77-3p	novel-hsa-miR77	CUCGCGUCCCCGCUCCCUCCUCC	chr14	23	0.000	0.000	0.000	0.000	0.000	0.000	0.000	0.000	0.914	0.000	0.000	0.000	0.000	0.000	0.000	0.000	0.000	0.000	0.000	0.000	0	0	0	0	0	0	0	0	11	0	0	0	0	0	0	0	0	0	0	0	0.000	0.091	0.000	1.100	6.5077946401987
novel-hsa-miR8-5p	novel-hsa-miR8	CUGGGCCCGAGGCGGGCGUGGG	NT_187388.1	22	0.000	0.000	0.000	0.000	0.000	0.000	0.000	0.000	0.000	0.000	0.000	0.000	0.000	0.000	0.000	0.000	0.602	0.000	0.000	0.000	0	0	0	0	0	0	0	0	0	0	0	0	0	0	0	0	4	0	0	0	0.060	0.000	0.400	0.000	-5.90689059560852
novel-hsa-miR80-5p	novel-hsa-miR80	CGGCGGCGGCGGUGGCGG	chr4	18	0.000	1.523	0.000	0.222	0.000	0.000	0.000	0.096	0.000	1.104	0.257	0.000	1.293	0.000	0.000	0.000	0.000	0.000	0.062	0.557	0	31	0	3	0	0	0	2	0	19	4	0	28	0	0	0	0	0	1	8	0.217	0.295	4.100	5.500	0.443019911804724
novel-hsa-miR81-3p	novel-hsa-miR81	UUGCUCUGCUCUCCCUUGUACU	chr14	22	0.000	0.000	0.000	0.000	0.000	0.000	0.000	2.680	0.000	0.000	0.000	0.000	0.000	0.000	0.000	0.000	0.000	0.000	0.000	0.000	0	0	0	0	0	0	0	56	0	0	0	0	0	0	0	0	0	0	0	0	0.000	0.268	0.000	5.600	8.06608919045777
novel-hsa-miR82-3p	novel-hsa-miR82	UCAGCGUUGGUUCCCGUCUUGG	chr11	22	0.000	0.000	0.000	1.407	1.728	5.329	0.000	0.000	1.080	7.844	0.000	0.000	0.000	0.000	0.000	1.418	1.354	0.000	0.000	0.000	0	0	0	19	42	111	0	0	13	135	0	0	0	0	0	13	9	0	0	0	0.277	1.739	2.200	32.000	2.6503000512574
novel-hsa-miR84-3p	novel-hsa-miR84	GCGGGCGGCGGGGCGGGG	chr5	18	0.000	0.000	0.000	0.000	0.000	0.000	0.000	0.000	0.000	0.000	0.000	0.000	0.000	0.000	0.000	0.000	0.000	0.000	0.062	0.000	0	0	0	0	0	0	0	0	0	0	0	0	0	0	0	0	0	0	1	0	0.006	0.000	0.100	0.000	-2.58496250072116
novel-hsa-miR85-3p	novel-hsa-miR85	UCGGGCUCCGGCUAUGCCAGC	chr19	21	0.000	0.000	0.000	0.000	0.000	0.000	0.000	0.000	0.747	0.000	0.000	0.000	0.000	0.000	0.000	1.636	0.000	0.000	0.000	0.000	0	0	0	0	0	0	0	0	9	0	0	0	0	0	0	15	0	0	0	0	0.164	0.075	1.500	0.900	-1.1287333141222
novel-hsa-miR9-3p	novel-hsa-miR9	UCAGCGUUGGUUCCCGUCUUGGC	chr11	23	7.597	0.000	0.000	4.814	0.000	0.000	0.000	0.000	2.492	0.000	0.000	0.000	0.000	0.000	0.000	3.381	1.956	0.000	0.062	0.000	129	0	0	65	0	0	0	0	30	0	0	0	0	0	0	31	13	0	1	0	0.540	1.490	4.500	22.400	1.46428101829869
novel-hsa-miR90-3p	novel-hsa-miR90	CAGCGGCUGCGCAUCUCGGGC	chr1	21	0.000	0.000	0.000	0.000	1.810	0.048	0.000	0.000	0.000	0.000	0.000	0.000	0.000	0.000	0.000	0.000	0.000	0.000	0.000	0.000	0	0	0	0	44	1	0	0	0	0	0	0	0	0	0	0	0	0	0	0	0.000	0.186	0.000	4.500	7.53915881110803
novel-hsa-miR91-3p	novel-hsa-miR91	CAGUCUUGCUUUGUCACCCAUG	chr3	22	0.000	0.000	0.000	12.295	0.000	0.000	0.000	0.000	10.132	0.000	0.000	0.000	0.000	0.000	0.000	5.998	0.903	0.000	0.000	3.826	0	0	0	166	0	0	0	0	122	0	0	0	0	0	0	55	6	0	0	55	1.073	2.243	11.600	28.800	1.06377954432975
novel-hsa-miR91-5p	novel-hsa-miR91	UGGGUGAUGCAGUGAGAUGCUGUC	chr3	24	0.000	0.000	0.000	0.000	0.000	0.000	0.000	0.000	0.831	0.000	0.000	0.000	0.000	0.000	0.000	0.000	0.000	0.000	0.000	0.000	0	0	0	0	0	0	0	0	10	0	0	0	0	0	0	0	0	0	0	0	0.000	0.083	0.000	1.000	6.37503943134693
novel-hsa-miR92-3p	novel-hsa-miR92	CCCUCCUCUCCUGUGGCCACAGA	chr22	23	0.000	0.000	0.000	0.000	0.000	0.000	0.000	0.000	4.734	6.856	0.000	0.000	0.000	0.000	0.000	0.000	0.000	0.000	0.000	0.000	0	0	0	0	0	0	0	0	57	118	0	0	0	0	0	0	0	0	0	0	0.000	1.159	0.000	17.500	10.1786648510065
novel-hsa-miR92-5p	novel-hsa-miR92	UGGUCCAACGACAGGAGUAGGC	chr22	22	0.000	0.000	0.000	0.000	0.000	0.000	0.000	0.048	3.654	0.000	0.000	0.000	0.000	0.000	0.000	0.000	0.000	0.000	0.000	0.000	0	0	0	0	0	0	0	1	44	0	0	0	0	0	0	0	0	0	0	0	0.000	0.370	0.000	4.500	8.53138146051631
novel-hsa-miR94-3p	novel-hsa-miR94	UGAGGUAGUAGGUGGUGUGC	chr6	20	0.000	0.000	0.000	0.000	0.000	0.000	0.000	0.000	0.083	0.000	0.000	0.000	0.000	0.000	0.000	0.000	0.000	0.000	0.000	0.000	0	0	0	0	0	0	0	0	1	0	0	0	0	0	0	0	0	0	0	0	0.000	0.008	0.000	0.100	3
novel-hsa-miR95-5p	novel-hsa-miR95	AAAGCAGGAUUCAGACUACAAUAU	chr3	24	0.000	0.000	0.043	8.369	0.000	0.000	0.055	0.048	18.272	0.000	0.000	0.000	0.000	0.000	0.049	3.272	5.265	0.000	0.000	0.000	0	0	1	113	0	0	1	1	220	0	0	0	0	0	1	30	35	0	0	0	0.859	2.679	6.600	33.600	1.64096454470392
novel-hsa-miR97-3p	novel-hsa-miR97	UAACGGACAGAUACGGGGCAGACA	chr9	24	0.000	0.000	0.000	1.555	0.000	0.000	0.000	0.000	1.993	0.000	0.000	0.000	0.000	0.000	0.049	4.472	1.354	0.000	0.000	0.070	0	0	0	21	0	0	0	0	24	0	0	0	0	0	1	41	9	0	0	1	0.594	0.355	5.200	4.500	-0.742643906408721
novel-hsa-miR97-5p	novel-hsa-miR97	ACUGCCUUUUGAUGACCGGGACG	chr9	23	0.000	0.000	0.000	1.481	0.000	0.000	0.000	0.000	2.492	0.000	0.000	0.000	0.000	0.000	0.000	0.000	0.150	0.000	0.000	0.000	0	0	0	20	0	0	0	0	30	0	0	0	0	0	0	0	1	0	0	0	0.015	0.397	0.100	5.000	4.72610460153444
novel-hsa-miR99-3p	novel-hsa-miR99	ACUGCACUCCAGCCUGGGC	chr10	19	0.000	0.000	0.000	0.000	0.000	0.000	0.000	3.302	0.000	0.000	0.000	0.000	0.000	0.000	0.000	0.000	0.000	0.000	0.000	0.000	0	0	0	0	0	0	0	69	0	0	0	0	0	0	0	0	0	0	0	0	0.000	0.330	0.000	6.900	8.36632221424582
[truncated: 3 more columns]
