# Supplementary material for: Identification of miRNA Signature Associated With Erectile Dysfunction in Type 2 Diabetes Mellitus by Support Vector Machine-Recursive Feature Elimination
Source: Front Genet. 2021 Oct 11;12:762136. doi: 10.3389/fgene.2021.762136 (PMC8542849; doi:10.3389/fgene.2021.762136)
Supplement: Supplementary file 2 [file DataSheet3.CSV]

	Ont	Terms	Annotated	Significant	Expected	classic	GenesIDs	Genes
1	BP	GO:0051171:Regulation of nitrogen compound metabolic process	6293	54	29.57	2.6e-07	ENSG00000066084,ENSG00000066422,ENSG00000069869,ENSG00000070444,ENSG00000074266,ENSG00000087095,ENSG00000097007,ENSG00000106144,ENSG00000108443,ENSG00000111642,ENSG00000113196,ENSG00000114353,ENSG00000115875,ENSG00000116017,ENSG00000117713,ENSG00000118058,ENSG00000119318,ENSG00000120875,ENSG00000122482,ENSG00000123636,ENSG00000124422,ENSG00000124920,ENSG00000128989,ENSG00000132510,ENSG00000135387…	DIP2B,ZBTB11,NEDD4,MNT,EED,NLK,ABL1,CASP2,RPS6KB1,CHD4,HAND1,GNAI2,SRSF7,ARID3A,ARID1A,KMT2A,RAD23B,DUSP4,ZNF644,BAZ2B,USP22,MYRF,ARPP19,KDM6B,CAPRIN1,CPEB2,PPP3CA,TDG,TARBP2,IGF1R,CLTC,MINK1,MAP3K21,RALB,SETD7,RASA1,ZNF462,TWF1,CHD1,AIFM1,EIF5B,PPP1R15B,LARP4,CCNL1,FOXQ1,DDIT4,UBE2V2,AKIRIN1,SOX12,TSC22D2,AP2A1,LRIG2,FNIP1,GTF2I
2	BP	GO:0080090:Regulation of primary metabolic process	6508	55	30.58	3e-07	ENSG00000012660,ENSG00000066084,ENSG00000066422,ENSG00000069869,ENSG00000070444,ENSG00000074266,ENSG00000087095,ENSG00000097007,ENSG00000106144,ENSG00000108443,ENSG00000111642,ENSG00000113196,ENSG00000114353,ENSG00000115875,ENSG00000116017,ENSG00000117713,ENSG00000118058,ENSG00000119318,ENSG00000120875,ENSG00000122482,ENSG00000123636,ENSG00000124422,ENSG00000124920,ENSG00000128989,ENSG00000132510…	ELOVL5,DIP2B,ZBTB11,NEDD4,MNT,EED,NLK,ABL1,CASP2,RPS6KB1,CHD4,HAND1,GNAI2,SRSF7,ARID3A,ARID1A,KMT2A,RAD23B,DUSP4,ZNF644,BAZ2B,USP22,MYRF,ARPP19,KDM6B,CAPRIN1,CPEB2,PPP3CA,TDG,TARBP2,IGF1R,CLTC,MINK1,MAP3K21,RALB,SETD7,RASA1,ZNF462,TWF1,CHD1,AIFM1,EIF5B,PPP1R15B,LARP4,CCNL1,FOXQ1,DDIT4,UBE2V2,AKIRIN1,SOX12,TSC22D2,AP2A1,LRIG2,FNIP1,GTF2I
3	BP	GO:0035567:Non-canonical Wnt signaling pathway	177	8	0.83	1.9e-06	ENSG00000008300,ENSG00000087095,ENSG00000097007,ENSG00000104290,ENSG00000138814,ENSG00000141367,ENSG00000161203,ENSG00000196961	CELSR3,NLK,ABL1,FZD3,PPP3CA,CLTC,AP2M1,AP2A1
4	BP	GO:0031323:Regulation of cellular metabolic process	6760	53	31.77	7.9e-06	ENSG00000012660,ENSG00000066084,ENSG00000066422,ENSG00000069869,ENSG00000070444,ENSG00000074266,ENSG00000087095,ENSG00000097007,ENSG00000106144,ENSG00000108443,ENSG00000111642,ENSG00000113196,ENSG00000114353,ENSG00000115875,ENSG00000116017,ENSG00000117713,ENSG00000118058,ENSG00000119318,ENSG00000120875,ENSG00000122482,ENSG00000123636,ENSG00000124422,ENSG00000124920,ENSG00000128989,ENSG00000132510…	ELOVL5,DIP2B,ZBTB11,NEDD4,MNT,EED,NLK,ABL1,CASP2,RPS6KB1,CHD4,HAND1,GNAI2,SRSF7,ARID3A,ARID1A,KMT2A,RAD23B,DUSP4,ZNF644,BAZ2B,USP22,MYRF,ARPP19,KDM6B,CAPRIN1,CPEB2,PPP3CA,TDG,TARBP2,IGF1R,MINK1,MAP3K21,RALB,SETD7,RASA1,ZNF462,TWF1,CHD1,AIFM1,EIF5B,PPP1R15B,LARP4,CCNL1,FOXQ1,DDIT4,UBE2V2,AKIRIN1,SOX12,TSC22D2,LRIG2,FNIP1,GTF2I
5	BP	GO:0001738:Morphogenesis of a polarized epithelium	169	7	0.79	1.5e-05	ENSG00000008300,ENSG00000084733,ENSG00000097007,ENSG00000104290,ENSG00000141367,ENSG00000161203,ENSG00000196961	CELSR3,RAB10,ABL1,FZD3,CLTC,AP2M1,AP2A1
6	BP	GO:0031175:Neuron projection development	1045	16	4.91	2.8e-05	ENSG00000005884,ENSG00000066084,ENSG00000069869,ENSG00000084733,ENSG00000097007,ENSG00000101558,ENSG00000104290,ENSG00000135387,ENSG00000138814,ENSG00000141503,ENSG00000151239,ENSG00000153317,ENSG00000169139,ENSG00000196961,ENSG00000198799,ENSG00000218336	ITGA3,DIP2B,NEDD4,RAB10,ABL1,VAPA,FZD3,CAPRIN1,PPP3CA,MINK1,TWF1,ASAP1,UBE2V2,AP2A1,LRIG2,TENM3
7	BP	GO:0060071:Wnt signaling pathway, planar cell polarity pathway	131	6	0.62	3.6e-05	ENSG00000008300,ENSG00000097007,ENSG00000104290,ENSG00000141367,ENSG00000161203,ENSG00000196961	CELSR3,ABL1,FZD3,CLTC,AP2M1,AP2A1
8	BP	GO:0032801:Receptor catabolic process	40	4	0.19	3.7e-05	ENSG00000069869,ENSG00000141367,ENSG00000161203,ENSG00000196961	NEDD4,CLTC,AP2M1,AP2A1
9	BP	GO:0090175:Regulation of establishment of planar polarity	135	6	0.63	4.3e-05	ENSG00000008300,ENSG00000097007,ENSG00000104290,ENSG00000141367,ENSG00000161203,ENSG00000196961	CELSR3,ABL1,FZD3,CLTC,AP2M1,AP2A1
10	BP	GO:0060255:Regulation of macromolecule metabolic process	7561	55	35.53	5e-05	ENSG00000005884,ENSG00000066084,ENSG00000066422,ENSG00000069869,ENSG00000070444,ENSG00000074266,ENSG00000087095,ENSG00000097007,ENSG00000106144,ENSG00000108443,ENSG00000111642,ENSG00000113196,ENSG00000114353,ENSG00000115875,ENSG00000116017,ENSG00000117713,ENSG00000118058,ENSG00000119318,ENSG00000120875,ENSG00000122482,ENSG00000123636,ENSG00000124422,ENSG00000124920,ENSG00000128989,ENSG00000132510…	ITGA3,DIP2B,ZBTB11,NEDD4,MNT,EED,NLK,ABL1,CASP2,RPS6KB1,CHD4,HAND1,GNAI2,SRSF7,ARID3A,ARID1A,KMT2A,RAD23B,DUSP4,ZNF644,BAZ2B,USP22,MYRF,ARPP19,KDM6B,CAPRIN1,CPEB2,PPP3CA,TDG,TARBP2,IGF1R,CLTC,MINK1,MAP3K21,RALB,SETD7,RASA1,ZNF462,TWF1,CHD1,AIFM1,EIF5B,PPP1R15B,LARP4,CCNL1,FOXQ1,DDIT4,UBE2V2,AKIRIN1,SOX12,TSC22D2,AP2A1,LRIG2,FNIP1,GTF2I
11	BP	GO:0010975:Regulation of neuron projection development	450	10	2.11	5.1e-05	ENSG00000005884,ENSG00000066084,ENSG00000069869,ENSG00000135387,ENSG00000138814,ENSG00000151239,ENSG00000169139,ENSG00000196961,ENSG00000198799,ENSG00000218336	ITGA3,DIP2B,NEDD4,CAPRIN1,PPP3CA,TWF1,UBE2V2,AP2A1,LRIG2,TENM3
12	BP	GO:0032799:Low-density lipoprotein receptor particle metabolic process	16	3	0.08	5.4e-05	ENSG00000141367,ENSG00000161203,ENSG00000196961	CLTC,AP2M1,AP2A1
13	BP	GO:0032802:Low-density lipoprotein particle receptor catabolic process	16	3	0.08	5.4e-05	ENSG00000141367,ENSG00000161203,ENSG00000196961	CLTC,AP2M1,AP2A1
14	BP	GO:0016055:Wnt signaling pathway	558	11	2.62	6.3e-05	ENSG00000005884,ENSG00000008300,ENSG00000087095,ENSG00000097007,ENSG00000104290,ENSG00000138814,ENSG00000141367,ENSG00000161203,ENSG00000166025,ENSG00000187147,ENSG00000196961	ITGA3,CELSR3,NLK,ABL1,FZD3,PPP3CA,CLTC,AP2M1,AMOTL1,RNF220,AP2A1
15	BP	GO:0198738:Cell-cell signaling by wnt	560	11	2.63	6.5e-05	ENSG00000005884,ENSG00000008300,ENSG00000087095,ENSG00000097007,ENSG00000104290,ENSG00000138814,ENSG00000141367,ENSG00000161203,ENSG00000166025,ENSG00000187147,ENSG00000196961	ITGA3,CELSR3,NLK,ABL1,FZD3,PPP3CA,CLTC,AP2M1,AMOTL1,RNF220,AP2A1
16	BP	GO:0001736:Establishment of planar polarity	146	6	0.69	6.6e-05	ENSG00000008300,ENSG00000097007,ENSG00000104290,ENSG00000141367,ENSG00000161203,ENSG00000196961	CELSR3,ABL1,FZD3,CLTC,AP2M1,AP2A1
17	BP	GO:0007164:Establishment of tissue polarity	146	6	0.69	6.6e-05	ENSG00000008300,ENSG00000097007,ENSG00000104290,ENSG00000141367,ENSG00000161203,ENSG00000196961	CELSR3,ABL1,FZD3,CLTC,AP2M1,AP2A1
18	BP	GO:0033554:Cellular response to stress	2358	25	11.08	6.9e-05	ENSG00000069869,ENSG00000072121,ENSG00000085491,ENSG00000097007,ENSG00000106144,ENSG00000116017,ENSG00000119318,ENSG00000132510,ENSG00000132823,ENSG00000137449,ENSG00000139372,ENSG00000140443,ENSG00000141503,ENSG00000143674,ENSG00000144118,ENSG00000145391,ENSG00000156709,ENSG00000158615,ENSG00000168209,ENSG00000169139,ENSG00000180667,ENSG00000181026,ENSG00000198799,ENSG00000217128,ENSG00000263001	NEDD4,ZFYVE26,SLC25A24,ABL1,CASP2,ARID3A,RAD23B,KDM6B,OSER1,CPEB2,TDG,IGF1R,MINK1,MAP3K21,RALB,SETD7,AIFM1,PPP1R15B,DDIT4,UBE2V2,YOD1,AEN,LRIG2,FNIP1,GTF2I
19	BP	GO:0009889:Regulation of biosynthetic process	4672	39	21.96	8.2e-05	ENSG00000012660,ENSG00000066422,ENSG00000069869,ENSG00000070444,ENSG00000074266,ENSG00000087095,ENSG00000097007,ENSG00000108443,ENSG00000111642,ENSG00000113196,ENSG00000116017,ENSG00000117713,ENSG00000118058,ENSG00000122482,ENSG00000123636,ENSG00000124422,ENSG00000124920,ENSG00000128989,ENSG00000132510,ENSG00000135387,ENSG00000137449,ENSG00000138814,ENSG00000139372,ENSG00000139546,ENSG00000141367…	ELOVL5,ZBTB11,NEDD4,MNT,EED,NLK,ABL1,RPS6KB1,CHD4,HAND1,ARID3A,ARID1A,KMT2A,ZNF644,BAZ2B,USP22,MYRF,ARPP19,KDM6B,CAPRIN1,CPEB2,PPP3CA,TDG,TARBP2,CLTC,SETD7,ZNF462,CHD1,EIF5B,PPP1R15B,LARP4,CCNL1,FOXQ1,AKIRIN1,SOX12,TSC22D2,AP2A1,FNIP1,GTF2I
20	BP	GO:0050794:Regulation of cellular process	12821	78	60.25	0.00011	ENSG00000005884,ENSG00000008300,ENSG00000012660,ENSG00000066084,ENSG00000066422,ENSG00000069869,ENSG00000069956,ENSG00000070444,ENSG00000072121,ENSG00000074266,ENSG00000075391,ENSG00000084733,ENSG00000085491,ENSG00000087095,ENSG00000097007,ENSG00000101558,ENSG00000104290,ENSG00000106144,ENSG00000108443,ENSG00000111642,ENSG00000113196,ENSG00000114353,ENSG00000115875,ENSG00000116017,ENSG00000117713…	ITGA3,CELSR3,ELOVL5,DIP2B,ZBTB11,NEDD4,MAPK6,MNT,ZFYVE26,EED,RASAL2,RAB10,SLC25A24,NLK,ABL1,VAPA,FZD3,CASP2,RPS6KB1,CHD4,HAND1,GNAI2,SRSF7,ARID3A,ARID1A,KMT2A,MED28,RAD23B,CNTRL,DUSP4,ZNF644,BAZ2B,USP22,MYRF,ARPP19,KDM6B,CAPRIN1,CPEB2,PPP3CA,TDG,TARBP2,RAB15,IGF1R,CLTC,MINK1,RGS16,MAP3K21,RALB,SETD7,RASA1,ZNF462,TWF1,ASAP1,CHD1,AIFM1,EIF5B,PPP1R15B,AP2M1,LARP4,CCNL1,FOXQ1,AMOTL1,AP1G1,DDIT4,UBE2V…
21	BP	GO:0006807:Nitrogen compound metabolic process	11411	72	53.63	0.00011	ENSG00000012660,ENSG00000060982,ENSG00000066084,ENSG00000066422,ENSG00000069869,ENSG00000069956,ENSG00000070444,ENSG00000072121,ENSG00000074266,ENSG00000087095,ENSG00000097007,ENSG00000100441,ENSG00000101558,ENSG00000103202,ENSG00000106144,ENSG00000108443,ENSG00000109586,ENSG00000111642,ENSG00000113196,ENSG00000114353,ENSG00000115875,ENSG00000116017,ENSG00000117713,ENSG00000118058,ENSG00000119318…	ELOVL5,BCAT1,DIP2B,ZBTB11,NEDD4,MAPK6,MNT,ZFYVE26,EED,NLK,ABL1,KHNYN,VAPA,NME4,CASP2,RPS6KB1,GALNT7,CHD4,HAND1,GNAI2,SRSF7,ARID3A,ARID1A,KMT2A,RAD23B,DUSP4,ZNF644,BAZ2B,USP22,MYRF,ARPP19,PUDP,SLC6A8,KDM6B,ZFC3H1,CAPRIN1,CPEB2,SLC5A6,PPP3CA,TDG,TARBP2,IGF1R,CLTC,MINK1,MAP3K21,RALB,SETD7,RASA1,ZNF462,TWF1,CHD1,AIFM1,EIF5B,PPP1R15B,AP2M1,LARP4,USP24,CCNL1,FOXQ1,DDIT4,UBE2V2,FAM103A1,AKIRIN1,SOX12,YO…
22	BP	GO:0010976:Positive regulation of neuron projection development	161	6	0.76	0.00011	ENSG00000005884,ENSG00000135387,ENSG00000151239,ENSG00000169139,ENSG00000196961,ENSG00000218336	ITGA3,CAPRIN1,TWF1,UBE2V2,AP2A1,TENM3
23	BP	GO:0010556:Regulation of macromolecule biosynthetic process	4401	37	20.68	0.00012	ENSG00000066422,ENSG00000069869,ENSG00000070444,ENSG00000074266,ENSG00000087095,ENSG00000097007,ENSG00000108443,ENSG00000111642,ENSG00000113196,ENSG00000116017,ENSG00000117713,ENSG00000118058,ENSG00000122482,ENSG00000123636,ENSG00000124422,ENSG00000124920,ENSG00000132510,ENSG00000135387,ENSG00000137449,ENSG00000138814,ENSG00000139372,ENSG00000139546,ENSG00000141367,ENSG00000145391,ENSG00000148143…	ZBTB11,NEDD4,MNT,EED,NLK,ABL1,RPS6KB1,CHD4,HAND1,ARID3A,ARID1A,KMT2A,ZNF644,BAZ2B,USP22,MYRF,KDM6B,CAPRIN1,CPEB2,PPP3CA,TDG,TARBP2,CLTC,SETD7,ZNF462,CHD1,EIF5B,PPP1R15B,LARP4,CCNL1,FOXQ1,AKIRIN1,SOX12,TSC22D2,AP2A1,FNIP1,GTF2I
24	BP	GO:0032268:Regulation of cellular protein metabolic process	2754	27	12.94	0.00012	ENSG00000066084,ENSG00000097007,ENSG00000106144,ENSG00000108443,ENSG00000114353,ENSG00000118058,ENSG00000119318,ENSG00000120875,ENSG00000128989,ENSG00000135387,ENSG00000137449,ENSG00000139546,ENSG00000140443,ENSG00000141503,ENSG00000143674,ENSG00000144118,ENSG00000145391,ENSG00000151239,ENSG00000156709,ENSG00000158417,ENSG00000158615,ENSG00000161813,ENSG00000163660,ENSG00000168209,ENSG00000169139…	DIP2B,ABL1,CASP2,RPS6KB1,GNAI2,KMT2A,RAD23B,DUSP4,ARPP19,CAPRIN1,CPEB2,TARBP2,IGF1R,MINK1,MAP3K21,RALB,SETD7,TWF1,AIFM1,EIF5B,PPP1R15B,LARP4,CCNL1,DDIT4,UBE2V2,LRIG2,FNIP1
25	BP	GO:0051246:Regulation of protein metabolic process	2945	28	13.84	0.00015	ENSG00000066084,ENSG00000069869,ENSG00000097007,ENSG00000106144,ENSG00000108443,ENSG00000114353,ENSG00000118058,ENSG00000119318,ENSG00000120875,ENSG00000128989,ENSG00000135387,ENSG00000137449,ENSG00000139546,ENSG00000140443,ENSG00000141503,ENSG00000143674,ENSG00000144118,ENSG00000145391,ENSG00000151239,ENSG00000156709,ENSG00000158417,ENSG00000158615,ENSG00000161813,ENSG00000163660,ENSG00000168209…	DIP2B,NEDD4,ABL1,CASP2,RPS6KB1,GNAI2,KMT2A,RAD23B,DUSP4,ARPP19,CAPRIN1,CPEB2,TARBP2,IGF1R,MINK1,MAP3K21,RALB,SETD7,TWF1,AIFM1,EIF5B,PPP1R15B,LARP4,CCNL1,DDIT4,UBE2V2,LRIG2,FNIP1
26	BP	GO:0048666:Neuron development	1208	16	5.68	0.00015	ENSG00000005884,ENSG00000066084,ENSG00000069869,ENSG00000084733,ENSG00000097007,ENSG00000101558,ENSG00000104290,ENSG00000135387,ENSG00000138814,ENSG00000141503,ENSG00000151239,ENSG00000153317,ENSG00000169139,ENSG00000196961,ENSG00000198799,ENSG00000218336	ITGA3,DIP2B,NEDD4,RAB10,ABL1,VAPA,FZD3,CAPRIN1,PPP3CA,MINK1,TWF1,ASAP1,UBE2V2,AP2A1,LRIG2,TENM3
27	BP	GO:0120036:Plasma membrane bounded cell projection organization	1640	19	7.71	2e-04	ENSG00000005884,ENSG00000066084,ENSG00000069869,ENSG00000084733,ENSG00000097007,ENSG00000101558,ENSG00000104290,ENSG00000119397,ENSG00000135387,ENSG00000138814,ENSG00000140443,ENSG00000141503,ENSG00000151239,ENSG00000153317,ENSG00000169139,ENSG00000174574,ENSG00000196961,ENSG00000198799,ENSG00000218336	ITGA3,DIP2B,NEDD4,RAB10,ABL1,VAPA,FZD3,CNTRL,CAPRIN1,PPP3CA,IGF1R,MINK1,TWF1,ASAP1,UBE2V2,AKIRIN1,AP2A1,LRIG2,TENM3
28	BP	GO:0120035:Regulation of plasma membrane bounded cell projection organization	646	11	3.04	0.00023	ENSG00000005884,ENSG00000066084,ENSG00000069869,ENSG00000135387,ENSG00000138814,ENSG00000151239,ENSG00000169139,ENSG00000174574,ENSG00000196961,ENSG00000198799,ENSG00000218336	ITGA3,DIP2B,NEDD4,CAPRIN1,PPP3CA,TWF1,UBE2V2,AKIRIN1,AP2A1,LRIG2,TENM3
29	BP	GO:0019222:Regulation of metabolic process	8154	56	38.32	0.00023	ENSG00000005884,ENSG00000012660,ENSG00000066084,ENSG00000066422,ENSG00000069869,ENSG00000070444,ENSG00000074266,ENSG00000087095,ENSG00000097007,ENSG00000106144,ENSG00000108443,ENSG00000111642,ENSG00000113196,ENSG00000114353,ENSG00000115875,ENSG00000116017,ENSG00000117713,ENSG00000118058,ENSG00000119318,ENSG00000120875,ENSG00000122482,ENSG00000123636,ENSG00000124422,ENSG00000124920,ENSG00000128989…	ITGA3,ELOVL5,DIP2B,ZBTB11,NEDD4,MNT,EED,NLK,ABL1,CASP2,RPS6KB1,CHD4,HAND1,GNAI2,SRSF7,ARID3A,ARID1A,KMT2A,RAD23B,DUSP4,ZNF644,BAZ2B,USP22,MYRF,ARPP19,KDM6B,CAPRIN1,CPEB2,PPP3CA,TDG,TARBP2,IGF1R,CLTC,MINK1,MAP3K21,RALB,SETD7,RASA1,ZNF462,TWF1,CHD1,AIFM1,EIF5B,PPP1R15B,LARP4,CCNL1,FOXQ1,DDIT4,UBE2V2,AKIRIN1,SOX12,TSC22D2,AP2A1,LRIG2,FNIP1,GTF2I
30	BP	GO:0030030:Cell projection organization	1683	19	7.91	0.00028	ENSG00000005884,ENSG00000066084,ENSG00000069869,ENSG00000084733,ENSG00000097007,ENSG00000101558,ENSG00000104290,ENSG00000119397,ENSG00000135387,ENSG00000138814,ENSG00000140443,ENSG00000141503,ENSG00000151239,ENSG00000153317,ENSG00000169139,ENSG00000174574,ENSG00000196961,ENSG00000198799,ENSG00000218336	ITGA3,DIP2B,NEDD4,RAB10,ABL1,VAPA,FZD3,CNTRL,CAPRIN1,PPP3CA,IGF1R,MINK1,TWF1,ASAP1,UBE2V2,AKIRIN1,AP2A1,LRIG2,TENM3
31	BP	GO:0031344:Regulation of cell projection organization	663	11	3.12	0.00028	ENSG00000005884,ENSG00000066084,ENSG00000069869,ENSG00000135387,ENSG00000138814,ENSG00000151239,ENSG00000169139,ENSG00000174574,ENSG00000196961,ENSG00000198799,ENSG00000218336	ITGA3,DIP2B,NEDD4,CAPRIN1,PPP3CA,TWF1,UBE2V2,AKIRIN1,AP2A1,LRIG2,TENM3
32	BP	GO:0044260:Cellular macromolecule metabolic process	9036	60	42.46	0.00028	ENSG00000066084,ENSG00000066422,ENSG00000069869,ENSG00000069956,ENSG00000070444,ENSG00000072121,ENSG00000074266,ENSG00000087095,ENSG00000097007,ENSG00000106144,ENSG00000108443,ENSG00000109586,ENSG00000111642,ENSG00000113196,ENSG00000114353,ENSG00000116017,ENSG00000117713,ENSG00000118058,ENSG00000119318,ENSG00000120875,ENSG00000122482,ENSG00000123636,ENSG00000124422,ENSG00000124920,ENSG00000128989…	DIP2B,ZBTB11,NEDD4,MAPK6,MNT,ZFYVE26,EED,NLK,ABL1,CASP2,RPS6KB1,GALNT7,CHD4,HAND1,GNAI2,ARID3A,ARID1A,KMT2A,RAD23B,DUSP4,ZNF644,BAZ2B,USP22,MYRF,ARPP19,KDM6B,CAPRIN1,CPEB2,PPP3CA,TDG,TARBP2,IGF1R,CLTC,MINK1,MAP3K21,RALB,SETD7,ZNF462,TWF1,CHD1,AIFM1,EIF5B,PPP1R15B,AP2M1,LARP4,USP24,CCNL1,FOXQ1,DDIT4,UBE2V2,FAM103A1,AKIRIN1,SOX12,YOD1,RNF220,TSC22D2,AP2A1,LRIG2,FNIP1,GTF2I
33	BP	GO:0031326:Regulation of cellular biosynthetic process	4583	37	21.54	0.00029	ENSG00000012660,ENSG00000066422,ENSG00000069869,ENSG00000070444,ENSG00000074266,ENSG00000087095,ENSG00000097007,ENSG00000108443,ENSG00000111642,ENSG00000113196,ENSG00000116017,ENSG00000117713,ENSG00000118058,ENSG00000122482,ENSG00000123636,ENSG00000124422,ENSG00000124920,ENSG00000128989,ENSG00000132510,ENSG00000135387,ENSG00000137449,ENSG00000138814,ENSG00000139372,ENSG00000139546,ENSG00000145391…	ELOVL5,ZBTB11,NEDD4,MNT,EED,NLK,ABL1,RPS6KB1,CHD4,HAND1,ARID3A,ARID1A,KMT2A,ZNF644,BAZ2B,USP22,MYRF,ARPP19,KDM6B,CAPRIN1,CPEB2,PPP3CA,TDG,TARBP2,SETD7,ZNF462,CHD1,EIF5B,PPP1R15B,LARP4,CCNL1,FOXQ1,AKIRIN1,SOX12,TSC22D2,FNIP1,GTF2I
34	BP	GO:1905114:Cell surface receptor signaling pathway involved in cell-cell signaling	664	11	3.12	0.00029	ENSG00000005884,ENSG00000008300,ENSG00000087095,ENSG00000097007,ENSG00000104290,ENSG00000138814,ENSG00000141367,ENSG00000161203,ENSG00000166025,ENSG00000187147,ENSG00000196961	ITGA3,CELSR3,NLK,ABL1,FZD3,PPP3CA,CLTC,AP2M1,AMOTL1,RNF220,AP2A1
35	BP	GO:0044237:Cellular metabolic process	12244	74	57.54	0.00041	ENSG00000010270,ENSG00000012660,ENSG00000060982,ENSG00000066084,ENSG00000066422,ENSG00000069869,ENSG00000069956,ENSG00000070444,ENSG00000072121,ENSG00000074266,ENSG00000087095,ENSG00000097007,ENSG00000100441,ENSG00000101558,ENSG00000103202,ENSG00000106144,ENSG00000108443,ENSG00000109586,ENSG00000111642,ENSG00000113196,ENSG00000114353,ENSG00000115875,ENSG00000116017,ENSG00000117713,ENSG00000118058…	STARD3NL,ELOVL5,BCAT1,DIP2B,ZBTB11,NEDD4,MAPK6,MNT,ZFYVE26,EED,NLK,ABL1,KHNYN,VAPA,NME4,CASP2,RPS6KB1,GALNT7,CHD4,HAND1,GNAI2,SRSF7,ARID3A,ARID1A,KMT2A,RAD23B,DUSP4,ZNF644,BAZ2B,USP22,MYRF,ARPP19,PUDP,SLC6A8,KDM6B,ZFC3H1,CAPRIN1,CPEB2,SLC5A6,PPP3CA,TDG,TARBP2,IGF1R,CLTC,MINK1,MAP3K21,RALB,SETD7,RASA1,ZNF462,TWF1,CHD1,AIFM1,EIF5B,PPP1R15B,AP2M1,LARP4,USP24,CCNL1,FOXQ1,DDIT4,UBE2V2,FAM103A1,LCLAT1,…
36	BP	GO:0030182:Neuron differentiation	1465	17	6.88	0.00045	ENSG00000005884,ENSG00000066084,ENSG00000069869,ENSG00000084733,ENSG00000097007,ENSG00000101558,ENSG00000104290,ENSG00000135387,ENSG00000138814,ENSG00000141503,ENSG00000151239,ENSG00000153317,ENSG00000168209,ENSG00000169139,ENSG00000196961,ENSG00000198799,ENSG00000218336	ITGA3,DIP2B,NEDD4,RAB10,ABL1,VAPA,FZD3,CAPRIN1,PPP3CA,MINK1,TWF1,ASAP1,DDIT4,UBE2V2,AP2A1,LRIG2,TENM3
37	BP	GO:2000027:Regulation of animal organ morphogenesis	210	6	0.99	0.00047	ENSG00000008300,ENSG00000097007,ENSG00000104290,ENSG00000141367,ENSG00000161203,ENSG00000196961	CELSR3,ABL1,FZD3,CLTC,AP2M1,AP2A1
38	BP	GO:0050690:Regulation of defense response to virus by virus	33	3	0.16	5e-04	ENSG00000161203,ENSG00000166747,ENSG00000196961	AP2M1,AP1G1,AP2A1
39	BP	GO:0140029:Exocytic process	79	4	0.37	0.00053	ENSG00000084733,ENSG00000092531,ENSG00000139998,ENSG00000144118	RAB10,SNAP23,RAB15,RALB
40	BP	GO:2000112:Regulation of cellular macromolecule biosynthetic process	4371	35	20.54	0.00054	ENSG00000066422,ENSG00000069869,ENSG00000070444,ENSG00000074266,ENSG00000087095,ENSG00000097007,ENSG00000108443,ENSG00000111642,ENSG00000113196,ENSG00000116017,ENSG00000117713,ENSG00000118058,ENSG00000122482,ENSG00000123636,ENSG00000124422,ENSG00000124920,ENSG00000132510,ENSG00000135387,ENSG00000137449,ENSG00000138814,ENSG00000139372,ENSG00000139546,ENSG00000145391,ENSG00000148143,ENSG00000153922…	ZBTB11,NEDD4,MNT,EED,NLK,ABL1,RPS6KB1,CHD4,HAND1,ARID3A,ARID1A,KMT2A,ZNF644,BAZ2B,USP22,MYRF,KDM6B,CAPRIN1,CPEB2,PPP3CA,TDG,TARBP2,SETD7,ZNF462,CHD1,EIF5B,PPP1R15B,LARP4,CCNL1,FOXQ1,AKIRIN1,SOX12,TSC22D2,FNIP1,GTF2I
41	BP	GO:0031325:Positive regulation of cellular metabolic process	3509	30	16.49	0.00054	ENSG00000012660,ENSG00000066084,ENSG00000097007,ENSG00000106144,ENSG00000108443,ENSG00000113196,ENSG00000114353,ENSG00000116017,ENSG00000117713,ENSG00000118058,ENSG00000124422,ENSG00000124920,ENSG00000128989,ENSG00000132510,ENSG00000138814,ENSG00000139546,ENSG00000140443,ENSG00000141503,ENSG00000143674,ENSG00000144118,ENSG00000145391,ENSG00000148143,ENSG00000156709,ENSG00000158615,ENSG00000161813…	ELOVL5,DIP2B,ABL1,CASP2,RPS6KB1,HAND1,GNAI2,ARID3A,ARID1A,KMT2A,USP22,MYRF,ARPP19,KDM6B,PPP3CA,TARBP2,IGF1R,MINK1,MAP3K21,RALB,SETD7,ZNF462,AIFM1,PPP1R15B,LARP4,UBE2V2,AKIRIN1,SOX12,FNIP1,GTF2I
42	BP	GO:0048729:Tissue morphogenesis	725	11	3.41	6e-04	ENSG00000005884,ENSG00000008300,ENSG00000084733,ENSG00000097007,ENSG00000104290,ENSG00000113196,ENSG00000132510,ENSG00000141367,ENSG00000161203,ENSG00000164379,ENSG00000196961	ITGA3,CELSR3,RAB10,ABL1,FZD3,HAND1,KDM6B,CLTC,AP2M1,FOXQ1,AP2A1
43	BP	GO:1900125:Regulation of hyaluronan biosynthetic process	8	2	0.04	6e-04	ENSG00000141367,ENSG00000196961	CLTC,AP2A1
44	BP	GO:0043403:Skeletal muscle tissue regeneration	37	3	0.17	7e-04	ENSG00000138814,ENSG00000139546,ENSG00000174574	PPP3CA,TARBP2,AKIRIN1
45	BP	GO:0044238:Primary metabolic process	11950	72	56.16	0.00072	ENSG00000010270,ENSG00000012660,ENSG00000060982,ENSG00000066084,ENSG00000066422,ENSG00000069869,ENSG00000069956,ENSG00000070444,ENSG00000072121,ENSG00000074266,ENSG00000087095,ENSG00000097007,ENSG00000100441,ENSG00000101558,ENSG00000103202,ENSG00000106144,ENSG00000108443,ENSG00000109586,ENSG00000111642,ENSG00000113196,ENSG00000114353,ENSG00000115875,ENSG00000116017,ENSG00000117713,ENSG00000118058…	STARD3NL,ELOVL5,BCAT1,DIP2B,ZBTB11,NEDD4,MAPK6,MNT,ZFYVE26,EED,NLK,ABL1,KHNYN,VAPA,NME4,CASP2,RPS6KB1,GALNT7,CHD4,HAND1,GNAI2,SRSF7,ARID3A,ARID1A,KMT2A,RAD23B,DUSP4,ZNF644,BAZ2B,USP22,MYRF,ARPP19,PUDP,KDM6B,ZFC3H1,CAPRIN1,CPEB2,PPP3CA,TDG,TARBP2,IGF1R,CLTC,MINK1,MAP3K21,RALB,SETD7,RASA1,ZNF462,TWF1,CHD1,AIFM1,EIF5B,PPP1R15B,AP2M1,LARP4,USP24,CCNL1,FOXQ1,DDIT4,UBE2V2,FAM103A1,LCLAT1,AKIRIN1,SOX12,…
46	BP	GO:0006357:Regulation of transcription by RNA polymerase II	2752	25	12.93	0.00076	ENSG00000066422,ENSG00000069869,ENSG00000070444,ENSG00000074266,ENSG00000097007,ENSG00000111642,ENSG00000113196,ENSG00000116017,ENSG00000117713,ENSG00000118058,ENSG00000122482,ENSG00000123636,ENSG00000124920,ENSG00000132510,ENSG00000138814,ENSG00000139372,ENSG00000148143,ENSG00000153922,ENSG00000163660,ENSG00000164379,ENSG00000174574,ENSG00000177732,ENSG00000196428,ENSG00000217128,ENSG00000263001	ZBTB11,NEDD4,MNT,EED,ABL1,CHD4,HAND1,ARID3A,ARID1A,KMT2A,ZNF644,BAZ2B,MYRF,KDM6B,PPP3CA,TDG,ZNF462,CHD1,CCNL1,FOXQ1,AKIRIN1,SOX12,TSC22D2,FNIP1,GTF2I
47	BP	GO:0016043:Cellular component organization	7087	49	33.31	0.00079	ENSG00000005884,ENSG00000010270,ENSG00000066084,ENSG00000069869,ENSG00000074266,ENSG00000084733,ENSG00000092531,ENSG00000097007,ENSG00000101558,ENSG00000104290,ENSG00000111642,ENSG00000117713,ENSG00000118058,ENSG00000119318,ENSG00000119397,ENSG00000123636,ENSG00000124422,ENSG00000124920,ENSG00000132510,ENSG00000135387,ENSG00000138814,ENSG00000139372,ENSG00000139546,ENSG00000140443,ENSG00000141367…	ITGA3,STARD3NL,DIP2B,NEDD4,EED,RAB10,SNAP23,ABL1,VAPA,FZD3,CHD4,ARID1A,KMT2A,RAD23B,CNTRL,BAZ2B,USP22,MYRF,KDM6B,CAPRIN1,PPP3CA,TDG,TARBP2,IGF1R,CLTC,MINK1,EML4,RALB,SETD7,RASA1,ZNF462,TWF1,ASAP1,CHD1,AIFM1,XKR8,AP2M1,LARP4,AMOTL1,AP1G1,DDIT4,UBE2V2,FAM103A1,AKIRIN1,AP2A1,SDAD1,LRIG2,FNIP1,TENM3
48	BP	GO:0007223:Wnt signaling pathway, calcium modulating pathway	39	3	0.18	0.00081	ENSG00000087095,ENSG00000104290,ENSG00000138814	NLK,FZD3,PPP3CA
49	BP	GO:0048856:Anatomical structure development	6547	46	30.77	0.00093	ENSG00000005884,ENSG00000008300,ENSG00000066084,ENSG00000069869,ENSG00000070444,ENSG00000084733,ENSG00000097007,ENSG00000101558,ENSG00000104290,ENSG00000106144,ENSG00000108443,ENSG00000113196,ENSG00000117713,ENSG00000118058,ENSG00000118579,ENSG00000119318,ENSG00000119397,ENSG00000120875,ENSG00000124422,ENSG00000124920,ENSG00000132510,ENSG00000135387,ENSG00000138814,ENSG00000139372,ENSG00000139546…	ITGA3,CELSR3,DIP2B,NEDD4,MNT,RAB10,ABL1,VAPA,FZD3,CASP2,RPS6KB1,HAND1,ARID1A,KMT2A,MED28,RAD23B,CNTRL,DUSP4,USP22,MYRF,KDM6B,CAPRIN1,PPP3CA,TDG,TARBP2,IGF1R,CLTC,MINK1,RASA1,TWF1,ASAP1,XKR8,AP2M1,LARP4,FOXQ1,AMOTL1,DDIT4,UBE2V2,LCLAT1,AKIRIN1,SOX12,AP2A1,LRIG2,FNIP1,TENM3,GTF2I
50	BP	GO:0002327:Immature B cell differentiation	10	2	0.05	0.00096	ENSG00000097007,ENSG00000217128	ABL1,FNIP1
51	BP	GO:0000278:Mitotic cell cycle	1159	14	5.45	0.00103	ENSG00000060982,ENSG00000072121,ENSG00000097007,ENSG00000104290,ENSG00000106144,ENSG00000108443,ENSG00000116017,ENSG00000119397,ENSG00000124422,ENSG00000128989,ENSG00000138814,ENSG00000141367,ENSG00000143924,ENSG00000145715	BCAT1,ZFYVE26,ABL1,FZD3,CASP2,RPS6KB1,ARID3A,CNTRL,USP22,ARPP19,PPP3CA,CLTC,EML4,RASA1
52	BP	GO:0032869:Cellular response to insulin stimulus	244	6	1.15	0.00104	ENSG00000084733,ENSG00000108443,ENSG00000114353,ENSG00000137449,ENSG00000139998,ENSG00000140443	RAB10,RPS6KB1,GNAI2,CPEB2,RAB15,IGF1R
53	BP	GO:0007275:Multicellular organism development	6007	43	28.23	0.00105	ENSG00000005884,ENSG00000008300,ENSG00000066084,ENSG00000069869,ENSG00000070444,ENSG00000084733,ENSG00000097007,ENSG00000101558,ENSG00000104290,ENSG00000106144,ENSG00000108443,ENSG00000113196,ENSG00000117713,ENSG00000118058,ENSG00000119318,ENSG00000119397,ENSG00000120875,ENSG00000124422,ENSG00000124920,ENSG00000132510,ENSG00000135387,ENSG00000138814,ENSG00000139372,ENSG00000140443,ENSG00000141367…	ITGA3,CELSR3,DIP2B,NEDD4,MNT,RAB10,ABL1,VAPA,FZD3,CASP2,RPS6KB1,HAND1,ARID1A,KMT2A,RAD23B,CNTRL,DUSP4,USP22,MYRF,KDM6B,CAPRIN1,PPP3CA,TDG,IGF1R,CLTC,MINK1,RASA1,TWF1,ASAP1,XKR8,AP2M1,FOXQ1,AMOTL1,DDIT4,UBE2V2,LCLAT1,AKIRIN1,SOX12,AP2A1,LRIG2,FNIP1,TENM3,GTF2I
54	BP	GO:1901564:Organonitrogen compound metabolic process	7374	50	34.65	0.00107	ENSG00000012660,ENSG00000060982,ENSG00000066084,ENSG00000069869,ENSG00000069956,ENSG00000074266,ENSG00000087095,ENSG00000097007,ENSG00000101558,ENSG00000103202,ENSG00000106144,ENSG00000108443,ENSG00000109586,ENSG00000114353,ENSG00000118058,ENSG00000119318,ENSG00000120875,ENSG00000124422,ENSG00000124920,ENSG00000128989,ENSG00000130021,ENSG00000130821,ENSG00000132510,ENSG00000135387,ENSG00000137449…	ELOVL5,BCAT1,DIP2B,NEDD4,MAPK6,EED,NLK,ABL1,VAPA,NME4,CASP2,RPS6KB1,GALNT7,GNAI2,KMT2A,RAD23B,DUSP4,USP22,MYRF,ARPP19,PUDP,SLC6A8,KDM6B,CAPRIN1,CPEB2,SLC5A6,PPP3CA,TDG,TARBP2,IGF1R,CLTC,MINK1,MAP3K21,RALB,SETD7,TWF1,AIFM1,EIF5B,PPP1R15B,AP2M1,LARP4,USP24,CCNL1,DDIT4,UBE2V2,YOD1,RNF220,AP2A1,LRIG2,FNIP1
55	BP	GO:0050793:Regulation of developmental process	2823	25	13.27	0.0011	ENSG00000008300,ENSG00000066084,ENSG00000069869,ENSG00000097007,ENSG00000104290,ENSG00000108443,ENSG00000118058,ENSG00000118579,ENSG00000124920,ENSG00000135387,ENSG00000138814,ENSG00000139372,ENSG00000139546,ENSG00000141367,ENSG00000145715,ENSG00000153317,ENSG00000161203,ENSG00000161813,ENSG00000169139,ENSG00000174574,ENSG00000177732,ENSG00000196961,ENSG00000198799,ENSG00000217128,ENSG00000263001	CELSR3,DIP2B,NEDD4,ABL1,FZD3,RPS6KB1,KMT2A,MED28,MYRF,CAPRIN1,PPP3CA,TDG,TARBP2,CLTC,RASA1,ASAP1,AP2M1,LARP4,UBE2V2,AKIRIN1,SOX12,AP2A1,LRIG2,FNIP1,GTF2I
56	BP	GO:0034383:Low-density lipoprotein particle clearance	44	3	0.21	0.00116	ENSG00000141367,ENSG00000161203,ENSG00000196961	CLTC,AP2M1,AP2A1
57	BP	GO:0006904:Vesicle docking involved in exocytosis	45	3	0.21	0.00124	ENSG00000084733,ENSG00000139998,ENSG00000144118	RAB10,RAB15,RALB
58	BP	GO:0022008:Neurogenesis	1752	18	8.23	0.00125	ENSG00000005884,ENSG00000066084,ENSG00000069869,ENSG00000084733,ENSG00000097007,ENSG00000101558,ENSG00000104290,ENSG00000124920,ENSG00000135387,ENSG00000138814,ENSG00000141503,ENSG00000151239,ENSG00000153317,ENSG00000168209,ENSG00000169139,ENSG00000196961,ENSG00000198799,ENSG00000218336	ITGA3,DIP2B,NEDD4,RAB10,ABL1,VAPA,FZD3,MYRF,CAPRIN1,PPP3CA,MINK1,TWF1,ASAP1,DDIT4,UBE2V2,AP2A1,LRIG2,TENM3
59	BP	GO:0044267:Cellular protein metabolic process	5679	41	26.69	0.00127	ENSG00000066084,ENSG00000069869,ENSG00000069956,ENSG00000074266,ENSG00000087095,ENSG00000097007,ENSG00000106144,ENSG00000108443,ENSG00000109586,ENSG00000114353,ENSG00000118058,ENSG00000119318,ENSG00000120875,ENSG00000124422,ENSG00000128989,ENSG00000132510,ENSG00000135387,ENSG00000137449,ENSG00000138814,ENSG00000139546,ENSG00000140443,ENSG00000141367,ENSG00000141503,ENSG00000143674,ENSG00000144118…	DIP2B,NEDD4,MAPK6,EED,NLK,ABL1,CASP2,RPS6KB1,GALNT7,GNAI2,KMT2A,RAD23B,DUSP4,USP22,ARPP19,KDM6B,CAPRIN1,CPEB2,PPP3CA,TARBP2,IGF1R,CLTC,MINK1,MAP3K21,RALB,SETD7,TWF1,AIFM1,EIF5B,PPP1R15B,AP2M1,LARP4,USP24,CCNL1,DDIT4,UBE2V2,YOD1,RNF220,AP2A1,LRIG2,FNIP1
60	BP	GO:0051276:Chromosome organization	1338	15	6.29	0.00142	ENSG00000074266,ENSG00000097007,ENSG00000111642,ENSG00000117713,ENSG00000118058,ENSG00000119318,ENSG00000123636,ENSG00000124422,ENSG00000132510,ENSG00000139372,ENSG00000143924,ENSG00000145391,ENSG00000148143,ENSG00000153922,ENSG00000156709	EED,ABL1,CHD4,ARID1A,KMT2A,RAD23B,BAZ2B,USP22,KDM6B,TDG,EML4,SETD7,ZNF462,CHD1,AIFM1
61	BP	GO:0048699:Generation of neurons	1626	17	7.64	0.00143	ENSG00000005884,ENSG00000066084,ENSG00000069869,ENSG00000084733,ENSG00000097007,ENSG00000101558,ENSG00000104290,ENSG00000135387,ENSG00000138814,ENSG00000141503,ENSG00000151239,ENSG00000153317,ENSG00000168209,ENSG00000169139,ENSG00000196961,ENSG00000198799,ENSG00000218336	ITGA3,DIP2B,NEDD4,RAB10,ABL1,VAPA,FZD3,CAPRIN1,PPP3CA,MINK1,TWF1,ASAP1,DDIT4,UBE2V2,AP2A1,LRIG2,TENM3
62	BP	GO:0007049:Cell cycle	2086	20	9.8	0.00151	ENSG00000060982,ENSG00000069956,ENSG00000070444,ENSG00000072121,ENSG00000074266,ENSG00000097007,ENSG00000104290,ENSG00000106144,ENSG00000108443,ENSG00000114353,ENSG00000116017,ENSG00000119397,ENSG00000124422,ENSG00000128989,ENSG00000138814,ENSG00000141367,ENSG00000143924,ENSG00000144118,ENSG00000145715,ENSG00000163660	BCAT1,MAPK6,MNT,ZFYVE26,EED,ABL1,FZD3,CASP2,RPS6KB1,GNAI2,ARID3A,CNTRL,USP22,ARPP19,PPP3CA,CLTC,EML4,RALB,RASA1,CCNL1
63	BP	GO:0048522:Positive regulation of cellular process	6303	44	29.62	0.00153	ENSG00000005884,ENSG00000012660,ENSG00000066084,ENSG00000069869,ENSG00000097007,ENSG00000101558,ENSG00000104290,ENSG00000106144,ENSG00000108443,ENSG00000113196,ENSG00000114353,ENSG00000116017,ENSG00000117713,ENSG00000118058,ENSG00000124422,ENSG00000124920,ENSG00000128989,ENSG00000132510,ENSG00000135387,ENSG00000138814,ENSG00000139546,ENSG00000139998,ENSG00000140443,ENSG00000141503,ENSG00000143674…	ITGA3,ELOVL5,DIP2B,NEDD4,ABL1,VAPA,FZD3,CASP2,RPS6KB1,HAND1,GNAI2,ARID3A,ARID1A,KMT2A,USP22,MYRF,ARPP19,KDM6B,CAPRIN1,PPP3CA,TARBP2,RAB15,IGF1R,MINK1,MAP3K21,RALB,SETD7,ZNF462,TWF1,ASAP1,AIFM1,PPP1R15B,LARP4,AP1G1,DDIT4,UBE2V2,AKIRIN1,SOX12,RNF220,AP2A1,LRIG2,FNIP1,TENM3,GTF2I
64	BP	GO:0042921:Glucocorticoid receptor signaling pathway	13	2	0.06	0.00165	ENSG00000069869,ENSG00000117713	NEDD4,ARID1A
65	BP	GO:0071840:Cellular component organization or biogenesis	7311	49	34.36	0.00169	ENSG00000005884,ENSG00000010270,ENSG00000066084,ENSG00000069869,ENSG00000074266,ENSG00000084733,ENSG00000092531,ENSG00000097007,ENSG00000101558,ENSG00000104290,ENSG00000111642,ENSG00000117713,ENSG00000118058,ENSG00000119318,ENSG00000119397,ENSG00000123636,ENSG00000124422,ENSG00000124920,ENSG00000132510,ENSG00000135387,ENSG00000138814,ENSG00000139372,ENSG00000139546,ENSG00000140443,ENSG00000141367…	ITGA3,STARD3NL,DIP2B,NEDD4,EED,RAB10,SNAP23,ABL1,VAPA,FZD3,CHD4,ARID1A,KMT2A,RAD23B,CNTRL,BAZ2B,USP22,MYRF,KDM6B,CAPRIN1,PPP3CA,TDG,TARBP2,IGF1R,CLTC,MINK1,EML4,RALB,SETD7,RASA1,ZNF462,TWF1,ASAP1,CHD1,AIFM1,XKR8,AP2M1,LARP4,AMOTL1,AP1G1,DDIT4,UBE2V2,FAM103A1,AKIRIN1,AP2A1,SDAD1,LRIG2,FNIP1,TENM3
66	BP	GO:0031346:Positive regulation of cell projection organization	367	7	1.72	0.00174	ENSG00000005884,ENSG00000135387,ENSG00000151239,ENSG00000169139,ENSG00000174574,ENSG00000196961,ENSG00000218336	ITGA3,CAPRIN1,TWF1,UBE2V2,AKIRIN1,AP2A1,TENM3
67	BP	GO:0006366:Transcription by RNA polymerase II	2917	25	13.71	0.00176	ENSG00000066422,ENSG00000069869,ENSG00000070444,ENSG00000074266,ENSG00000097007,ENSG00000111642,ENSG00000113196,ENSG00000116017,ENSG00000117713,ENSG00000118058,ENSG00000122482,ENSG00000123636,ENSG00000124920,ENSG00000132510,ENSG00000138814,ENSG00000139372,ENSG00000148143,ENSG00000153922,ENSG00000163660,ENSG00000164379,ENSG00000174574,ENSG00000177732,ENSG00000196428,ENSG00000217128,ENSG00000263001	ZBTB11,NEDD4,MNT,EED,ABL1,CHD4,HAND1,ARID3A,ARID1A,KMT2A,ZNF644,BAZ2B,MYRF,KDM6B,PPP3CA,TDG,ZNF462,CHD1,CCNL1,FOXQ1,AKIRIN1,SOX12,TSC22D2,FNIP1,GTF2I
68	BP	GO:0045912:Negative regulation of carbohydrate metabolic process	51	3	0.24	0.00178	ENSG00000141367,ENSG00000168209,ENSG00000196961	CLTC,DDIT4,AP2A1
69	BP	GO:0072583:Clathrin-dependent endocytosis	51	3	0.24	0.00178	ENSG00000141367,ENSG00000161203,ENSG00000196961	CLTC,AP2M1,AP2A1
70	BP	GO:1901576:Organic substance biosynthetic process	6742	46	31.68	0.00182	ENSG00000010270,ENSG00000012660,ENSG00000060982,ENSG00000066422,ENSG00000069869,ENSG00000070444,ENSG00000074266,ENSG00000087095,ENSG00000097007,ENSG00000101558,ENSG00000103202,ENSG00000108443,ENSG00000109586,ENSG00000111642,ENSG00000113196,ENSG00000116017,ENSG00000117713,ENSG00000118058,ENSG00000122482,ENSG00000123636,ENSG00000124422,ENSG00000124920,ENSG00000128989,ENSG00000130021,ENSG00000132510…	STARD3NL,ELOVL5,BCAT1,ZBTB11,NEDD4,MNT,EED,NLK,ABL1,VAPA,NME4,RPS6KB1,GALNT7,CHD4,HAND1,ARID3A,ARID1A,KMT2A,ZNF644,BAZ2B,USP22,MYRF,ARPP19,PUDP,KDM6B,CAPRIN1,CPEB2,PPP3CA,TDG,TARBP2,CLTC,SETD7,ZNF462,CHD1,EIF5B,PPP1R15B,LARP4,CCNL1,FOXQ1,LCLAT1,AKIRIN1,SOX12,TSC22D2,AP2A1,FNIP1,GTF2I
71	BP	GO:0022603:Regulation of anatomical structure morphogenesis	1099	13	5.16	0.00189	ENSG00000008300,ENSG00000066084,ENSG00000069869,ENSG00000097007,ENSG00000104290,ENSG00000135387,ENSG00000138814,ENSG00000141367,ENSG00000145715,ENSG00000161203,ENSG00000161813,ENSG00000196961,ENSG00000263001	CELSR3,DIP2B,NEDD4,ABL1,FZD3,CAPRIN1,PPP3CA,CLTC,RASA1,AP2M1,LARP4,AP2A1,GTF2I
72	BP	GO:0051130:Positive regulation of cellular component organization	1237	14	5.81	0.0019	ENSG00000005884,ENSG00000097007,ENSG00000118058,ENSG00000135387,ENSG00000138814,ENSG00000140443,ENSG00000144118,ENSG00000151239,ENSG00000153317,ENSG00000169139,ENSG00000174574,ENSG00000196961,ENSG00000217128,ENSG00000218336	ITGA3,ABL1,KMT2A,CAPRIN1,PPP3CA,IGF1R,RALB,TWF1,ASAP1,UBE2V2,AKIRIN1,AP2A1,FNIP1,TENM3
73	BP	GO:0030213:Hyaluronan biosynthetic process	14	2	0.07	0.00192	ENSG00000141367,ENSG00000196961	CLTC,AP2A1
74	BP	GO:0031958:Corticosteroid receptor signaling pathway	14	2	0.07	0.00192	ENSG00000069869,ENSG00000117713	NEDD4,ARID1A
75	BP	GO:0009893:Positive regulation of metabolic process	4153	32	19.52	0.00202	ENSG00000005884,ENSG00000012660,ENSG00000066084,ENSG00000069869,ENSG00000097007,ENSG00000106144,ENSG00000108443,ENSG00000113196,ENSG00000114353,ENSG00000116017,ENSG00000117713,ENSG00000118058,ENSG00000124422,ENSG00000124920,ENSG00000128989,ENSG00000132510,ENSG00000138814,ENSG00000139546,ENSG00000140443,ENSG00000141503,ENSG00000143674,ENSG00000144118,ENSG00000145391,ENSG00000148143,ENSG00000156709…	ITGA3,ELOVL5,DIP2B,NEDD4,ABL1,CASP2,RPS6KB1,HAND1,GNAI2,ARID3A,ARID1A,KMT2A,USP22,MYRF,ARPP19,KDM6B,PPP3CA,TARBP2,IGF1R,MINK1,MAP3K21,RALB,SETD7,ZNF462,AIFM1,PPP1R15B,LARP4,UBE2V2,AKIRIN1,SOX12,FNIP1,GTF2I
76	BP	GO:0051173:Positive regulation of nitrogen compound metabolic process	3303	27	15.52	0.00221	ENSG00000066084,ENSG00000069869,ENSG00000097007,ENSG00000106144,ENSG00000108443,ENSG00000113196,ENSG00000116017,ENSG00000117713,ENSG00000118058,ENSG00000124422,ENSG00000124920,ENSG00000132510,ENSG00000138814,ENSG00000139546,ENSG00000141503,ENSG00000143674,ENSG00000144118,ENSG00000145391,ENSG00000148143,ENSG00000156709,ENSG00000158615,ENSG00000161813,ENSG00000169139,ENSG00000174574,ENSG00000177732…	DIP2B,NEDD4,ABL1,CASP2,RPS6KB1,HAND1,ARID3A,ARID1A,KMT2A,USP22,MYRF,KDM6B,PPP3CA,TARBP2,MINK1,MAP3K21,RALB,SETD7,ZNF462,AIFM1,PPP1R15B,LARP4,UBE2V2,AKIRIN1,SOX12,FNIP1,GTF2I
77	BP	GO:0006892:Post-Golgi vesicle-mediated transport	117	4	0.55	0.00227	ENSG00000084733,ENSG00000092531,ENSG00000166747,ENSG00000196961	RAB10,SNAP23,AP1G1,AP2A1
78	BP	GO:0002009:Morphogenesis of an epithelium	609	9	2.86	0.00229	ENSG00000008300,ENSG00000084733,ENSG00000097007,ENSG00000104290,ENSG00000113196,ENSG00000141367,ENSG00000161203,ENSG00000164379,ENSG00000196961	CELSR3,RAB10,ABL1,FZD3,HAND1,CLTC,AP2M1,FOXQ1,AP2A1
79	BP	GO:0065007:Biological regulation	14718	82	69.17	0.00233	ENSG00000005884,ENSG00000008300,ENSG00000010270,ENSG00000012660,ENSG00000066084,ENSG00000066422,ENSG00000069869,ENSG00000069956,ENSG00000070444,ENSG00000072121,ENSG00000074266,ENSG00000075391,ENSG00000084733,ENSG00000085491,ENSG00000087095,ENSG00000092531,ENSG00000097007,ENSG00000101558,ENSG00000104290,ENSG00000106144,ENSG00000108443,ENSG00000111642,ENSG00000113196,ENSG00000114353,ENSG00000115875…	ITGA3,CELSR3,STARD3NL,ELOVL5,DIP2B,ZBTB11,NEDD4,MAPK6,MNT,ZFYVE26,EED,RASAL2,RAB10,SLC25A24,NLK,SNAP23,ABL1,VAPA,FZD3,CASP2,RPS6KB1,CHD4,HAND1,GNAI2,SRSF7,ARID3A,ARID1A,KMT2A,MED28,RAD23B,CNTRL,DUSP4,ZNF644,BAZ2B,USP22,MYRF,ARPP19,KDM6B,CAPRIN1,CPEB2,PPP3CA,TDG,TARBP2,RAB15,IGF1R,CLTC,MINK1,RGS16,MAP3K21,RALB,SETD7,RASA1,ZNF462,TWF1,ASAP1,CHD1,AIFM1,XKR8,EIF5B,PPP1R15B,AP2M1,LARP4,CCNL1,FOXQ1,AMO…
80	BP	GO:0006974:Cellular response to DNA damage stimulus	992	12	4.66	0.00237	ENSG00000069869,ENSG00000072121,ENSG00000097007,ENSG00000106144,ENSG00000116017,ENSG00000119318,ENSG00000139372,ENSG00000145391,ENSG00000168209,ENSG00000169139,ENSG00000181026,ENSG00000263001	NEDD4,ZFYVE26,ABL1,CASP2,ARID3A,RAD23B,TDG,SETD7,DDIT4,UBE2V2,AEN,GTF2I
81	BP	GO:0008630:Intrinsic apoptotic signaling pathway in response to DNA damage	119	4	0.56	0.00241	ENSG00000097007,ENSG00000106144,ENSG00000168209,ENSG00000181026	ABL1,CASP2,DDIT4,AEN
82	BP	GO:0071704:Organic substance metabolic process	13275	76	62.39	0.00242	ENSG00000005884,ENSG00000010270,ENSG00000012660,ENSG00000060982,ENSG00000066084,ENSG00000066422,ENSG00000069869,ENSG00000069956,ENSG00000070444,ENSG00000072121,ENSG00000074266,ENSG00000087095,ENSG00000097007,ENSG00000100441,ENSG00000101558,ENSG00000103202,ENSG00000106144,ENSG00000108443,ENSG00000109586,ENSG00000111642,ENSG00000113196,ENSG00000114353,ENSG00000115875,ENSG00000116017,ENSG00000117713…	ITGA3,STARD3NL,ELOVL5,BCAT1,DIP2B,ZBTB11,NEDD4,MAPK6,MNT,ZFYVE26,EED,NLK,ABL1,KHNYN,VAPA,NME4,CASP2,RPS6KB1,GALNT7,CHD4,HAND1,GNAI2,SRSF7,ARID3A,ARID1A,KMT2A,RAD23B,DUSP4,ZNF644,BAZ2B,USP22,MYRF,ARPP19,PUDP,SLC6A8,KDM6B,ZFC3H1,CAPRIN1,CPEB2,SLC5A6,PPP3CA,TDG,TARBP2,IGF1R,CLTC,MINK1,MAP3K21,RALB,SETD7,RASA1,ZNF462,TWF1,CHD1,AIFM1,EIF5B,PPP1R15B,AP2M1,LARP4,USP24,CCNL1,FOXQ1,DDIT4,DDX19A,UBE2V2,FAM…
83	BP	GO:0009058:Biosynthetic process	6834	46	32.12	0.00247	ENSG00000010270,ENSG00000012660,ENSG00000060982,ENSG00000066422,ENSG00000069869,ENSG00000070444,ENSG00000074266,ENSG00000087095,ENSG00000097007,ENSG00000101558,ENSG00000103202,ENSG00000108443,ENSG00000109586,ENSG00000111642,ENSG00000113196,ENSG00000116017,ENSG00000117713,ENSG00000118058,ENSG00000122482,ENSG00000123636,ENSG00000124422,ENSG00000124920,ENSG00000128989,ENSG00000130021,ENSG00000132510…	STARD3NL,ELOVL5,BCAT1,ZBTB11,NEDD4,MNT,EED,NLK,ABL1,VAPA,NME4,RPS6KB1,GALNT7,CHD4,HAND1,ARID3A,ARID1A,KMT2A,ZNF644,BAZ2B,USP22,MYRF,ARPP19,PUDP,KDM6B,CAPRIN1,CPEB2,PPP3CA,TDG,TARBP2,CLTC,SETD7,ZNF462,CHD1,EIF5B,PPP1R15B,LARP4,CCNL1,FOXQ1,LCLAT1,AKIRIN1,SOX12,TSC22D2,AP2A1,FNIP1,GTF2I
84	BP	GO:0006325:Chromatin organization	872	11	4.1	0.00262	ENSG00000074266,ENSG00000111642,ENSG00000117713,ENSG00000118058,ENSG00000123636,ENSG00000124422,ENSG00000132510,ENSG00000139372,ENSG00000145391,ENSG00000148143,ENSG00000153922	EED,CHD4,ARID1A,KMT2A,BAZ2B,USP22,KDM6B,TDG,SETD7,ZNF462,CHD1
85	BP	GO:0035556:Intracellular signal transduction	3003	25	14.11	0.00263	ENSG00000005884,ENSG00000069869,ENSG00000069956,ENSG00000075391,ENSG00000087095,ENSG00000097007,ENSG00000101558,ENSG00000106144,ENSG00000108443,ENSG00000111642,ENSG00000114353,ENSG00000116017,ENSG00000120875,ENSG00000138814,ENSG00000139998,ENSG00000140443,ENSG00000141503,ENSG00000143674,ENSG00000144118,ENSG00000145715,ENSG00000156709,ENSG00000166025,ENSG00000168209,ENSG00000181026,ENSG00000217128	ITGA3,NEDD4,MAPK6,RASAL2,NLK,ABL1,VAPA,CASP2,RPS6KB1,CHD4,GNAI2,ARID3A,DUSP4,PPP3CA,RAB15,IGF1R,MINK1,MAP3K21,RALB,RASA1,AIFM1,AMOTL1,DDIT4,AEN,FNIP1
86	BP	GO:0019219:Regulation of nucleobase-containing compound metabolic process	4400	33	20.68	0.00264	ENSG00000066422,ENSG00000069869,ENSG00000070444,ENSG00000074266,ENSG00000087095,ENSG00000097007,ENSG00000111642,ENSG00000113196,ENSG00000115875,ENSG00000116017,ENSG00000117713,ENSG00000118058,ENSG00000122482,ENSG00000123636,ENSG00000124422,ENSG00000124920,ENSG00000132510,ENSG00000138814,ENSG00000139372,ENSG00000139546,ENSG00000145391,ENSG00000145715,ENSG00000148143,ENSG00000153922,ENSG00000163660…	ZBTB11,NEDD4,MNT,EED,NLK,ABL1,CHD4,HAND1,SRSF7,ARID3A,ARID1A,KMT2A,ZNF644,BAZ2B,USP22,MYRF,KDM6B,PPP3CA,TDG,TARBP2,SETD7,RASA1,ZNF462,CHD1,CCNL1,FOXQ1,DDIT4,UBE2V2,AKIRIN1,SOX12,TSC22D2,FNIP1,GTF2I
87	BP	GO:0032868:Response to insulin	297	6	1.4	0.0028	ENSG00000084733,ENSG00000108443,ENSG00000114353,ENSG00000137449,ENSG00000139998,ENSG00000140443	RAB10,RPS6KB1,GNAI2,CPEB2,RAB15,IGF1R
88	BP	GO:0048468:Cell development	2209	20	10.38	0.00297	ENSG00000005884,ENSG00000066084,ENSG00000069869,ENSG00000084733,ENSG00000097007,ENSG00000101558,ENSG00000104290,ENSG00000106144,ENSG00000108443,ENSG00000124920,ENSG00000135387,ENSG00000138814,ENSG00000139546,ENSG00000141503,ENSG00000151239,ENSG00000153317,ENSG00000169139,ENSG00000196961,ENSG00000198799,ENSG00000218336	ITGA3,DIP2B,NEDD4,RAB10,ABL1,VAPA,FZD3,CASP2,RPS6KB1,MYRF,CAPRIN1,PPP3CA,TARBP2,MINK1,TWF1,ASAP1,UBE2V2,AP2A1,LRIG2,TENM3
89	BP	GO:0043412:Macromolecule modification	4615	34	21.69	0.00299	ENSG00000066084,ENSG00000069869,ENSG00000069956,ENSG00000074266,ENSG00000087095,ENSG00000097007,ENSG00000108443,ENSG00000109586,ENSG00000114353,ENSG00000118058,ENSG00000119318,ENSG00000120875,ENSG00000124422,ENSG00000128989,ENSG00000132510,ENSG00000138814,ENSG00000139372,ENSG00000139546,ENSG00000140443,ENSG00000141503,ENSG00000143674,ENSG00000144118,ENSG00000145391,ENSG00000151239,ENSG00000153922…	DIP2B,NEDD4,MAPK6,EED,NLK,ABL1,RPS6KB1,GALNT7,GNAI2,KMT2A,RAD23B,DUSP4,USP22,ARPP19,KDM6B,PPP3CA,TDG,TARBP2,IGF1R,MINK1,MAP3K21,RALB,SETD7,TWF1,CHD1,PPP1R15B,USP24,CCNL1,DDIT4,UBE2V2,FAM103A1,YOD1,RNF220,FNIP1
90	BP	GO:0051172:Negative regulation of nitrogen compound metabolic process	2722	23	12.79	0.00336	ENSG00000069869,ENSG00000070444,ENSG00000074266,ENSG00000097007,ENSG00000113196,ENSG00000114353,ENSG00000115875,ENSG00000118058,ENSG00000120875,ENSG00000128989,ENSG00000135387,ENSG00000137449,ENSG00000138814,ENSG00000139372,ENSG00000139546,ENSG00000140443,ENSG00000141367,ENSG00000158615,ENSG00000164379,ENSG00000168209,ENSG00000196961,ENSG00000198799,ENSG00000217128	NEDD4,MNT,EED,ABL1,HAND1,GNAI2,SRSF7,KMT2A,DUSP4,ARPP19,CAPRIN1,CPEB2,PPP3CA,TDG,TARBP2,IGF1R,CLTC,PPP1R15B,FOXQ1,DDIT4,AP2A1,LRIG2,FNIP1
91	BP	GO:0044271:Cellular nitrogen compound biosynthetic process	5390	38	25.33	0.00337	ENSG00000012660,ENSG00000066422,ENSG00000069869,ENSG00000070444,ENSG00000074266,ENSG00000087095,ENSG00000097007,ENSG00000103202,ENSG00000108443,ENSG00000111642,ENSG00000113196,ENSG00000116017,ENSG00000117713,ENSG00000118058,ENSG00000122482,ENSG00000123636,ENSG00000124422,ENSG00000124920,ENSG00000130021,ENSG00000132510,ENSG00000135387,ENSG00000137449,ENSG00000138814,ENSG00000139372,ENSG00000139546…	ELOVL5,ZBTB11,NEDD4,MNT,EED,NLK,ABL1,NME4,RPS6KB1,CHD4,HAND1,ARID3A,ARID1A,KMT2A,ZNF644,BAZ2B,USP22,MYRF,PUDP,KDM6B,CAPRIN1,CPEB2,PPP3CA,TDG,TARBP2,SETD7,ZNF462,CHD1,EIF5B,PPP1R15B,LARP4,CCNL1,FOXQ1,AKIRIN1,SOX12,TSC22D2,FNIP1,GTF2I
92	BP	GO:0007399:Nervous system development	2559	22	12.03	0.0034	ENSG00000005884,ENSG00000066084,ENSG00000069869,ENSG00000084733,ENSG00000097007,ENSG00000101558,ENSG00000104290,ENSG00000106144,ENSG00000117713,ENSG00000124920,ENSG00000132510,ENSG00000135387,ENSG00000138814,ENSG00000141503,ENSG00000151239,ENSG00000153317,ENSG00000168209,ENSG00000169139,ENSG00000177732,ENSG00000196961,ENSG00000198799,ENSG00000218336	ITGA3,DIP2B,NEDD4,RAB10,ABL1,VAPA,FZD3,CASP2,ARID1A,MYRF,KDM6B,CAPRIN1,PPP3CA,MINK1,TWF1,ASAP1,DDIT4,UBE2V2,SOX12,AP2A1,LRIG2,TENM3
93	BP	GO:0051252:Regulation of RNA metabolic process	4117	31	19.35	0.00353	ENSG00000066422,ENSG00000069869,ENSG00000070444,ENSG00000074266,ENSG00000087095,ENSG00000097007,ENSG00000111642,ENSG00000113196,ENSG00000115875,ENSG00000116017,ENSG00000117713,ENSG00000118058,ENSG00000122482,ENSG00000123636,ENSG00000124422,ENSG00000124920,ENSG00000132510,ENSG00000138814,ENSG00000139372,ENSG00000139546,ENSG00000145391,ENSG00000145715,ENSG00000148143,ENSG00000153922,ENSG00000163660…	ZBTB11,NEDD4,MNT,EED,NLK,ABL1,CHD4,HAND1,SRSF7,ARID3A,ARID1A,KMT2A,ZNF644,BAZ2B,USP22,MYRF,KDM6B,PPP3CA,TDG,TARBP2,SETD7,RASA1,ZNF462,CHD1,CCNL1,FOXQ1,AKIRIN1,SOX12,TSC22D2,FNIP1,GTF2I
94	BP	GO:0001704:Formation of primary germ layer	133	4	0.63	0.0036	ENSG00000005884,ENSG00000113196,ENSG00000120875,ENSG00000132510	ITGA3,HAND1,DUSP4,KDM6B
95	BP	GO:0031328:Positive regulation of cellular biosynthetic process	2087	19	9.81	0.00361	ENSG00000012660,ENSG00000097007,ENSG00000108443,ENSG00000113196,ENSG00000116017,ENSG00000117713,ENSG00000118058,ENSG00000124422,ENSG00000124920,ENSG00000128989,ENSG00000132510,ENSG00000138814,ENSG00000139546,ENSG00000145391,ENSG00000148143,ENSG00000161813,ENSG00000174574,ENSG00000177732,ENSG00000263001	ELOVL5,ABL1,RPS6KB1,HAND1,ARID3A,ARID1A,KMT2A,USP22,MYRF,ARPP19,KDM6B,PPP3CA,TARBP2,SETD7,ZNF462,LARP4,AKIRIN1,SOX12,GTF2I
96	BP	GO:0007169:Transmembrane receptor protein tyrosine kinase signaling pathway	783	10	3.68	0.00376	ENSG00000069869,ENSG00000097007,ENSG00000108443,ENSG00000114353,ENSG00000140443,ENSG00000145715,ENSG00000161203,ENSG00000168209,ENSG00000196961,ENSG00000198799	NEDD4,ABL1,RPS6KB1,GNAI2,IGF1R,RASA1,AP2M1,DDIT4,AP2A1,LRIG2
97	BP	GO:0032502:Developmental process	7173	47	33.71	0.00385	ENSG00000005884,ENSG00000008300,ENSG00000066084,ENSG00000069869,ENSG00000070444,ENSG00000084733,ENSG00000097007,ENSG00000101558,ENSG00000104290,ENSG00000106144,ENSG00000108443,ENSG00000113196,ENSG00000117713,ENSG00000118058,ENSG00000118579,ENSG00000119318,ENSG00000119397,ENSG00000120875,ENSG00000124422,ENSG00000124920,ENSG00000132510,ENSG00000135387,ENSG00000138814,ENSG00000139372,ENSG00000139546…	ITGA3,CELSR3,DIP2B,NEDD4,MNT,RAB10,ABL1,VAPA,FZD3,CASP2,RPS6KB1,HAND1,ARID1A,KMT2A,MED28,RAD23B,CNTRL,DUSP4,USP22,MYRF,KDM6B,CAPRIN1,PPP3CA,TDG,TARBP2,IGF1R,CLTC,MINK1,RASA1,TWF1,ASAP1,XKR8,AP2M1,LARP4,FOXQ1,AMOTL1,AP1G1,DDIT4,UBE2V2,LCLAT1,AKIRIN1,SOX12,AP2A1,LRIG2,FNIP1,TENM3,GTF2I
98	BP	GO:0050789:Regulation of biological process	13912	78	65.38	0.00387	ENSG00000005884,ENSG00000008300,ENSG00000012660,ENSG00000066084,ENSG00000066422,ENSG00000069869,ENSG00000069956,ENSG00000070444,ENSG00000072121,ENSG00000074266,ENSG00000075391,ENSG00000084733,ENSG00000085491,ENSG00000087095,ENSG00000097007,ENSG00000101558,ENSG00000104290,ENSG00000106144,ENSG00000108443,ENSG00000111642,ENSG00000113196,ENSG00000114353,ENSG00000115875,ENSG00000116017,ENSG00000117713…	ITGA3,CELSR3,ELOVL5,DIP2B,ZBTB11,NEDD4,MAPK6,MNT,ZFYVE26,EED,RASAL2,RAB10,SLC25A24,NLK,ABL1,VAPA,FZD3,CASP2,RPS6KB1,CHD4,HAND1,GNAI2,SRSF7,ARID3A,ARID1A,KMT2A,MED28,RAD23B,CNTRL,DUSP4,ZNF644,BAZ2B,USP22,MYRF,ARPP19,KDM6B,CAPRIN1,CPEB2,PPP3CA,TDG,TARBP2,RAB15,IGF1R,CLTC,MINK1,RGS16,MAP3K21,RALB,SETD7,RASA1,ZNF462,TWF1,ASAP1,CHD1,AIFM1,EIF5B,PPP1R15B,AP2M1,LARP4,CCNL1,FOXQ1,AMOTL1,AP1G1,DDIT4,UBE2V…
99	BP	GO:0070262:Peptidyl-serine dephosphorylation	20	2	0.09	0.00393	ENSG00000138814,ENSG00000158615	PPP3CA,PPP1R15B
100	BP	GO:0031399:Regulation of protein modification process	1795	17	8.44	0.00404	ENSG00000066084,ENSG00000097007,ENSG00000114353,ENSG00000118058,ENSG00000120875,ENSG00000128989,ENSG00000139546,ENSG00000140443,ENSG00000141503,ENSG00000143674,ENSG00000144118,ENSG00000145391,ENSG00000151239,ENSG00000158615,ENSG00000163660,ENSG00000168209,ENSG00000217128	DIP2B,ABL1,GNAI2,KMT2A,DUSP4,ARPP19,TARBP2,IGF1R,MINK1,MAP3K21,RALB,SETD7,TWF1,PPP1R15B,CCNL1,DDIT4,FNIP1
101	BP	GO:0034641:Cellular nitrogen compound metabolic process	7597	49	35.7	0.00413	ENSG00000012660,ENSG00000066422,ENSG00000069869,ENSG00000070444,ENSG00000072121,ENSG00000074266,ENSG00000087095,ENSG00000097007,ENSG00000100441,ENSG00000103202,ENSG00000108443,ENSG00000111642,ENSG00000113196,ENSG00000115875,ENSG00000116017,ENSG00000117713,ENSG00000118058,ENSG00000119318,ENSG00000122482,ENSG00000123636,ENSG00000124422,ENSG00000124920,ENSG00000130021,ENSG00000132510,ENSG00000133858…	ELOVL5,ZBTB11,NEDD4,MNT,ZFYVE26,EED,NLK,ABL1,KHNYN,NME4,RPS6KB1,CHD4,HAND1,SRSF7,ARID3A,ARID1A,KMT2A,RAD23B,ZNF644,BAZ2B,USP22,MYRF,PUDP,KDM6B,ZFC3H1,CAPRIN1,CPEB2,SLC5A6,PPP3CA,TDG,TARBP2,SETD7,RASA1,ZNF462,CHD1,EIF5B,PPP1R15B,LARP4,CCNL1,FOXQ1,DDIT4,UBE2V2,FAM103A1,AKIRIN1,SOX12,AEN,TSC22D2,FNIP1,GTF2I
102	BP	GO:0048278:Vesicle docking	69	3	0.32	0.00421	ENSG00000084733,ENSG00000139998,ENSG00000144118	RAB10,RAB15,RALB
103	BP	GO:0042542:Response to hydrogen peroxide	140	4	0.66	0.00432	ENSG00000097007,ENSG00000132510,ENSG00000132823,ENSG00000158615	ABL1,KDM6B,OSER1,PPP1R15B
104	BP	GO:0061351:Neural precursor cell proliferation	140	4	0.66	0.00432	ENSG00000084733,ENSG00000104290,ENSG00000114353,ENSG00000139546	RAB10,FZD3,GNAI2,TARBP2
105	BP	GO:0097062:Dendritic spine maintenance	21	2	0.1	0.00433	ENSG00000005884,ENSG00000140443	ITGA3,IGF1R
106	BP	GO:0048814:Regulation of dendrite morphogenesis	70	3	0.33	0.00439	ENSG00000069869,ENSG00000135387,ENSG00000138814	NEDD4,CAPRIN1,PPP3CA
107	BP	GO:0032870:Cellular response to hormone stimulus	673	9	3.16	0.00442	ENSG00000069869,ENSG00000084733,ENSG00000108443,ENSG00000114353,ENSG00000117713,ENSG00000137449,ENSG00000139998,ENSG00000140443,ENSG00000168209	NEDD4,RAB10,RPS6KB1,GNAI2,ARID1A,CPEB2,RAB15,IGF1R,DDIT4
108	BP	GO:0009891:Positive regulation of biosynthetic process	2126	19	9.99	0.00442	ENSG00000012660,ENSG00000097007,ENSG00000108443,ENSG00000113196,ENSG00000116017,ENSG00000117713,ENSG00000118058,ENSG00000124422,ENSG00000124920,ENSG00000128989,ENSG00000132510,ENSG00000138814,ENSG00000139546,ENSG00000145391,ENSG00000148143,ENSG00000161813,ENSG00000174574,ENSG00000177732,ENSG00000263001	ELOVL5,ABL1,RPS6KB1,HAND1,ARID3A,ARID1A,KMT2A,USP22,MYRF,ARPP19,KDM6B,PPP3CA,TARBP2,SETD7,ZNF462,LARP4,AKIRIN1,SOX12,GTF2I
109	BP	GO:0009987:Cellular process	19953	99	93.77	0.00458	ENSG00000002834,ENSG00000005884,ENSG00000008300,ENSG00000010270,ENSG00000012660,ENSG00000060982,ENSG00000066084,ENSG00000066422,ENSG00000069869,ENSG00000069956,ENSG00000070444,ENSG00000072121,ENSG00000074266,ENSG00000075391,ENSG00000084733,ENSG00000085491,ENSG00000087095,ENSG00000092531,ENSG00000097007,ENSG00000100441,ENSG00000101558,ENSG00000103202,ENSG00000104290,ENSG00000106144,ENSG00000108443…	LASP1,ITGA3,CELSR3,STARD3NL,ELOVL5,BCAT1,DIP2B,ZBTB11,NEDD4,MAPK6,MNT,ZFYVE26,EED,RASAL2,RAB10,SLC25A24,NLK,SNAP23,ABL1,KHNYN,VAPA,NME4,FZD3,CASP2,RPS6KB1,GALNT7,CHD4,HAND1,GNAI2,SRSF7,ARID3A,ARID1A,KMT2A,MED28,RAD23B,CNTRL,FAM53C,DUSP4,ZNF644,BAZ2B,USP22,MYRF,ARPP19,PUDP,SLC6A8,KDM6B,OSER1,ZFC3H1,CAPRIN1,CPEB2,SLC5A6,PPP3CA,TDG,TARBP2,RAB15,IGF1R,CLTC,MINK1,RGS16,MAP3K21,EML4,RALB,SETD7,RASA1,ZN…
110	BP	GO:0044249:Cellular biosynthetic process	6642	44	31.21	0.00464	ENSG00000010270,ENSG00000012660,ENSG00000060982,ENSG00000066422,ENSG00000069869,ENSG00000070444,ENSG00000074266,ENSG00000087095,ENSG00000097007,ENSG00000101558,ENSG00000103202,ENSG00000108443,ENSG00000109586,ENSG00000111642,ENSG00000113196,ENSG00000116017,ENSG00000117713,ENSG00000118058,ENSG00000122482,ENSG00000123636,ENSG00000124422,ENSG00000124920,ENSG00000128989,ENSG00000130021,ENSG00000132510…	STARD3NL,ELOVL5,BCAT1,ZBTB11,NEDD4,MNT,EED,NLK,ABL1,VAPA,NME4,RPS6KB1,GALNT7,CHD4,HAND1,ARID3A,ARID1A,KMT2A,ZNF644,BAZ2B,USP22,MYRF,ARPP19,PUDP,KDM6B,CAPRIN1,CPEB2,PPP3CA,TDG,TARBP2,SETD7,ZNF462,CHD1,EIF5B,PPP1R15B,LARP4,CCNL1,FOXQ1,LCLAT1,AKIRIN1,SOX12,TSC22D2,FNIP1,GTF2I
111	BP	GO:0009059:Macromolecule biosynthetic process	5508	38	25.88	0.005	ENSG00000066422,ENSG00000069869,ENSG00000070444,ENSG00000074266,ENSG00000087095,ENSG00000097007,ENSG00000108443,ENSG00000109586,ENSG00000111642,ENSG00000113196,ENSG00000116017,ENSG00000117713,ENSG00000118058,ENSG00000122482,ENSG00000123636,ENSG00000124422,ENSG00000124920,ENSG00000132510,ENSG00000135387,ENSG00000137449,ENSG00000138814,ENSG00000139372,ENSG00000139546,ENSG00000141367,ENSG00000145391…	ZBTB11,NEDD4,MNT,EED,NLK,ABL1,RPS6KB1,GALNT7,CHD4,HAND1,ARID3A,ARID1A,KMT2A,ZNF644,BAZ2B,USP22,MYRF,KDM6B,CAPRIN1,CPEB2,PPP3CA,TDG,TARBP2,CLTC,SETD7,ZNF462,CHD1,EIF5B,PPP1R15B,LARP4,CCNL1,FOXQ1,AKIRIN1,SOX12,TSC22D2,AP2A1,FNIP1,GTF2I
112	BP	GO:0034381:Plasma lipoprotein particle clearance	74	3	0.35	0.00513	ENSG00000141367,ENSG00000161203,ENSG00000196961	CLTC,AP2M1,AP2A1
113	BP	GO:0042246:Tissue regeneration	74	3	0.35	0.00513	ENSG00000138814,ENSG00000139546,ENSG00000174574	PPP3CA,TARBP2,AKIRIN1
114	BP	GO:1903077:Negative regulation of protein localization to plasma membrane	23	2	0.11	0.00519	ENSG00000141367,ENSG00000161203	CLTC,AP2M1
115	BP	GO:0034613:Cellular protein localization	2158	19	10.14	0.0052	ENSG00000005884,ENSG00000069869,ENSG00000084733,ENSG00000101558,ENSG00000115875,ENSG00000120709,ENSG00000138814,ENSG00000139998,ENSG00000141367,ENSG00000144118,ENSG00000151239,ENSG00000156709,ENSG00000161203,ENSG00000166747,ENSG00000168872,ENSG00000180667,ENSG00000196961,ENSG00000198301,ENSG00000198799	ITGA3,NEDD4,RAB10,VAPA,SRSF7,FAM53C,PPP3CA,RAB15,CLTC,RALB,TWF1,AIFM1,AP2M1,AP1G1,DDX19A,YOD1,AP2A1,SDAD1,LRIG2
116	BP	GO:0001764:Neuron migration	149	4	0.7	0.00538	ENSG00000005884,ENSG00000104290,ENSG00000168209,ENSG00000198799	ITGA3,FZD3,DDIT4,LRIG2
117	BP	GO:0070727:Cellular macromolecule localization	2168	19	10.19	0.00546	ENSG00000005884,ENSG00000069869,ENSG00000084733,ENSG00000101558,ENSG00000115875,ENSG00000120709,ENSG00000138814,ENSG00000139998,ENSG00000141367,ENSG00000144118,ENSG00000151239,ENSG00000156709,ENSG00000161203,ENSG00000166747,ENSG00000168872,ENSG00000180667,ENSG00000196961,ENSG00000198301,ENSG00000198799	ITGA3,NEDD4,RAB10,VAPA,SRSF7,FAM53C,PPP3CA,RAB15,CLTC,RALB,TWF1,AIFM1,AP2M1,AP1G1,DDX19A,YOD1,AP2A1,SDAD1,LRIG2
118	BP	GO:0048813:Dendrite morphogenesis	150	4	0.7	0.00551	ENSG00000069869,ENSG00000135387,ENSG00000138814,ENSG00000141503	NEDD4,CAPRIN1,PPP3CA,MINK1
119	BP	GO:0019538:Protein metabolic process	6316	42	29.68	0.00566	ENSG00000066084,ENSG00000069869,ENSG00000069956,ENSG00000074266,ENSG00000087095,ENSG00000097007,ENSG00000106144,ENSG00000108443,ENSG00000109586,ENSG00000114353,ENSG00000118058,ENSG00000119318,ENSG00000120875,ENSG00000124422,ENSG00000124920,ENSG00000128989,ENSG00000132510,ENSG00000135387,ENSG00000137449,ENSG00000138814,ENSG00000139546,ENSG00000140443,ENSG00000141367,ENSG00000141503,ENSG00000143674…	DIP2B,NEDD4,MAPK6,EED,NLK,ABL1,CASP2,RPS6KB1,GALNT7,GNAI2,KMT2A,RAD23B,DUSP4,USP22,MYRF,ARPP19,KDM6B,CAPRIN1,CPEB2,PPP3CA,TARBP2,IGF1R,CLTC,MINK1,MAP3K21,RALB,SETD7,TWF1,AIFM1,EIF5B,PPP1R15B,AP2M1,LARP4,USP24,CCNL1,DDIT4,UBE2V2,YOD1,RNF220,AP2A1,LRIG2,FNIP1
120	BP	GO:0001707:Mesoderm formation	78	3	0.37	0.00594	ENSG00000005884,ENSG00000113196,ENSG00000132510	ITGA3,HAND1,KDM6B
121	BP	GO:0048731:System development	5373	37	25.25	0.00596	ENSG00000005884,ENSG00000008300,ENSG00000066084,ENSG00000069869,ENSG00000084733,ENSG00000097007,ENSG00000101558,ENSG00000104290,ENSG00000106144,ENSG00000108443,ENSG00000113196,ENSG00000117713,ENSG00000118058,ENSG00000119318,ENSG00000119397,ENSG00000124920,ENSG00000132510,ENSG00000135387,ENSG00000138814,ENSG00000141367,ENSG00000141503,ENSG00000145715,ENSG00000151239,ENSG00000153317,ENSG00000158156…	ITGA3,CELSR3,DIP2B,NEDD4,RAB10,ABL1,VAPA,FZD3,CASP2,RPS6KB1,HAND1,ARID1A,KMT2A,RAD23B,CNTRL,MYRF,KDM6B,CAPRIN1,PPP3CA,CLTC,MINK1,RASA1,TWF1,ASAP1,XKR8,AP2M1,FOXQ1,AMOTL1,DDIT4,UBE2V2,AKIRIN1,SOX12,AP2A1,LRIG2,FNIP1,TENM3,GTF2I
122	BP	GO:1904376:Negative regulation of protein localization to cell periphery	25	2	0.12	0.00611	ENSG00000141367,ENSG00000161203	CLTC,AP2M1
123	BP	GO:0065009:Regulation of molecular function	3554	27	16.7	0.00622	ENSG00000069869,ENSG00000075391,ENSG00000097007,ENSG00000106144,ENSG00000113196,ENSG00000114353,ENSG00000118058,ENSG00000120875,ENSG00000128989,ENSG00000137449,ENSG00000138814,ENSG00000139372,ENSG00000139546,ENSG00000140443,ENSG00000141503,ENSG00000143333,ENSG00000143674,ENSG00000144118,ENSG00000145715,ENSG00000148143,ENSG00000153317,ENSG00000156709,ENSG00000158615,ENSG00000163660,ENSG00000169612…	NEDD4,RASAL2,ABL1,CASP2,HAND1,GNAI2,KMT2A,DUSP4,ARPP19,CPEB2,PPP3CA,TDG,TARBP2,IGF1R,MINK1,RGS16,MAP3K21,RALB,RASA1,ZNF462,ASAP1,AIFM1,PPP1R15B,CCNL1,FAM103A1,BEGAIN,FNIP1
124	BP	GO:0046777:Protein autophosphorylation	247	5	1.16	0.00623	ENSG00000087095,ENSG00000097007,ENSG00000140443,ENSG00000141503,ENSG00000143674	NLK,ABL1,IGF1R,MINK1,MAP3K21
125	BP	GO:0048332:Mesoderm morphogenesis	80	3	0.38	0.00637	ENSG00000005884,ENSG00000113196,ENSG00000132510	ITGA3,HAND1,KDM6B
126	BP	GO:0071375:Cellular response to peptide hormone stimulus	353	6	1.66	0.00645	ENSG00000084733,ENSG00000108443,ENSG00000114353,ENSG00000137449,ENSG00000139998,ENSG00000140443	RAB10,RPS6KB1,GNAI2,CPEB2,RAB15,IGF1R
127	BP	GO:0043066:Negative regulation of apoptotic process	984	11	4.62	0.00647	ENSG00000070444,ENSG00000097007,ENSG00000104290,ENSG00000106144,ENSG00000108443,ENSG00000114353,ENSG00000140443,ENSG00000145715,ENSG00000164379,ENSG00000169139,ENSG00000217128	MNT,ABL1,FZD3,CASP2,RPS6KB1,GNAI2,IGF1R,RASA1,FOXQ1,UBE2V2,FNIP1
128	BP	GO:0010648:Negative regulation of cell communication	1572	15	7.39	0.00652	ENSG00000005884,ENSG00000069869,ENSG00000070444,ENSG00000087095,ENSG00000097007,ENSG00000108443,ENSG00000114353,ENSG00000120875,ENSG00000138814,ENSG00000140443,ENSG00000143333,ENSG00000145715,ENSG00000158615,ENSG00000168209,ENSG00000217128	ITGA3,NEDD4,MNT,NLK,ABL1,RPS6KB1,GNAI2,DUSP4,PPP3CA,IGF1R,RGS16,RASA1,PPP1R15B,DDIT4,FNIP1
129	BP	GO:0043501:Skeletal muscle adaptation	26	2	0.12	0.0066	ENSG00000108443,ENSG00000138814	RPS6KB1,PPP3CA
130	BP	GO:0045056:Transcytosis	26	2	0.12	0.0066	ENSG00000140443,ENSG00000141367	IGF1R,CLTC
131	BP	GO:0023057:Negative regulation of signaling	1575	15	7.4	0.00664	ENSG00000005884,ENSG00000069869,ENSG00000070444,ENSG00000087095,ENSG00000097007,ENSG00000108443,ENSG00000114353,ENSG00000120875,ENSG00000138814,ENSG00000140443,ENSG00000143333,ENSG00000145715,ENSG00000158615,ENSG00000168209,ENSG00000217128	ITGA3,NEDD4,MNT,NLK,ABL1,RPS6KB1,GNAI2,DUSP4,PPP3CA,IGF1R,RGS16,RASA1,PPP1R15B,DDIT4,FNIP1
132	BP	GO:0045936:Negative regulation of phosphate metabolic process	592	8	2.78	0.00678	ENSG00000097007,ENSG00000114353,ENSG00000120875,ENSG00000128989,ENSG00000139546,ENSG00000140443,ENSG00000158615,ENSG00000168209	ABL1,GNAI2,DUSP4,ARPP19,TARBP2,IGF1R,PPP1R15B,DDIT4
133	BP	GO:0010563:Negative regulation of phosphorus metabolic process	593	8	2.79	0.00685	ENSG00000097007,ENSG00000114353,ENSG00000120875,ENSG00000128989,ENSG00000139546,ENSG00000140443,ENSG00000158615,ENSG00000168209	ABL1,GNAI2,DUSP4,ARPP19,TARBP2,IGF1R,PPP1R15B,DDIT4
134	BP	GO:1903047:Mitotic cell cycle process	992	11	4.66	0.00686	ENSG00000060982,ENSG00000072121,ENSG00000106144,ENSG00000108443,ENSG00000116017,ENSG00000119397,ENSG00000128989,ENSG00000138814,ENSG00000141367,ENSG00000143924,ENSG00000145715	BCAT1,ZFYVE26,CASP2,RPS6KB1,ARID3A,CNTRL,ARPP19,PPP3CA,CLTC,EML4,RASA1
135	BP	GO:0051716:Cellular response to stimulus	8818	54	41.44	0.00723	ENSG00000005884,ENSG00000008300,ENSG00000069869,ENSG00000069956,ENSG00000070444,ENSG00000072121,ENSG00000075391,ENSG00000084733,ENSG00000085491,ENSG00000087095,ENSG00000097007,ENSG00000101558,ENSG00000104290,ENSG00000106144,ENSG00000108443,ENSG00000111642,ENSG00000114353,ENSG00000115875,ENSG00000116017,ENSG00000117713,ENSG00000119318,ENSG00000120875,ENSG00000132510,ENSG00000132823,ENSG00000137449…	ITGA3,CELSR3,NEDD4,MAPK6,MNT,ZFYVE26,RASAL2,RAB10,SLC25A24,NLK,ABL1,VAPA,FZD3,CASP2,RPS6KB1,CHD4,GNAI2,SRSF7,ARID3A,ARID1A,RAD23B,DUSP4,KDM6B,OSER1,CPEB2,PPP3CA,TDG,RAB15,IGF1R,CLTC,MINK1,RGS16,MAP3K21,RALB,SETD7,RASA1,AIFM1,PPP1R15B,AP2M1,AMOTL1,AP1G1,DDIT4,UBE2V2,GNG5,AKIRIN1,YOD1,AEN,BEGAIN,RNF220,AP2A1,LRIG2,FNIP1,TENM3,GTF2I
136	BP	GO:0072527:Pyrimidine-containing compound metabolic process	85	3	0.4	0.00753	ENSG00000103202,ENSG00000130021,ENSG00000139372	NME4,PUDP,TDG
137	BP	GO:0016358:Dendrite development	259	5	1.22	0.00757	ENSG00000069869,ENSG00000135387,ENSG00000138814,ENSG00000141503,ENSG00000153317	NEDD4,CAPRIN1,PPP3CA,MINK1,ASAP1
138	BP	GO:0043170:Macromolecule metabolic process	11630	67	54.66	0.00762	ENSG00000005884,ENSG00000066084,ENSG00000066422,ENSG00000069869,ENSG00000069956,ENSG00000070444,ENSG00000072121,ENSG00000074266,ENSG00000087095,ENSG00000097007,ENSG00000100441,ENSG00000106144,ENSG00000108443,ENSG00000109586,ENSG00000111642,ENSG00000113196,ENSG00000114353,ENSG00000115875,ENSG00000116017,ENSG00000117713,ENSG00000118058,ENSG00000119318,ENSG00000120875,ENSG00000122482,ENSG00000123636…	ITGA3,DIP2B,ZBTB11,NEDD4,MAPK6,MNT,ZFYVE26,EED,NLK,ABL1,KHNYN,CASP2,RPS6KB1,GALNT7,CHD4,HAND1,GNAI2,SRSF7,ARID3A,ARID1A,KMT2A,RAD23B,DUSP4,ZNF644,BAZ2B,USP22,MYRF,ARPP19,KDM6B,ZFC3H1,CAPRIN1,CPEB2,PPP3CA,TDG,TARBP2,IGF1R,CLTC,MINK1,MAP3K21,RALB,SETD7,RASA1,ZNF462,TWF1,CHD1,AIFM1,EIF5B,PPP1R15B,AP2M1,LARP4,USP24,CCNL1,FOXQ1,DDIT4,DDX19A,UBE2V2,FAM103A1,AKIRIN1,SOX12,YOD1,AEN,RNF220,TSC22D2,AP2A1,L…
139	BP	GO:0007167:Enzyme linked receptor protein signaling pathway	1150	12	5.4	0.00763	ENSG00000005884,ENSG00000069869,ENSG00000087095,ENSG00000097007,ENSG00000108443,ENSG00000114353,ENSG00000140443,ENSG00000145715,ENSG00000161203,ENSG00000168209,ENSG00000196961,ENSG00000198799	ITGA3,NEDD4,NLK,ABL1,RPS6KB1,GNAI2,IGF1R,RASA1,AP2M1,DDIT4,AP2A1,LRIG2
140	BP	GO:0051128:Regulation of cellular component organization	2572	21	12.09	0.0077	ENSG00000005884,ENSG00000066084,ENSG00000069869,ENSG00000097007,ENSG00000118058,ENSG00000119397,ENSG00000135387,ENSG00000138814,ENSG00000140443,ENSG00000141367,ENSG00000144118,ENSG00000145391,ENSG00000145715,ENSG00000151239,ENSG00000153317,ENSG00000169139,ENSG00000174574,ENSG00000196961,ENSG00000198799,ENSG00000217128,ENSG00000218336	ITGA3,DIP2B,NEDD4,ABL1,KMT2A,CNTRL,CAPRIN1,PPP3CA,IGF1R,CLTC,RALB,SETD7,RASA1,TWF1,ASAP1,UBE2V2,AKIRIN1,AP2A1,LRIG2,FNIP1,TENM3
141	BP	GO:0043069:Negative regulation of programmed cell death	1011	11	4.75	0.00786	ENSG00000070444,ENSG00000097007,ENSG00000104290,ENSG00000106144,ENSG00000108443,ENSG00000114353,ENSG00000140443,ENSG00000145715,ENSG00000164379,ENSG00000169139,ENSG00000217128	MNT,ABL1,FZD3,CASP2,RPS6KB1,GNAI2,IGF1R,RASA1,FOXQ1,UBE2V2,FNIP1
142	BP	GO:0006417:Regulation of translation	485	7	2.28	0.00794	ENSG00000108443,ENSG00000135387,ENSG00000137449,ENSG00000139546,ENSG00000158417,ENSG00000158615,ENSG00000161813	RPS6KB1,CAPRIN1,CPEB2,TARBP2,EIF5B,PPP1R15B,LARP4
143	BP	GO:0009968:Negative regulation of signal transduction	1455	14	6.84	0.008	ENSG00000005884,ENSG00000069869,ENSG00000070444,ENSG00000087095,ENSG00000097007,ENSG00000108443,ENSG00000114353,ENSG00000120875,ENSG00000140443,ENSG00000143333,ENSG00000145715,ENSG00000158615,ENSG00000168209,ENSG00000217128	ITGA3,NEDD4,MNT,NLK,ABL1,RPS6KB1,GNAI2,DUSP4,IGF1R,RGS16,RASA1,PPP1R15B,DDIT4,FNIP1
144	BP	GO:0018027:Peptidyl-lysine dimethylation	29	2	0.14	0.00817	ENSG00000118058,ENSG00000145391	KMT2A,SETD7
145	BP	GO:0038083:Peptidyl-tyrosine autophosphorylation	29	2	0.14	0.00817	ENSG00000097007,ENSG00000140443	ABL1,IGF1R
146	BP	GO:0006913:Nucleocytoplasmic transport	372	6	1.75	0.00825	ENSG00000069869,ENSG00000115875,ENSG00000120709,ENSG00000138814,ENSG00000168872,ENSG00000198301	NEDD4,SRSF7,FAM53C,PPP3CA,DDX19A,SDAD1
147	BP	GO:0051100:Negative regulation of binding	169	4	0.79	0.00834	ENSG00000113196,ENSG00000138814,ENSG00000144118,ENSG00000148143	HAND1,PPP3CA,RALB,ZNF462
148	BP	GO:0051169:Nuclear transport	375	6	1.76	0.00856	ENSG00000069869,ENSG00000115875,ENSG00000120709,ENSG00000138814,ENSG00000168872,ENSG00000198301	NEDD4,SRSF7,FAM53C,PPP3CA,DDX19A,SDAD1
149	BP	GO:0048667:Cell morphogenesis involved in neuron differentiation	618	8	2.9	0.00868	ENSG00000066084,ENSG00000069869,ENSG00000084733,ENSG00000097007,ENSG00000104290,ENSG00000135387,ENSG00000138814,ENSG00000141503	DIP2B,NEDD4,RAB10,ABL1,FZD3,CAPRIN1,PPP3CA,MINK1
150	BP	GO:0044092:Negative regulation of molecular function	1318	13	6.19	0.00869	ENSG00000069869,ENSG00000097007,ENSG00000113196,ENSG00000114353,ENSG00000120875,ENSG00000128989,ENSG00000137449,ENSG00000138814,ENSG00000139546,ENSG00000140443,ENSG00000144118,ENSG00000148143,ENSG00000217128	NEDD4,ABL1,HAND1,GNAI2,DUSP4,ARPP19,CPEB2,PPP3CA,TARBP2,IGF1R,RALB,ZNF462,FNIP1
151	BP	GO:0072337:Modified amino acid transport	30	2	0.14	0.00873	ENSG00000130821,ENSG00000138074	SLC6A8,SLC5A6
152	BP	GO:0006996:Organelle organization	4372	31	20.55	0.00878	ENSG00000074266,ENSG00000084733,ENSG00000092531,ENSG00000097007,ENSG00000101558,ENSG00000111642,ENSG00000117713,ENSG00000118058,ENSG00000119318,ENSG00000119397,ENSG00000123636,ENSG00000124422,ENSG00000132510,ENSG00000139372,ENSG00000141367,ENSG00000141503,ENSG00000143924,ENSG00000144118,ENSG00000145391,ENSG00000145715,ENSG00000148143,ENSG00000151239,ENSG00000153317,ENSG00000153922,ENSG00000156709…	EED,RAB10,SNAP23,ABL1,VAPA,CHD4,ARID1A,KMT2A,RAD23B,CNTRL,BAZ2B,USP22,KDM6B,TDG,CLTC,MINK1,EML4,RALB,SETD7,RASA1,ZNF462,TWF1,ASAP1,CHD1,AIFM1,AP2M1,LARP4,AMOTL1,AP1G1,SDAD1,FNIP1
153	BP	GO:0006446:Regulation of translational initiation	90	3	0.42	0.0088	ENSG00000108443,ENSG00000158417,ENSG00000158615	RPS6KB1,EIF5B,PPP1R15B
154	BP	GO:0097061:Dendritic spine organization	90	3	0.42	0.0088	ENSG00000005884,ENSG00000135387,ENSG00000140443	ITGA3,CAPRIN1,IGF1R
155	BP	GO:0006355:Regulation of transcription, DNA-templated	3827	28	17.99	0.00881	ENSG00000066422,ENSG00000069869,ENSG00000070444,ENSG00000074266,ENSG00000087095,ENSG00000097007,ENSG00000111642,ENSG00000113196,ENSG00000116017,ENSG00000117713,ENSG00000118058,ENSG00000122482,ENSG00000123636,ENSG00000124422,ENSG00000124920,ENSG00000132510,ENSG00000138814,ENSG00000139372,ENSG00000145391,ENSG00000148143,ENSG00000153922,ENSG00000163660,ENSG00000164379,ENSG00000174574,ENSG00000177732…	ZBTB11,NEDD4,MNT,EED,NLK,ABL1,CHD4,HAND1,ARID3A,ARID1A,KMT2A,ZNF644,BAZ2B,USP22,MYRF,KDM6B,PPP3CA,TDG,SETD7,ZNF462,CHD1,CCNL1,FOXQ1,AKIRIN1,SOX12,TSC22D2,FNIP1,GTF2I
156	BP	GO:1903506:Regulation of nucleic acid-templated transcription	3828	28	17.99	0.00884	ENSG00000066422,ENSG00000069869,ENSG00000070444,ENSG00000074266,ENSG00000087095,ENSG00000097007,ENSG00000111642,ENSG00000113196,ENSG00000116017,ENSG00000117713,ENSG00000118058,ENSG00000122482,ENSG00000123636,ENSG00000124422,ENSG00000124920,ENSG00000132510,ENSG00000138814,ENSG00000139372,ENSG00000145391,ENSG00000148143,ENSG00000153922,ENSG00000163660,ENSG00000164379,ENSG00000174574,ENSG00000177732…	ZBTB11,NEDD4,MNT,EED,NLK,ABL1,CHD4,HAND1,ARID3A,ARID1A,KMT2A,ZNF644,BAZ2B,USP22,MYRF,KDM6B,PPP3CA,TDG,SETD7,ZNF462,CHD1,CCNL1,FOXQ1,AKIRIN1,SOX12,TSC22D2,FNIP1,GTF2I
157	BP	GO:0010604:Positive regulation of macromolecule metabolic process	3832	28	18.01	0.00897	ENSG00000005884,ENSG00000066084,ENSG00000069869,ENSG00000097007,ENSG00000106144,ENSG00000108443,ENSG00000113196,ENSG00000116017,ENSG00000117713,ENSG00000118058,ENSG00000124422,ENSG00000124920,ENSG00000132510,ENSG00000138814,ENSG00000139546,ENSG00000141503,ENSG00000143674,ENSG00000144118,ENSG00000145391,ENSG00000148143,ENSG00000156709,ENSG00000158615,ENSG00000161813,ENSG00000169139,ENSG00000174574…	ITGA3,DIP2B,NEDD4,ABL1,CASP2,RPS6KB1,HAND1,ARID3A,ARID1A,KMT2A,USP22,MYRF,KDM6B,PPP3CA,TARBP2,MINK1,MAP3K21,RALB,SETD7,ZNF462,AIFM1,PPP1R15B,LARP4,UBE2V2,AKIRIN1,SOX12,FNIP1,GTF2I
158	BP	GO:2001141:Regulation of RNA biosynthetic process	3832	28	18.01	0.00897	ENSG00000066422,ENSG00000069869,ENSG00000070444,ENSG00000074266,ENSG00000087095,ENSG00000097007,ENSG00000111642,ENSG00000113196,ENSG00000116017,ENSG00000117713,ENSG00000118058,ENSG00000122482,ENSG00000123636,ENSG00000124422,ENSG00000124920,ENSG00000132510,ENSG00000138814,ENSG00000139372,ENSG00000145391,ENSG00000148143,ENSG00000153922,ENSG00000163660,ENSG00000164379,ENSG00000174574,ENSG00000177732…	ZBTB11,NEDD4,MNT,EED,NLK,ABL1,CHD4,HAND1,ARID3A,ARID1A,KMT2A,ZNF644,BAZ2B,USP22,MYRF,KDM6B,PPP3CA,TDG,SETD7,ZNF462,CHD1,CCNL1,FOXQ1,AKIRIN1,SOX12,TSC22D2,FNIP1,GTF2I
159	BP	GO:0048013:Ephrin receptor signaling pathway	91	3	0.43	0.00907	ENSG00000145715,ENSG00000161203,ENSG00000196961	RASA1,AP2M1,AP2A1
160	BP	GO:0009653:Anatomical structure morphogenesis	2953	23	13.88	0.00909	ENSG00000005884,ENSG00000008300,ENSG00000066084,ENSG00000069869,ENSG00000084733,ENSG00000097007,ENSG00000104290,ENSG00000113196,ENSG00000120875,ENSG00000132510,ENSG00000135387,ENSG00000138814,ENSG00000141367,ENSG00000141503,ENSG00000145715,ENSG00000161203,ENSG00000161813,ENSG00000164379,ENSG00000166025,ENSG00000177732,ENSG00000196961,ENSG00000218336,ENSG00000263001	ITGA3,CELSR3,DIP2B,NEDD4,RAB10,ABL1,FZD3,HAND1,DUSP4,KDM6B,CAPRIN1,PPP3CA,CLTC,MINK1,RASA1,AP2M1,LARP4,FOXQ1,AMOTL1,SOX12,AP2A1,TENM3,GTF2I
161	BP	GO:0006464:Cellular protein modification process	4388	31	20.62	0.00926	ENSG00000066084,ENSG00000069869,ENSG00000069956,ENSG00000074266,ENSG00000087095,ENSG00000097007,ENSG00000108443,ENSG00000109586,ENSG00000114353,ENSG00000118058,ENSG00000119318,ENSG00000120875,ENSG00000124422,ENSG00000128989,ENSG00000132510,ENSG00000138814,ENSG00000139546,ENSG00000140443,ENSG00000141503,ENSG00000143674,ENSG00000144118,ENSG00000145391,ENSG00000151239,ENSG00000158615,ENSG00000162402…	DIP2B,NEDD4,MAPK6,EED,NLK,ABL1,RPS6KB1,GALNT7,GNAI2,KMT2A,RAD23B,DUSP4,USP22,ARPP19,KDM6B,PPP3CA,TARBP2,IGF1R,MINK1,MAP3K21,RALB,SETD7,TWF1,PPP1R15B,USP24,CCNL1,DDIT4,UBE2V2,YOD1,RNF220,FNIP1
162	BP	GO:0036211:Protein modification process	4388	31	20.62	0.00926	ENSG00000066084,ENSG00000069869,ENSG00000069956,ENSG00000074266,ENSG00000087095,ENSG00000097007,ENSG00000108443,ENSG00000109586,ENSG00000114353,ENSG00000118058,ENSG00000119318,ENSG00000120875,ENSG00000124422,ENSG00000128989,ENSG00000132510,ENSG00000138814,ENSG00000139546,ENSG00000140443,ENSG00000141503,ENSG00000143674,ENSG00000144118,ENSG00000145391,ENSG00000151239,ENSG00000158615,ENSG00000162402…	DIP2B,NEDD4,MAPK6,EED,NLK,ABL1,RPS6KB1,GALNT7,GNAI2,KMT2A,RAD23B,DUSP4,USP22,ARPP19,KDM6B,PPP3CA,TARBP2,IGF1R,MINK1,MAP3K21,RALB,SETD7,TWF1,PPP1R15B,USP24,CCNL1,DDIT4,UBE2V2,YOD1,RNF220,FNIP1
163	BP	GO:0071549:Cellular response to dexamethasone stimulus	31	2	0.15	0.0093	ENSG00000108443,ENSG00000168209	RPS6KB1,DDIT4
164	BP	GO:1901214:Regulation of neuron death	382	6	1.8	0.00933	ENSG00000097007,ENSG00000106144,ENSG00000145715,ENSG00000164379,ENSG00000168209,ENSG00000169139	ABL1,CASP2,RASA1,FOXQ1,DDIT4,UBE2V2
165	BP	GO:0032269:Negative regulation of cellular protein metabolic process	1185	12	5.57	0.00957	ENSG00000097007,ENSG00000114353,ENSG00000120875,ENSG00000128989,ENSG00000135387,ENSG00000137449,ENSG00000139546,ENSG00000140443,ENSG00000158615,ENSG00000168209,ENSG00000198799,ENSG00000217128	ABL1,GNAI2,DUSP4,ARPP19,CAPRIN1,CPEB2,TARBP2,IGF1R,PPP1R15B,DDIT4,LRIG2,FNIP1
166	BP	GO:0070301:Cellular response to hydrogen peroxide	93	3	0.44	0.00963	ENSG00000097007,ENSG00000132510,ENSG00000132823	ABL1,KDM6B,OSER1
167	BP	GO:1903798:Regulation of production of miRNAs involved in gene silencing by miRNA	32	2	0.15	0.00989	ENSG00000138814,ENSG00000139546	PPP3CA,TARBP2
168	BP	GO:1905476:Negative regulation of protein localization to membrane	32	2	0.15	0.00989	ENSG00000141367,ENSG00000161203	CLTC,AP2M1
169	MF	GO:0035615:Clathrin adaptor activity	18	3	0.09	8.3e-05	ENSG00000161203,ENSG00000166747,ENSG00000196961	AP2M1,AP1G1,AP2A1
170	MF	GO:0140312:Cargo adaptor activity	19	3	0.09	9.9e-05	ENSG00000161203,ENSG00000166747,ENSG00000196961	AP2M1,AP1G1,AP2A1
171	MF	GO:0050750:Low-density lipoprotein particle receptor binding	23	3	0.11	0.00018	ENSG00000141367,ENSG00000161203,ENSG00000196961	CLTC,AP2M1,AP2A1
172	MF	GO:0003924:GTPase activity	340	8	1.63	0.00024	ENSG00000084733,ENSG00000114353,ENSG00000139998,ENSG00000143333,ENSG00000144118,ENSG00000145715,ENSG00000158417,ENSG00000174021	RAB10,GNAI2,RAB15,RGS16,RALB,RASA1,EIF5B,GNG5
173	MF	GO:0070325:Lipoprotein particle receptor binding	28	3	0.13	0.00032	ENSG00000141367,ENSG00000161203,ENSG00000196961	CLTC,AP2M1,AP2A1
174	MF	GO:0019904:Protein domain specific binding	776	12	3.73	0.00034	ENSG00000005884,ENSG00000069869,ENSG00000087095,ENSG00000097007,ENSG00000101558,ENSG00000104290,ENSG00000106144,ENSG00000108443,ENSG00000115875,ENSG00000139372,ENSG00000141367,ENSG00000174021	ITGA3,NEDD4,NLK,ABL1,VAPA,FZD3,CASP2,RPS6KB1,SRSF7,TDG,CLTC,GNG5
175	MF	GO:0030276:Clathrin binding	71	4	0.34	0.00038	ENSG00000141367,ENSG00000161203,ENSG00000166747,ENSG00000196961	CLTC,AP2M1,AP1G1,AP2A1
176	MF	GO:0005515:Protein binding	15682	88	75.36	0.00106	ENSG00000002834,ENSG00000005884,ENSG00000008300,ENSG00000010270,ENSG00000012660,ENSG00000060982,ENSG00000066084,ENSG00000069869,ENSG00000069956,ENSG00000070444,ENSG00000072121,ENSG00000074266,ENSG00000075391,ENSG00000082153,ENSG00000084733,ENSG00000087095,ENSG00000092531,ENSG00000097007,ENSG00000100441,ENSG00000101558,ENSG00000103202,ENSG00000104290,ENSG00000106144,ENSG00000108406,ENSG00000108443…	LASP1,ITGA3,CELSR3,STARD3NL,ELOVL5,BCAT1,DIP2B,NEDD4,MAPK6,MNT,ZFYVE26,EED,RASAL2,BZW1,RAB10,NLK,SNAP23,ABL1,KHNYN,VAPA,NME4,FZD3,CASP2,DHX40,RPS6KB1,CHD4,HAND1,GNAI2,SRSF7,ARID3A,ARID1A,KMT2A,MED28,RAD23B,CNTRL,FAM53C,DUSP4,ZNF644,BAZ2B,USP22,ARPP19,PUDP,KDM6B,ZFC3H1,CAPRIN1,PPP3CA,TDG,TARBP2,RAB15,IGF1R,CLTC,MINK1,RGS16,MAP3K21,EML4,RALB,SETD7,RASA1,ZNF462,TWF1,ASAP1,CHD1,AIFM1,EIF5B,PPP1R15B,A…
177	MF	GO:0018024:Histone-lysine N-methyltransferase activity	49	3	0.24	0.00169	ENSG00000074266,ENSG00000118058,ENSG00000145391	EED,KMT2A,SETD7
178	MF	GO:0017111:Nucleoside-triphosphatase activity	956	12	4.59	0.0021	ENSG00000084733,ENSG00000108406,ENSG00000111642,ENSG00000114353,ENSG00000139998,ENSG00000143333,ENSG00000144118,ENSG00000145715,ENSG00000153922,ENSG00000158417,ENSG00000168872,ENSG00000174021	RAB10,DHX40,CHD4,GNAI2,RAB15,RGS16,RALB,RASA1,CHD1,EIF5B,DDX19A,GNG5
179	MF	GO:0045309:Protein phosphorylated amino acid binding	57	3	0.27	0.00261	ENSG00000069869,ENSG00000097007,ENSG00000145715	NEDD4,ABL1,RASA1
180	MF	GO:0004707:MAP kinase activity	16	2	0.08	0.00263	ENSG00000069956,ENSG00000087095	MAPK6,NLK
181	MF	GO:0019899:Enzyme binding	2151	20	10.34	0.00283	ENSG00000005884,ENSG00000069869,ENSG00000087095,ENSG00000097007,ENSG00000106144,ENSG00000108443,ENSG00000111642,ENSG00000113196,ENSG00000120875,ENSG00000124422,ENSG00000128989,ENSG00000138814,ENSG00000139546,ENSG00000141367,ENSG00000144118,ENSG00000145715,ENSG00000166747,ENSG00000180667,ENSG00000196961,ENSG00000217128	ITGA3,NEDD4,NLK,ABL1,CASP2,RPS6KB1,CHD4,HAND1,DUSP4,USP22,ARPP19,PPP3CA,TARBP2,CLTC,RALB,RASA1,AP1G1,YOD1,AP2A1,FNIP1
182	MF	GO:0035639:Purine ribonucleoside triphosphate binding	1997	19	9.6	0.00283	ENSG00000069956,ENSG00000084733,ENSG00000087095,ENSG00000097007,ENSG00000103202,ENSG00000108406,ENSG00000108443,ENSG00000111642,ENSG00000114353,ENSG00000139372,ENSG00000139998,ENSG00000140443,ENSG00000141503,ENSG00000143674,ENSG00000144118,ENSG00000151239,ENSG00000153922,ENSG00000158417,ENSG00000168872	MAPK6,RAB10,NLK,ABL1,NME4,DHX40,RPS6KB1,CHD4,GNAI2,TDG,RAB15,IGF1R,MINK1,MAP3K21,RALB,TWF1,CHD1,EIF5B,DDX19A
183	MF	GO:0070064:Proline-rich region binding	17	2	0.08	0.00297	ENSG00000069869,ENSG00000097007	NEDD4,ABL1
184	MF	GO:0042054:Histone methyltransferase activity	60	3	0.29	0.00302	ENSG00000074266,ENSG00000118058,ENSG00000145391	EED,KMT2A,SETD7
185	MF	GO:0097159:Organic cyclic compound binding	6783	46	32.6	0.00342	ENSG00000010270,ENSG00000066422,ENSG00000069956,ENSG00000070444,ENSG00000082153,ENSG00000084733,ENSG00000087095,ENSG00000097007,ENSG00000100441,ENSG00000103202,ENSG00000108406,ENSG00000108443,ENSG00000111642,ENSG00000113196,ENSG00000114353,ENSG00000115875,ENSG00000116017,ENSG00000117713,ENSG00000118058,ENSG00000119318,ENSG00000122482,ENSG00000123636,ENSG00000124920,ENSG00000132510,ENSG00000135387…	STARD3NL,ZBTB11,MAPK6,MNT,BZW1,RAB10,NLK,ABL1,KHNYN,NME4,DHX40,RPS6KB1,CHD4,HAND1,GNAI2,SRSF7,ARID3A,ARID1A,KMT2A,RAD23B,ZNF644,BAZ2B,MYRF,KDM6B,CAPRIN1,CPEB2,TDG,TARBP2,RAB15,IGF1R,CLTC,MINK1,MAP3K21,RALB,ZNF462,TWF1,CHD1,AIFM1,EIF5B,LARP4,FOXQ1,DDX19A,FAM103A1,SOX12,AEN,GTF2I
186	MF	GO:0016462:Pyrophosphatase activity	1015	12	4.88	0.00342	ENSG00000084733,ENSG00000108406,ENSG00000111642,ENSG00000114353,ENSG00000139998,ENSG00000143333,ENSG00000144118,ENSG00000145715,ENSG00000153922,ENSG00000158417,ENSG00000168872,ENSG00000174021	RAB10,DHX40,CHD4,GNAI2,RAB15,RGS16,RALB,RASA1,CHD1,EIF5B,DDX19A,GNG5
187	MF	GO:0016817:Hydrolase activity, acting on acid anhydrides	1017	12	4.89	0.00347	ENSG00000084733,ENSG00000108406,ENSG00000111642,ENSG00000114353,ENSG00000139998,ENSG00000143333,ENSG00000144118,ENSG00000145715,ENSG00000153922,ENSG00000158417,ENSG00000168872,ENSG00000174021	RAB10,DHX40,CHD4,GNAI2,RAB15,RGS16,RALB,RASA1,CHD1,EIF5B,DDX19A,GNG5
188	MF	GO:0016818:Hydrolase activity, acting on acid anhydrides, in phosphorus-containing anhydrides	1017	12	4.89	0.00347	ENSG00000084733,ENSG00000108406,ENSG00000111642,ENSG00000114353,ENSG00000139998,ENSG00000143333,ENSG00000144118,ENSG00000145715,ENSG00000153922,ENSG00000158417,ENSG00000168872,ENSG00000174021	RAB10,DHX40,CHD4,GNAI2,RAB15,RGS16,RALB,RASA1,CHD1,EIF5B,DDX19A,GNG5
189	MF	GO:0016279:Protein-lysine N-methyltransferase activity	66	3	0.32	0.00396	ENSG00000074266,ENSG00000118058,ENSG00000145391	EED,KMT2A,SETD7
190	MF	GO:0016278:Lysine N-methyltransferase activity	67	3	0.32	0.00413	ENSG00000074266,ENSG00000118058,ENSG00000145391	EED,KMT2A,SETD7
191	MF	GO:0032555:Purine ribonucleotide binding	2070	19	9.95	0.00422	ENSG00000069956,ENSG00000084733,ENSG00000087095,ENSG00000097007,ENSG00000103202,ENSG00000108406,ENSG00000108443,ENSG00000111642,ENSG00000114353,ENSG00000139372,ENSG00000139998,ENSG00000140443,ENSG00000141503,ENSG00000143674,ENSG00000144118,ENSG00000151239,ENSG00000153922,ENSG00000158417,ENSG00000168872	MAPK6,RAB10,NLK,ABL1,NME4,DHX40,RPS6KB1,CHD4,GNAI2,TDG,RAB15,IGF1R,MINK1,MAP3K21,RALB,TWF1,CHD1,EIF5B,DDX19A
192	MF	GO:0001221:Transcription coregulator binding	69	3	0.33	0.00448	ENSG00000074266,ENSG00000113196,ENSG00000122482	EED,HAND1,ZNF644
193	MF	GO:0017076:Purine nucleotide binding	2085	19	10.02	0.00456	ENSG00000069956,ENSG00000084733,ENSG00000087095,ENSG00000097007,ENSG00000103202,ENSG00000108406,ENSG00000108443,ENSG00000111642,ENSG00000114353,ENSG00000139372,ENSG00000139998,ENSG00000140443,ENSG00000141503,ENSG00000143674,ENSG00000144118,ENSG00000151239,ENSG00000153922,ENSG00000158417,ENSG00000168872	MAPK6,RAB10,NLK,ABL1,NME4,DHX40,RPS6KB1,CHD4,GNAI2,TDG,RAB15,IGF1R,MINK1,MAP3K21,RALB,TWF1,CHD1,EIF5B,DDX19A
194	MF	GO:0032553:Ribonucleotide binding	2086	19	10.02	0.00458	ENSG00000069956,ENSG00000084733,ENSG00000087095,ENSG00000097007,ENSG00000103202,ENSG00000108406,ENSG00000108443,ENSG00000111642,ENSG00000114353,ENSG00000139372,ENSG00000139998,ENSG00000140443,ENSG00000141503,ENSG00000143674,ENSG00000144118,ENSG00000151239,ENSG00000153922,ENSG00000158417,ENSG00000168872	MAPK6,RAB10,NLK,ABL1,NME4,DHX40,RPS6KB1,CHD4,GNAI2,TDG,RAB15,IGF1R,MINK1,MAP3K21,RALB,TWF1,CHD1,EIF5B,DDX19A
195	MF	GO:1901363:Heterocyclic compound binding	6699	45	32.19	0.00481	ENSG00000066422,ENSG00000069956,ENSG00000070444,ENSG00000082153,ENSG00000084733,ENSG00000087095,ENSG00000097007,ENSG00000100441,ENSG00000103202,ENSG00000108406,ENSG00000108443,ENSG00000111642,ENSG00000113196,ENSG00000114353,ENSG00000115875,ENSG00000116017,ENSG00000117713,ENSG00000118058,ENSG00000119318,ENSG00000122482,ENSG00000123636,ENSG00000124920,ENSG00000132510,ENSG00000135387,ENSG00000137449…	ZBTB11,MAPK6,MNT,BZW1,RAB10,NLK,ABL1,KHNYN,NME4,DHX40,RPS6KB1,CHD4,HAND1,GNAI2,SRSF7,ARID3A,ARID1A,KMT2A,RAD23B,ZNF644,BAZ2B,MYRF,KDM6B,CAPRIN1,CPEB2,TDG,TARBP2,RAB15,IGF1R,CLTC,MINK1,MAP3K21,RALB,ZNF462,TWF1,CHD1,AIFM1,EIF5B,LARP4,FOXQ1,DDX19A,FAM103A1,SOX12,AEN,GTF2I
196	MF	GO:0072349:Modified amino acid transmembrane transporter activity	22	2	0.11	0.00496	ENSG00000130821,ENSG00000138074	SLC6A8,SLC5A6
197	MF	GO:0031491:Nucleosome binding	75	3	0.36	0.00566	ENSG00000074266,ENSG00000111642,ENSG00000117713	EED,CHD4,ARID1A
198	MF	GO:0016787:Hydrolase activity	2803	23	13.47	0.00638	ENSG00000084733,ENSG00000100441,ENSG00000106144,ENSG00000108406,ENSG00000111642,ENSG00000114353,ENSG00000120875,ENSG00000124422,ENSG00000124920,ENSG00000130021,ENSG00000138814,ENSG00000139372,ENSG00000139998,ENSG00000143333,ENSG00000144118,ENSG00000145715,ENSG00000153922,ENSG00000158417,ENSG00000162402,ENSG00000168872,ENSG00000174021,ENSG00000180667,ENSG00000181026	RAB10,KHNYN,CASP2,DHX40,CHD4,GNAI2,DUSP4,USP22,MYRF,PUDP,PPP3CA,TDG,RAB15,RGS16,RALB,RASA1,CHD1,EIF5B,USP24,DDX19A,GNG5,YOD1,AEN
199	MF	GO:0046983:Protein dimerization activity	1108	12	5.32	0.00681	ENSG00000005884,ENSG00000010270,ENSG00000070444,ENSG00000101558,ENSG00000113196,ENSG00000118058,ENSG00000138814,ENSG00000139372,ENSG00000139546,ENSG00000143674,ENSG00000156709,ENSG00000218336	ITGA3,STARD3NL,MNT,VAPA,HAND1,KMT2A,PPP3CA,TDG,TARBP2,MAP3K21,AIFM1,TENM3
200	MF	GO:0001226:RNA polymerase II transcription corepressor binding	26	2	0.12	0.00689	ENSG00000074266,ENSG00000122482	EED,ZNF644
201	MF	GO:0000166:Nucleotide binding	2332	20	11.21	0.00703	ENSG00000069956,ENSG00000084733,ENSG00000087095,ENSG00000097007,ENSG00000103202,ENSG00000108406,ENSG00000108443,ENSG00000111642,ENSG00000114353,ENSG00000139372,ENSG00000139998,ENSG00000140443,ENSG00000141503,ENSG00000143674,ENSG00000144118,ENSG00000151239,ENSG00000153922,ENSG00000156709,ENSG00000158417,ENSG00000168872	MAPK6,RAB10,NLK,ABL1,NME4,DHX40,RPS6KB1,CHD4,GNAI2,TDG,RAB15,IGF1R,MINK1,MAP3K21,RALB,TWF1,CHD1,AIFM1,EIF5B,DDX19A
202	MF	GO:1901265:Nucleoside phosphate binding	2333	20	11.21	0.00706	ENSG00000069956,ENSG00000084733,ENSG00000087095,ENSG00000097007,ENSG00000103202,ENSG00000108406,ENSG00000108443,ENSG00000111642,ENSG00000114353,ENSG00000139372,ENSG00000139998,ENSG00000140443,ENSG00000141503,ENSG00000143674,ENSG00000144118,ENSG00000151239,ENSG00000153922,ENSG00000156709,ENSG00000158417,ENSG00000168872	MAPK6,RAB10,NLK,ABL1,NME4,DHX40,RPS6KB1,CHD4,GNAI2,TDG,RAB15,IGF1R,MINK1,MAP3K21,RALB,TWF1,CHD1,AIFM1,EIF5B,DDX19A
203	MF	GO:0003824:Catalytic activity	6250	42	30.04	0.00709	ENSG00000012660,ENSG00000060982,ENSG00000069869,ENSG00000069956,ENSG00000074266,ENSG00000084733,ENSG00000087095,ENSG00000097007,ENSG00000100441,ENSG00000103202,ENSG00000106144,ENSG00000108406,ENSG00000108443,ENSG00000109586,ENSG00000111642,ENSG00000114353,ENSG00000118058,ENSG00000120875,ENSG00000124422,ENSG00000124920,ENSG00000130021,ENSG00000132510,ENSG00000138814,ENSG00000139372,ENSG00000139998…	ELOVL5,BCAT1,NEDD4,MAPK6,EED,RAB10,NLK,ABL1,KHNYN,NME4,CASP2,DHX40,RPS6KB1,GALNT7,CHD4,GNAI2,KMT2A,DUSP4,USP22,MYRF,PUDP,KDM6B,PPP3CA,TDG,RAB15,IGF1R,MINK1,RGS16,MAP3K21,RALB,SETD7,RASA1,CHD1,AIFM1,EIF5B,USP24,DDX19A,LCLAT1,GNG5,YOD1,AEN,RNF220
204	MF	GO:0050839:Cell adhesion molecule binding	585	8	2.81	0.0072	ENSG00000002834,ENSG00000005884,ENSG00000082153,ENSG00000084733,ENSG00000101558,ENSG00000151239,ENSG00000153317,ENSG00000218336	LASP1,ITGA3,BZW1,RAB10,VAPA,TWF1,ASAP1,TENM3
205	MF	GO:0045296:Cadherin binding	356	6	1.71	0.00745	ENSG00000002834,ENSG00000082153,ENSG00000084733,ENSG00000101558,ENSG00000151239,ENSG00000153317	LASP1,BZW1,RAB10,VAPA,TWF1,ASAP1
206	MF	GO:0140096:Catalytic activity, acting on a protein	2512	21	12.07	0.00759	ENSG00000069869,ENSG00000069956,ENSG00000074266,ENSG00000087095,ENSG00000097007,ENSG00000106144,ENSG00000108443,ENSG00000109586,ENSG00000118058,ENSG00000120875,ENSG00000124422,ENSG00000124920,ENSG00000132510,ENSG00000138814,ENSG00000140443,ENSG00000141503,ENSG00000143674,ENSG00000145391,ENSG00000162402,ENSG00000180667,ENSG00000187147	NEDD4,MAPK6,EED,NLK,ABL1,CASP2,RPS6KB1,GALNT7,KMT2A,DUSP4,USP22,MYRF,KDM6B,PPP3CA,IGF1R,MINK1,MAP3K21,SETD7,USP24,YOD1,RNF220
207	MF	GO:0003676:Nucleic acid binding	4611	33	22.16	0.00805	ENSG00000066422,ENSG00000070444,ENSG00000082153,ENSG00000097007,ENSG00000100441,ENSG00000108406,ENSG00000111642,ENSG00000113196,ENSG00000115875,ENSG00000116017,ENSG00000117713,ENSG00000118058,ENSG00000119318,ENSG00000122482,ENSG00000123636,ENSG00000124920,ENSG00000132510,ENSG00000135387,ENSG00000137449,ENSG00000139372,ENSG00000139546,ENSG00000141367,ENSG00000148143,ENSG00000153922,ENSG00000156709…	ZBTB11,MNT,BZW1,ABL1,KHNYN,DHX40,CHD4,HAND1,SRSF7,ARID3A,ARID1A,KMT2A,RAD23B,ZNF644,BAZ2B,MYRF,KDM6B,CAPRIN1,CPEB2,TDG,TARBP2,CLTC,ZNF462,CHD1,AIFM1,EIF5B,LARP4,FOXQ1,DDX19A,FAM103A1,SOX12,AEN,GTF2I
208	MF	GO:0003785:Actin monomer binding	29	2	0.14	0.00853	ENSG00000097007,ENSG00000151239	ABL1,TWF1
209	MF	GO:0051219:Phosphoprotein binding	89	3	0.43	0.00907	ENSG00000069869,ENSG00000097007,ENSG00000145715	NEDD4,ABL1,RASA1
210	MF	GO:0030165:PDZ domain binding	90	3	0.43	0.00935	ENSG00000104290,ENSG00000108443,ENSG00000174021	FZD3,RPS6KB1,GNG5
211	CC	GO:0030125:Clathrin vesicle coat	31	4	0.14	1.2e-05	ENSG00000141367,ENSG00000161203,ENSG00000166747,ENSG00000196961	CLTC,AP2M1,AP1G1,AP2A1
212	CC	GO:0030130:Clathrin coat of trans-Golgi network vesicle	14	3	0.06	3.3e-05	ENSG00000141367,ENSG00000166747,ENSG00000196961	CLTC,AP1G1,AP2A1
213	CC	GO:0012510:Trans-Golgi network transport vesicle membrane	16	3	0.07	5e-05	ENSG00000141367,ENSG00000166747,ENSG00000196961	CLTC,AP1G1,AP2A1
214	CC	GO:0030118:Clathrin coat	48	4	0.22	6.9e-05	ENSG00000141367,ENSG00000161203,ENSG00000166747,ENSG00000196961	CLTC,AP2M1,AP1G1,AP2A1
215	CC	GO:0030132:Clathrin coat of coated pit	18	3	0.08	7.2e-05	ENSG00000141367,ENSG00000161203,ENSG00000196961	CLTC,AP2M1,AP2A1
216	CC	GO:0036020:Endolysosome membrane	18	3	0.08	7.2e-05	ENSG00000141367,ENSG00000161203,ENSG00000196961	CLTC,AP2M1,AP2A1
217	CC	GO:0005622:Intracellular anatomical structure	16853	92	77.16	8.1e-05	ENSG00000002834,ENSG00000005884,ENSG00000010270,ENSG00000012660,ENSG00000060982,ENSG00000066084,ENSG00000066422,ENSG00000069869,ENSG00000069956,ENSG00000070444,ENSG00000072121,ENSG00000074266,ENSG00000075391,ENSG00000082153,ENSG00000084733,ENSG00000085491,ENSG00000087095,ENSG00000092531,ENSG00000097007,ENSG00000100441,ENSG00000101558,ENSG00000103202,ENSG00000104290,ENSG00000106144,ENSG00000108406…	LASP1,ITGA3,STARD3NL,ELOVL5,BCAT1,DIP2B,ZBTB11,NEDD4,MAPK6,MNT,ZFYVE26,EED,RASAL2,BZW1,RAB10,SLC25A24,NLK,SNAP23,ABL1,KHNYN,VAPA,NME4,FZD3,CASP2,DHX40,RPS6KB1,GALNT7,CHD4,HAND1,GNAI2,SRSF7,ARID3A,ARID1A,KMT2A,MED28,RAD23B,CNTRL,FAM53C,DUSP4,ZNF644,BAZ2B,USP22,MYRF,ARPP19,PUDP,KDM6B,ZFC3H1,CAPRIN1,CPEB2,PPP3CA,TDG,TARBP2,RAB15,IGF1R,CLTC,MINK1,RGS16,MAP3K21,EML4,SETD7,RASA1,ZNF462,TWF1,ASAP1,CHD1,…
218	CC	GO:0120025:Plasma membrane bounded cell projection	2321	24	10.63	9.9e-05	ENSG00000005884,ENSG00000012660,ENSG00000066084,ENSG00000069869,ENSG00000084733,ENSG00000092531,ENSG00000097007,ENSG00000104290,ENSG00000108443,ENSG00000114353,ENSG00000119397,ENSG00000135387,ENSG00000137449,ENSG00000138074,ENSG00000138814,ENSG00000139998,ENSG00000140443,ENSG00000141503,ENSG00000145715,ENSG00000151239,ENSG00000153317,ENSG00000196961,ENSG00000198799,ENSG00000218336	ITGA3,ELOVL5,DIP2B,NEDD4,RAB10,SNAP23,ABL1,FZD3,RPS6KB1,GNAI2,CNTRL,CAPRIN1,CPEB2,SLC5A6,PPP3CA,RAB15,IGF1R,MINK1,RASA1,TWF1,ASAP1,AP2A1,LRIG2,TENM3
219	CC	GO:0005654:Nucleoplasm	4538	37	20.78	0.00014	ENSG00000066422,ENSG00000069956,ENSG00000070444,ENSG00000074266,ENSG00000087095,ENSG00000092531,ENSG00000097007,ENSG00000108443,ENSG00000111642,ENSG00000113196,ENSG00000114353,ENSG00000115875,ENSG00000116017,ENSG00000117713,ENSG00000118058,ENSG00000118579,ENSG00000119318,ENSG00000120875,ENSG00000124422,ENSG00000124920,ENSG00000128989,ENSG00000132510,ENSG00000138814,ENSG00000139372,ENSG00000139546…	ZBTB11,MAPK6,MNT,EED,NLK,SNAP23,ABL1,RPS6KB1,CHD4,HAND1,GNAI2,SRSF7,ARID3A,ARID1A,KMT2A,MED28,RAD23B,DUSP4,USP22,MYRF,ARPP19,KDM6B,PPP3CA,TDG,TARBP2,SETD7,CHD1,USP24,CCNL1,DDX19A,UBE2V2,FAM103A1,AKIRIN1,SOX12,AEN,SDAD1,GTF2I
220	CC	GO:0030120:Vesicle coat	58	4	0.27	0.00015	ENSG00000141367,ENSG00000161203,ENSG00000166747,ENSG00000196961	CLTC,AP2M1,AP1G1,AP2A1
221	CC	GO:0042995:Cell projection	2427	24	11.11	2e-04	ENSG00000005884,ENSG00000012660,ENSG00000066084,ENSG00000069869,ENSG00000084733,ENSG00000092531,ENSG00000097007,ENSG00000104290,ENSG00000108443,ENSG00000114353,ENSG00000119397,ENSG00000135387,ENSG00000137449,ENSG00000138074,ENSG00000138814,ENSG00000139998,ENSG00000140443,ENSG00000141503,ENSG00000145715,ENSG00000151239,ENSG00000153317,ENSG00000196961,ENSG00000198799,ENSG00000218336	ITGA3,ELOVL5,DIP2B,NEDD4,RAB10,SNAP23,ABL1,FZD3,RPS6KB1,GNAI2,CNTRL,CAPRIN1,CPEB2,SLC5A6,PPP3CA,RAB15,IGF1R,MINK1,RASA1,TWF1,ASAP1,AP2A1,LRIG2,TENM3
222	CC	GO:0043005:Neuron projection	1409	17	6.45	0.00021	ENSG00000005884,ENSG00000012660,ENSG00000066084,ENSG00000069869,ENSG00000092531,ENSG00000097007,ENSG00000104290,ENSG00000108443,ENSG00000114353,ENSG00000135387,ENSG00000137449,ENSG00000138814,ENSG00000140443,ENSG00000141503,ENSG00000153317,ENSG00000198799,ENSG00000218336	ITGA3,ELOVL5,DIP2B,NEDD4,SNAP23,ABL1,FZD3,RPS6KB1,GNAI2,CAPRIN1,CPEB2,PPP3CA,IGF1R,MINK1,ASAP1,LRIG2,TENM3
223	CC	GO:0030131:Clathrin adaptor complex	27	3	0.12	0.00025	ENSG00000161203,ENSG00000166747,ENSG00000196961	AP2M1,AP1G1,AP2A1
224	CC	GO:0036019:Endolysosome	27	3	0.12	0.00025	ENSG00000141367,ENSG00000161203,ENSG00000196961	CLTC,AP2M1,AP2A1
225	CC	GO:0030140:Trans-Golgi network transport vesicle	34	3	0.16	5e-04	ENSG00000141367,ENSG00000166747,ENSG00000196961	CLTC,AP1G1,AP2A1
226	CC	GO:1902494:Catalytic complex	1567	17	7.17	0.00072	ENSG00000069869,ENSG00000074266,ENSG00000111642,ENSG00000114353,ENSG00000117713,ENSG00000118058,ENSG00000119318,ENSG00000124422,ENSG00000132510,ENSG00000133858,ENSG00000138814,ENSG00000139546,ENSG00000140443,ENSG00000158615,ENSG00000169139,ENSG00000169612,ENSG00000174021	NEDD4,EED,CHD4,GNAI2,ARID1A,KMT2A,RAD23B,USP22,KDM6B,ZFC3H1,PPP3CA,TARBP2,IGF1R,PPP1R15B,UBE2V2,FAM103A1,GNG5
227	CC	GO:0048471:Perinuclear region of cytoplasm	772	11	3.53	0.00081	ENSG00000005884,ENSG00000069869,ENSG00000084733,ENSG00000097007,ENSG00000101558,ENSG00000108443,ENSG00000119397,ENSG00000139546,ENSG00000139998,ENSG00000151239,ENSG00000156709	ITGA3,NEDD4,RAB10,ABL1,VAPA,RPS6KB1,CNTRL,TARBP2,RAB15,TWF1,AIFM1
228	CC	GO:0030425:Dendrite	659	10	3.02	0.00088	ENSG00000012660,ENSG00000066084,ENSG00000069869,ENSG00000097007,ENSG00000104290,ENSG00000114353,ENSG00000135387,ENSG00000138814,ENSG00000141503,ENSG00000153317	ELOVL5,DIP2B,NEDD4,ABL1,FZD3,GNAI2,CAPRIN1,PPP3CA,MINK1,ASAP1
229	CC	GO:0097447:Dendritic tree	661	10	3.03	9e-04	ENSG00000012660,ENSG00000066084,ENSG00000069869,ENSG00000097007,ENSG00000104290,ENSG00000114353,ENSG00000135387,ENSG00000138814,ENSG00000141503,ENSG00000153317	ELOVL5,DIP2B,NEDD4,ABL1,FZD3,GNAI2,CAPRIN1,PPP3CA,MINK1,ASAP1
230	CC	GO:0030117:Membrane coat	96	4	0.44	0.001	ENSG00000141367,ENSG00000161203,ENSG00000166747,ENSG00000196961	CLTC,AP2M1,AP1G1,AP2A1
231	CC	GO:0048475:Coated membrane	96	4	0.44	0.001	ENSG00000141367,ENSG00000161203,ENSG00000166747,ENSG00000196961	CLTC,AP2M1,AP1G1,AP2A1
232	CC	GO:0030119:AP-type membrane coat adaptor complex	43	3	0.2	0.00101	ENSG00000161203,ENSG00000166747,ENSG00000196961	AP2M1,AP1G1,AP2A1
233	CC	GO:0032593:Insulin-responsive compartment	11	2	0.05	0.00111	ENSG00000084733,ENSG00000139998	RAB10,RAB15
234	CC	GO:0030122:AP-2 adaptor complex	12	2	0.05	0.00133	ENSG00000161203,ENSG00000196961	AP2M1,AP2A1
235	CC	GO:0030128:Clathrin coat of endocytic vesicle	13	2	0.06	0.00157	ENSG00000161203,ENSG00000196961	AP2M1,AP2A1
236	CC	GO:0031981:Nuclear lumen	5340	38	24.45	0.00176	ENSG00000066422,ENSG00000069956,ENSG00000070444,ENSG00000074266,ENSG00000087095,ENSG00000092531,ENSG00000097007,ENSG00000108443,ENSG00000111642,ENSG00000113196,ENSG00000114353,ENSG00000115875,ENSG00000116017,ENSG00000117713,ENSG00000118058,ENSG00000118579,ENSG00000119318,ENSG00000120875,ENSG00000124422,ENSG00000124920,ENSG00000128989,ENSG00000132510,ENSG00000138814,ENSG00000139372,ENSG00000139546…	ZBTB11,MAPK6,MNT,EED,NLK,SNAP23,ABL1,RPS6KB1,CHD4,HAND1,GNAI2,SRSF7,ARID3A,ARID1A,KMT2A,MED28,RAD23B,DUSP4,USP22,MYRF,ARPP19,KDM6B,PPP3CA,TDG,TARBP2,SETD7,TWF1,CHD1,USP24,CCNL1,DDX19A,UBE2V2,FAM103A1,AKIRIN1,SOX12,AEN,SDAD1,GTF2I
237	CC	GO:0034708:Methyltransferase complex	113	4	0.52	0.00182	ENSG00000074266,ENSG00000118058,ENSG00000132510,ENSG00000169612	EED,KMT2A,KDM6B,FAM103A1
238	CC	GO:0045202:Synapse	1408	15	6.45	0.00183	ENSG00000005884,ENSG00000069869,ENSG00000084733,ENSG00000092531,ENSG00000097007,ENSG00000104290,ENSG00000108443,ENSG00000114353,ENSG00000135387,ENSG00000137449,ENSG00000138814,ENSG00000139998,ENSG00000141503,ENSG00000153317,ENSG00000183092	ITGA3,NEDD4,RAB10,SNAP23,ABL1,FZD3,RPS6KB1,GNAI2,CAPRIN1,CPEB2,PPP3CA,RAB15,MINK1,ASAP1,BEGAIN
239	CC	GO:0030660:Golgi-associated vesicle membrane	55	3	0.25	0.00206	ENSG00000141367,ENSG00000166747,ENSG00000196961	CLTC,AP1G1,AP2A1
240	CC	GO:0005765:Lysosomal membrane	500	8	2.29	0.00211	ENSG00000010270,ENSG00000072121,ENSG00000101558,ENSG00000141367,ENSG00000161203,ENSG00000166747,ENSG00000196961,ENSG00000217128	STARD3NL,ZFYVE26,VAPA,CLTC,AP2M1,AP1G1,AP2A1,FNIP1
241	CC	GO:0098852:Lytic vacuole membrane	500	8	2.29	0.00211	ENSG00000010270,ENSG00000072121,ENSG00000101558,ENSG00000141367,ENSG00000161203,ENSG00000166747,ENSG00000196961,ENSG00000217128	STARD3NL,ZFYVE26,VAPA,CLTC,AP2M1,AP1G1,AP2A1,FNIP1
242	CC	GO:0030496:Midbody	200	5	0.92	0.00228	ENSG00000072121,ENSG00000114353,ENSG00000119397,ENSG00000143924,ENSG00000144118	ZFYVE26,GNAI2,CNTRL,EML4,RALB
243	CC	GO:0036477:Somatodendritic compartment	881	11	4.03	0.00233	ENSG00000012660,ENSG00000066084,ENSG00000069869,ENSG00000097007,ENSG00000104290,ENSG00000114353,ENSG00000135387,ENSG00000138814,ENSG00000141503,ENSG00000153317,ENSG00000198799	ELOVL5,DIP2B,NEDD4,ABL1,FZD3,GNAI2,CAPRIN1,PPP3CA,MINK1,ASAP1,LRIG2
244	CC	GO:0030175:Filopodium	122	4	0.56	0.0024	ENSG00000005884,ENSG00000104290,ENSG00000151239,ENSG00000196961	ITGA3,FZD3,TWF1,AP2A1
245	CC	GO:0030054:Cell junction	2237	20	10.24	0.00256	ENSG00000002834,ENSG00000005884,ENSG00000069869,ENSG00000084733,ENSG00000092531,ENSG00000097007,ENSG00000101558,ENSG00000104290,ENSG00000108443,ENSG00000114353,ENSG00000135387,ENSG00000137449,ENSG00000138814,ENSG00000139998,ENSG00000141367,ENSG00000141503,ENSG00000151239,ENSG00000153317,ENSG00000166025,ENSG00000183092	LASP1,ITGA3,NEDD4,RAB10,SNAP23,ABL1,VAPA,FZD3,RPS6KB1,GNAI2,CAPRIN1,CPEB2,PPP3CA,RAB15,CLTC,MINK1,TWF1,ASAP1,AMOTL1,BEGAIN
246	CC	GO:0005774:Vacuolar membrane	562	8	2.57	0.00429	ENSG00000010270,ENSG00000072121,ENSG00000101558,ENSG00000141367,ENSG00000161203,ENSG00000166747,ENSG00000196961,ENSG00000217128	STARD3NL,ZFYVE26,VAPA,CLTC,AP2M1,AP1G1,AP2A1,FNIP1
247	CC	GO:0032433:Filopodium tip	22	2	0.1	0.00452	ENSG00000104290,ENSG00000196961	FZD3,AP2A1
248	CC	GO:0010494:Cytoplasmic stress granule	77	3	0.35	0.00533	ENSG00000135387,ENSG00000161813,ENSG00000168872	CAPRIN1,LARP4,DDX19A
249	CC	GO:0005905:Clathrin-coated pit	83	3	0.38	0.00657	ENSG00000141367,ENSG00000161203,ENSG00000196961	CLTC,AP2M1,AP2A1
250	CC	GO:0035097:Histone methyltransferase complex	85	3	0.39	0.00701	ENSG00000074266,ENSG00000118058,ENSG00000132510	EED,KMT2A,KDM6B
251	CC	GO:0043229:Intracellular organelle	14227	77	65.14	0.00706	ENSG00000002834,ENSG00000010270,ENSG00000012660,ENSG00000060982,ENSG00000066084,ENSG00000066422,ENSG00000069869,ENSG00000069956,ENSG00000070444,ENSG00000072121,ENSG00000074266,ENSG00000084733,ENSG00000085491,ENSG00000087095,ENSG00000092531,ENSG00000097007,ENSG00000100441,ENSG00000101558,ENSG00000103202,ENSG00000106144,ENSG00000108443,ENSG00000109586,ENSG00000111642,ENSG00000113196,ENSG00000114353…	LASP1,STARD3NL,ELOVL5,BCAT1,DIP2B,ZBTB11,NEDD4,MAPK6,MNT,ZFYVE26,EED,RAB10,SLC25A24,NLK,SNAP23,ABL1,KHNYN,VAPA,NME4,CASP2,RPS6KB1,GALNT7,CHD4,HAND1,GNAI2,SRSF7,ARID3A,ARID1A,KMT2A,MED28,RAD23B,CNTRL,FAM53C,DUSP4,ZNF644,BAZ2B,USP22,MYRF,ARPP19,KDM6B,ZFC3H1,CAPRIN1,CPEB2,PPP3CA,TDG,TARBP2,RAB15,IGF1R,CLTC,MINK1,EML4,SETD7,ZNF462,TWF1,ASAP1,CHD1,AIFM1,PPP1R15B,AP2M1,LARP4,USP24,CCNL1,FOXQ1,AMOTL1,AP…
252	CC	GO:0005829:Cytosol	5799	38	26.55	0.00793	ENSG00000010270,ENSG00000060982,ENSG00000069869,ENSG00000069956,ENSG00000074266,ENSG00000075391,ENSG00000084733,ENSG00000087095,ENSG00000097007,ENSG00000106144,ENSG00000108443,ENSG00000114353,ENSG00000116017,ENSG00000118058,ENSG00000119318,ENSG00000119397,ENSG00000124920,ENSG00000130021,ENSG00000135387,ENSG00000138814,ENSG00000139546,ENSG00000141367,ENSG00000141503,ENSG00000145715,ENSG00000151239…	STARD3NL,BCAT1,NEDD4,MAPK6,EED,RASAL2,RAB10,NLK,ABL1,CASP2,RPS6KB1,GNAI2,ARID3A,KMT2A,RAD23B,CNTRL,MYRF,PUDP,CAPRIN1,PPP3CA,TARBP2,CLTC,MINK1,RASA1,TWF1,ASAP1,AIFM1,EIF5B,AP2M1,LARP4,USP24,AMOTL1,AP1G1,DDIT4,LCLAT1,YOD1,AP2A1,FNIP1
253	CC	GO:0030665:Clathrin-coated vesicle membrane	174	4	0.8	0.00843	ENSG00000141367,ENSG00000161203,ENSG00000166747,ENSG00000196961	CLTC,AP2M1,AP1G1,AP2A1
254	CC	GO:0030666:Endocytic vesicle membrane	280	5	1.28	0.00936	ENSG00000084733,ENSG00000092531,ENSG00000141367,ENSG00000161203,ENSG00000196961	RAB10,SNAP23,CLTC,AP2M1,AP2A1
255	CC	GO:0030669:Clathrin-coated endocytic vesicle membrane	95	3	0.43	0.00951	ENSG00000141367,ENSG00000161203,ENSG00000196961	CLTC,AP2M1,AP2A1
