# Supplementary material for: Identification of miRNA Signature Associated With Erectile Dysfunction in Type 2 Diabetes Mellitus by Support Vector Machine-Recursive Feature Elimination
Source: Front Genet. 2021 Oct 11;12:762136. doi: 10.3389/fgene.2021.762136 (PMC8542849; doi:10.3389/fgene.2021.762136)
Supplement: Supplementary file 3 [file DataSheet1.CSV]

	seed	error1	error2	error3	error4	error5	min_error
V1	35782	0.55	0.65	0.45	0.55	0.45	0.45
V2	166383	0.55	0.55	0.6	0.6	0.65	0.55
V3	28874	0.5	0.5	0.5	0.5	0.55	0.5
V4	161049	0.7	0.7	0.85	0.85	0.8	0.7
V5	34103	0.4	0.7	0.5	0.55	0.7	0.4
V6	12764	0.55	0.6	0.45	0.65	0.55	0.45
V7	114533	0.5	0.55	0.45	0.35	0.5	0.35
V8	75443	0.5	0.5	0.7	0.8	0.65	0.5
V9	34823	0.45	0.6	0.5	0.45	0.55	0.45
V10	88420	0.55	0.5	0.65	0.6	0.5	0.5
V11	128011	0.5	0.55	0.65	0.65	0.65	0.5
V12	19431	0.4	0.55	0.45	0.55	0.5	0.4
V13	183273	0.65	0.5	0.45	0.4	0.65	0.4
V14	149736	0.55	0.65	0.65	0.6	0.55	0.55
V15	18821	0.45	0.55	0.5	0.5	0.55	0.45
V16	76218	0.6	0.4	0.6	0.7	0.5	0.4
V17	64580	0.35	0.45	0.45	0.5	0.45	0.35
V18	73367	0.6	0.55	0.5	0.6	0.65	0.5
V19	136155	0.55	0.55	0.4	0.65	0.5	0.4
V20	118591	0.55	0.55	0.4	0.55	0.6	0.4
V21	67065	0.6	0.6	0.65	0.7	0.55	0.55
V22	130099	0.4	0.55	0.55	0.55	0.5	0.4
V23	14781	0.65	0.85	0.6	0.65	0.75	0.6
V24	176943	0.55	0.65	0.45	0.7	0.75	0.45
V25	93679	0.45	0.65	0.65	0.65	0.65	0.45
V26	3498	0.65	0.8	0.7	0.9	0.7	0.65
V27	143714	0.4	0.55	0.55	0.75	0.6	0.4
V28	28914	0.55	0.7	0.55	0.7	0.7	0.55
V29	81117	0.6	0.45	0.55	0.8	0.7	0.45
V30	95405	0.55	0.55	0.55	0.55	0.55	0.55
V31	42415	0.5	0.55	0.55	0.5	0.55	0.5
V32	9615	0.5	0.6	0.5	0.5	0.55	0.5
V33	31149	0.4	0.7	0.65	0.75	0.8	0.4
V34	60833	0.5	0.55	0.5	0.4	0.55	0.4
V35	138776	0.55	0.6	0.55	0.65	0.7	0.55
V36	64779	0.35	0.55	0.5	0.4	0.55	0.35
V37	76850	0.5	0.4	0.65	0.45	0.4	0.4
V38	45022	0.45	0.55	0.6	0.5	0.55	0.45
V39	182867	0.5	0.6	0.55	0.55	0.75	0.5
V40	24799	0.4	0.45	0.4	0.65	0.65	0.4
V41	42636	0.5	0.6	0.6	0.75	0.5	0.5
V42	80734	0.6	0.55	0.4	0.65	0.7	0.4
V43	150139	0.4	0.6	0.7	0.65	0.45	0.4
V44	24539	0.4	0.45	0.65	0.5	0.5	0.4
V45	157426	0.4	0.5	0.5	0.55	0.6	0.4
V46	35021	0.6	0.55	0.7	0.7	0.45	0.45
V47	166742	0.6	0.55	0.65	0.6	0.65	0.55
V48	68733	0.55	0.8	0.7	0.7	0.8	0.55
V49	25692	0.6	0.7	0.55	0.7	0.7	0.55
V50	134556	0.65	0.65	0.7	0.65	0.6	0.6
V51	114640	0.5	0.75	0.65	0.6	0.65	0.5
V52	82232	0.75	0.7	0.55	0.65	0.55	0.55
V53	9503	0.6	0.5	0.5	0.65	0.7	0.5
V54	27897	0.5	0.5	0.5	0.6	0.5	0.5
V55	117832	0.5	0.65	0.45	0.45	0.6	0.45
V56	52126	0.65	0.9	0.6	0.7	0.7	0.6
V57	10576	0.4	0.55	0.45	0.55	0.6	0.4
V58	31923	0.6	0.5	0.6	0.6	0.6	0.5
V59	54660	0.55	0.6	0.65	0.7	0.75	0.55
V60	55335	0.55	0.45	0.55	0.55	0.55	0.45
V61	60117	0.55	0.6	0.55	0.6	0.65	0.55
V62	128024	0.45	0.65	0.55	0.55	0.5	0.45
V63	56273	0.45	0.7	0.5	0.6	0.65	0.45
V64	111058	0.5	0.55	0.55	0.55	0.55	0.5
V65	48453	0.45	0.5	0.65	0.65	0.85	0.45
V66	112815	0.7	0.55	0.55	0.55	0.55	0.55
V67	11421	0.65	0.75	0.65	0.8	0.75	0.65
V68	113915	0.5	0.5	0.5	0.35	0.5	0.35
V69	43089	0.6	0.6	0.4	0.5	0.55	0.4
V70	165929	0.5	0.6	0.5	0.6	0.6	0.5
V71	28795	0.6	0.6	0.4	0.55	0.5	0.4
V72	71243	0.65	0.6	0.55	0.55	0.5	0.5
V73	31611	0.4	0.55	0.55	0.65	0.65	0.4
V74	180811	0.55	0.5	0.55	0.65	0.7	0.5
V75	11446	0.65	0.65	0.55	0.7	0.6	0.55
V76	85665	0.45	0.5	0.5	0.5	0.6	0.45
V77	27169	0.65	0.6	0.5	0.5	0.45	0.45
V78	26856	0.6	0.5	0.65	0.75	0.7	0.5
V79	54416	0.4	0.45	0.4	0.65	0.55	0.4
V80	84716	0.45	0.6	0.6	0.65	0.6	0.45
V81	26980	0.5	0.8	0.75	0.6	0.65	0.5
V82	49841	0.45	0.65	0.6	0.65	0.65	0.45
V83	71392	0.55	0.65	0.4	0.55	0.6	0.4
V84	41083	0.6	0.5	0.6	0.7	0.7	0.5
V85	220349	0.4	0.65	0.6	0.6	0.65	0.4
V86	61411	0.4	0.45	0.5	0.5	0.5	0.4
V87	94968	0.6	0.65	0.6	0.55	0.8	0.55
V88	37963	0.55	0.55	0.75	0.6	0.65	0.55
V89	14385	0.5	0.6	0.5	0.6	0.6	0.5
V90	78223	0.45	0.75	0.6	0.6	0.7	0.45
V91	81927	0.65	0.75	0.9	0.85	0.8	0.65
V92	26699	0.55	0.6	0.55	0.6	0.6	0.55
V93	96499	0.55	0.5	0.65	0.7	0.5	0.5
V94	2647	0.45	0.65	0.4	0.45	0.55	0.4
V95	75079	0.55	0.55	0.65	0.6	0.65	0.55
V96	92348	0.65	0.4	0.6	0.6	0.55	0.4
V97	93226	0.55	0.7	0.5	0.45	0.5	0.45
V98	62444	0.55	0.6	0.6	0.6	0.6	0.55
V99	40526	0.65	0.6	0.5	0.7	0.8	0.5
V100	28258	0.35	0.55	0.5	0.5	0.5	0.35
V101	12646	0.5	0.5	0.5	0.55	0.6	0.5
V102	26952	0.6	0.7	0.65	0.55	0.65	0.55
V103	203921	0.55	0.6	0.65	0.6	0.65	0.55
V104	149827	0.7	0.65	0.7	0.7	0.75	0.65
V105	38040	0.6	0.6	0.55	0.55	0.55	0.55
V106	30373	0.6	0.65	0.45	0.5	0.6	0.45
V107	65061	0.5	0.55	0.5	0.55	0.65	0.5
V108	60861	0.65	0.65	0.65	0.75	0.75	0.65
V109	53930	0.45	0.55	0.5	0.45	0.65	0.45
V110	48465	0.6	0.5	0.55	0.5	0.45	0.45
V111	51492	0.7	0.75	0.75	0.5	0.65	0.5
V112	17028	0.4	0.6	0.55	0.7	0.65	0.4
V113	85200	0.65	0.65	0.45	0.65	0.55	0.45
V114	62335	0.55	0.7	0.5	0.6	0.6	0.5
V115	13381	0.5	0.45	0.55	0.65	0.5	0.45
V116	12576	0.5	0.8	0.45	0.7	0.55	0.45
V117	7532	0.55	0.7	0.55	0.6	0.65	0.55
V118	4399	0.3	0.45	0.5	0.55	0.65	0.3
V119	34204	0.5	0.65	0.8	0.7	0.7	0.5
V120	4816	0.5	0.55	0.5	0.75	0.65	0.5
V121	109490	0.6	0.5	0.45	0.5	0.4	0.4
V122	173213	0.4	0.55	0.45	0.5	0.65	0.4
V123	4132	0.5	0.65	0.45	0.45	0.6	0.45
V124	97070	0.55	0.55	0.5	0.5	0.5	0.5
V125	81634	0.45	0.55	0.5	0.5	0.65	0.45
V126	46048	0.55	0.65	0.55	0.65	0.6	0.55
V127	105162	0.5	0.65	0.65	0.65	0.7	0.5
V128	33149	0.55	0.65	0.65	0.65	0.65	0.55
V129	73185	0.75	0.65	0.65	0.65	0.8	0.65
V130	40235	0.4	0.5	0.65	0.55	0.6	0.4
V131	45733	0.6	0.6	0.7	0.55	0.65	0.55
V132	132695	0.55	0.6	0.55	0.7	0.65	0.55
V133	183675	0.45	0.7	0.6	0.65	0.6	0.45
V134	149883	0.35	0.65	0.65	0.45	0.6	0.35
V135	101702	0.65	0.6	0.55	0.75	0.8	0.55
V136	136116	0.55	0.55	0.5	0.55	0.55	0.5
V137	8111	0.55	0.7	0.55	0.55	0.55	0.55
V138	60658	0.45	0.65	0.45	0.5	0.6	0.45
V139	39733	0.75	0.5	0.45	0.55	0.7	0.45
V140	41519	0.45	0.65	0.4	0.5	0.35	0.35
V141	135413	0.65	0.55	0.4	0.45	0.45	0.4
V142	62603	0.35	0.6	0.45	0.65	0.7	0.35
V143	35250	0.5	0.6	0.5	0.6	0.45	0.45
V144	119377	0.35	0.55	0.7	0.7	0.7	0.35
V145	203670	0.5	0.65	0.4	0.55	0.45	0.4
V146	1361	0.8	0.85	0.5	0.7	0.75	0.5
V147	17955	0.65	0.75	0.55	0.5	0.55	0.5
V148	73773	0.35	0.7	0.7	0.65	0.6	0.35
V149	43278	0.55	0.65	0.7	0.65	0.7	0.55
V150	77559	0.5	0.65	0.5	0.5	0.6	0.5
V151	29973	0.7	0.75	0.75	0.7	0.8	0.7
V152	131740	0.4	0.55	0.6	0.7	0.55	0.4
V153	72119	0.55	0.65	0.55	0.55	0.6	0.55
V154	36394	0.55	0.5	0.4	0.6	0.55	0.4
V155	2087	0.4	0.45	0.45	0.5	0.5	0.4
V156	7722	0.4	0.55	0.4	0.6	0.65	0.4
V157	182934	0.6	0.7	0.6	0.6	0.6	0.6
V158	44093	0.5	0.65	0.65	0.7	0.6	0.5
V159	55175	0.65	0.55	0.45	0.45	0.5	0.45
V160	51548	0.45	0.55	0.6	0.6	0.65	0.45
V161	49581	0.35	0.6	0.4	0.4	0.35	0.35
V162	87825	0.45	0.55	0.5	0.45	0.45	0.45
V163	40106	0.45	0.6	0.55	0.55	0.55	0.45
V164	64465	0.55	0.6	0.35	0.45	0.35	0.35
V165	219478	0.45	0.55	0.45	0.5	0.55	0.45
V166	61769	0.45	0.5	0.45	0.3	0.55	0.3
V167	22847	0.6	0.75	0.6	0.6	0.7	0.6
V168	89360	0.55	0.55	0.6	0.65	0.5	0.5
V169	5438	0.65	0.6	0.55	0.6	0.55	0.55
V170	13760	0.45	0.65	0.5	0.55	0.55	0.45
V171	64155	0.45	0.65	0.65	0.7	0.75	0.45
V172	83761	0.45	0.7	0.45	0.65	0.55	0.45
V173	91482	0.6	0.55	0.45	0.45	0.6	0.45
V174	96026	0.35	0.5	0.6	0.65	0.7	0.35
V175	5508	0.6	0.55	0.55	0.7	0.6	0.55
V176	128710	0.55	0.55	0.5	0.55	0.5	0.5
V177	26103	0.6	0.55	0.45	0.45	0.65	0.45
V178	130948	0.6	0.75	0.55	0.4	0.55	0.4
V179	53602	0.65	0.6	0.65	0.6	0.5	0.5
V180	9087	0.7	0.8	0.7	0.65	0.8	0.65
V181	44402	0.55	0.4	0.45	0.45	0.5	0.4
V182	180676	0.65	0.6	0.6	0.65	0.65	0.6
V183	160409	0.65	0.55	0.65	0.65	0.55	0.55
V184	99482	0.5	0.65	0.7	0.75	0.75	0.5
V185	164543	0.5	0.6	0.35	0.45	0.45	0.35
V186	89816	0.5	0.7	0.7	0.7	0.7	0.5
V187	91484	0.45	0.6	0.6	0.5	0.5	0.45
V188	128508	0.75	0.6	0.7	0.7	0.7	0.6
V189	1859	0.55	0.75	0.5	0.55	0.75	0.5
V190	65397	0.4	0.7	0.55	0.55	0.5	0.4
V191	117278	0.35	0.45	0.7	0.7	0.8	0.35
V192	4546	0.55	0.65	0.45	0.5	0.65	0.45
V193	63571	0.55	0.6	0.55	0.5	0.5	0.5
V194	30847	0.45	0.6	0.65	0.65	0.6	0.45
V195	206174	0.55	0.5	0.65	0.6	0.6	0.5
V196	17813	0.5	0.65	0.5	0.6	0.65	0.5
V197	66023	0.5	0.55	0.45	0.65	0.6	0.45
V198	46517	0.65	0.75	0.65	0.7	0.75	0.65
V199	80656	0.4	0.5	0.55	0.6	0.55	0.4
V200	25283	0.55	0.55	0.5	0.7	0.75	0.5
V201	8857	0.45	0.55	0.45	0.7	0.75	0.45
V202	17779	0.5	0.75	0.7	0.7	0.65	0.5
V203	22164	0.65	0.85	0.75	0.7	0.75	0.65
V204	92234	0.8	0.6	0.6	0.6	0.5	0.5
V205	105389	0.6	0.6	0.65	0.8	0.65	0.6
V206	87188	0.5	0.5	0.45	0.6	0.5	0.45
V207	38676	0.45	0.6	0.75	0.55	0.6	0.45
V208	106457	0.7	0.7	0.7	0.65	0.6	0.6
V209	46736	0.4	0.45	0.45	0.55	0.35	0.35
V210	18612	0.35	0.45	0.45	0.55	0.55	0.35
V211	144358	0.35	0.45	0.5	0.6	0.55	0.35
V212	57839	0.55	0.65	0.45	0.55	0.45	0.45
V213	32141	0.6	0.65	0.55	0.45	0.35	0.35
V214	70309	0.6	0.5	0.55	0.7	0.7	0.5
V215	1635	0.45	0.5	0.4	0.4	0.5	0.4
V216	176166	0.65	0.75	0.7	0.6	0.7	0.6
V217	11278	0.55	0.6	0.5	0.55	0.6	0.5
V218	103211	0.45	0.6	0.6	0.55	0.65	0.45
V219	67380	0.5	0.7	0.7	0.65	0.75	0.5
V220	79012	0.55	0.55	0.6	0.65	0.6	0.55
V221	45522	0.5	0.45	0.6	0.55	0.65	0.45
V222	84711	0.4	0.4	0.35	0.6	0.5	0.35
V223	39345	0.45	0.7	0.45	0.7	0.65	0.45
V224	43071	0.6	0.7	0.55	0.65	0.7	0.55
V225	162757	0.45	0.55	0.6	0.55	0.7	0.45
V226	60462	0.5	0.7	0.5	0.55	0.65	0.5
V227	9923	0.5	0.35	0.6	0.55	0.4	0.35
V228	84115	0.6	0.75	0.65	0.4	0.55	0.4
V229	16017	0.45	0.4	0.4	0.6	0.8	0.4
V230	63763	0.55	0.7	0.65	0.75	0.75	0.55
V231	66533	0.45	0.5	0.5	0.6	0.65	0.45
V232	38126	0.6	0.7	0.65	0.65	0.75	0.6
V233	120215	0.4	0.45	0.6	0.65	0.65	0.4
V234	43961	0.4	0.45	0.55	0.45	0.55	0.4
V235	42585	0.45	0.45	0.35	0.4	0.65	0.35
V236	34520	0.6	0.35	0.4	0.35	0.45	0.35
V237	286781	0.45	0.45	0.45	0.55	0.65	0.45
V238	102847	0.4	0.3	0.45	0.45	0.5	0.3
V239	81400	0.45	0.5	0.35	0.6	0.45	0.35
V240	85167	0.6	0.65	0.65	0.6	0.65	0.6
V241	102867	0.8	0.7	0.55	0.7	0.75	0.55
V242	177434	0.35	0.55	0.45	0.55	0.8	0.35
V243	13411	0.55	0.8	0.5	0.55	0.6	0.5
V244	4112	0.5	0.55	0.55	0.65	0.7	0.5
V245	129353	0.6	0.75	0.7	0.7	0.55	0.55
V246	61249	0.6	0.7	0.7	0.5	0.6	0.5
V247	27524	0.45	0.65	0.7	0.75	0.7	0.45
V248	94014	0.55	0.6	0.65	0.5	0.55	0.5
V249	96131	0.55	0.55	0.5	0.55	0.65	0.5
V250	17507	0.55	0.7	0.45	0.7	0.55	0.45
V251	195330	0.5	0.55	0.4	0.65	0.55	0.4
V252	61149	0.5	0.65	0.7	0.65	0.8	0.5
V253	43375	0.45	0.45	0.4	0.5	0.5	0.4
V254	11894	0.6	0.65	0.7	0.7	0.6	0.6
V255	70993	0.5	0.7	0.65	0.65	0.7	0.5
V256	68086	0.4	0.6	0.65	0.5	0.5	0.4
V257	13052	0.55	0.45	0.5	0.35	0.45	0.35
V258	211278	0.5	0.4	0.3	0.45	0.4	0.3
V259	101374	0.4	0.7	0.6	0.5	0.45	0.4
V260	252410	0.5	0.75	0.95	0.8	0.85	0.5
V261	62270	0.4	0.55	0.35	0.55	0.55	0.35
V262	27541	0.5	0.55	0.65	0.55	0.55	0.5
V263	9755	0.4	0.6	0.6	0.6	0.65	0.4
V264	3675	0.5	0.7	0.55	0.5	0.55	0.5
V265	214326	0.55	0.7	0.6	0.65	0.65	0.55
V266	82621	0.45	0.6	0.45	0.45	0.45	0.45
V267	69413	0.7	0.7	0.7	0.75	0.8	0.7
V268	105491	0.5	0.45	0.6	0.55	0.7	0.45
V269	11631	0.4	0.4	0.5	0.45	0.55	0.4
V270	31165	0.55	0.6	0.65	0.6	0.7	0.55
V271	171636	0.4	0.5	0.5	0.5	0.55	0.4
V272	189559	0.4	0.65	0.7	0.65	0.55	0.4
V273	167745	0.6	0.6	0.4	0.55	0.65	0.4
V274	137319	0.5	0.5	0.45	0.6	0.6	0.45
V275	125918	0.5	0.65	0.5	0.55	0.5	0.5
V276	10677	0.45	0.6	0.65	0.5	0.55	0.45
V277	66861	0.55	0.6	0.6	0.55	0.7	0.55
V278	61864	0.6	0.7	0.5	0.5	0.55	0.5
V279	83861	0.55	0.6	0.55	0.45	0.5	0.45
V280	24775	0.45	0.6	0.6	0.65	0.55	0.45
V281	216823	0.45	0.55	0.45	0.65	0.65	0.45
V282	20139	0.6	0.6	0.35	0.4	0.45	0.35
V283	22709	0.45	0.45	0.6	0.5	0.55	0.45
V284	186533	0.6	0.55	0.55	0.65	0.5	0.5
V285	267468	0.7	0.7	0.8	0.7	0.7	0.7
V286	2075	0.6	0.45	0.3	0.7	0.55	0.3
V287	93568	0.7	0.75	0.8	0.75	0.7	0.7
V288	5403	0.6	0.45	0.45	0.6	0.35	0.35
V289	105732	0.65	0.75	0.55	0.6	0.6	0.55
V290	74730	0.45	0.45	0.4	0.5	0.55	0.4
V291	141811	0.6	0.45	0.5	0.5	0.65	0.45
V292	151741	0.4	0.6	0.7	0.55	0.6	0.4
V293	92809	0.55	0.8	0.4	0.6	0.65	0.4
V294	95044	0.6	0.55	0.4	0.25	0.4	0.25
V295	118424	0.5	0.45	0.55	0.6	0.65	0.45
V296	103470	0.65	0.5	0.75	0.65	0.65	0.5
V297	31770	0.5	0.65	0.55	0.5	0.6	0.5
V298	57276	0.55	0.45	0.5	0.45	0.55	0.45
V299	30908	0.6	0.5	0.55	0.65	0.75	0.5
V300	85275	0.35	0.45	0.5	0.5	0.45	0.35
V301	130101	0.4	0.55	0.55	0.55	0.55	0.4
V302	179335	0.4	0.55	0.35	0.5	0.55	0.35
V303	154735	0.4	0.7	0.55	0.65	0.65	0.4
V304	130389	0.25	0.4	0.6	0.5	0.55	0.25
V305	509	0.5	0.6	0.7	0.55	0.6	0.5
V306	19070	0.55	0.55	0.5	0.6	0.55	0.5
V307	4617	0.5	0.6	0.6	0.65	0.65	0.5
V308	57158	0.4	0.6	0.6	0.7	0.7	0.4
V309	121264	0.4	0.55	0.5	0.55	0.5	0.4
V310	76058	0.55	0.35	0.45	0.5	0.6	0.35
V311	125674	0.55	0.6	0.45	0.55	0.4	0.4
V312	166405	0.55	0.65	0.6	0.8	0.75	0.55
V313	35660	0.35	0.5	0.6	0.65	0.65	0.35
V314	13278	0.45	0.55	0.45	0.55	0.7	0.45
V315	95641	0.4	0.65	0.65	0.65	0.65	0.4
V316	85743	0.5	0.7	0.45	0.6	0.6	0.45
V317	74358	0.45	0.45	0.5	0.4	0.4	0.4
V318	447	0.3	0.35	0.4	0.4	0.4	0.3
V319	145873	0.55	0.6	0.7	0.65	0.75	0.55
V320	68891	0.5	0.55	0.55	0.5	0.6	0.5
V321	140435	0.55	0.65	0.5	0.45	0.55	0.45
V322	2049	0.4	0.55	0.45	0.55	0.5	0.4
V323	138713	0.5	0.45	0.5	0.45	0.6	0.45
V324	80476	0.65	0.45	0.5	0.65	0.75	0.45
V325	139846	0.6	0.6	0.55	0.65	0.55	0.55
V326	52552	0.7	0.65	0.6	0.45	0.65	0.45
V327	55978	0.5	0.55	0.65	0.7	0.55	0.5
V328	768	0.5	0.7	0.65	0.6	0.55	0.5
V329	48456	0.55	0.6	0.65	0.7	0.6	0.55
V330	256447	0.55	0.65	0.75	0.65	0.65	0.55
V331	83665	0.5	0.55	0.5	0.5	0.55	0.5
V332	169070	0.6	0.8	0.55	0.6	0.55	0.55
V333	57980	0.65	0.75	0.5	0.55	0.65	0.5
V334	125424	0.35	0.5	0.55	0.6	0.65	0.35
V335	134643	0.6	0.45	0.6	0.5	0.7	0.45
V336	100358	0.6	0.55	0.35	0.6	0.65	0.35
V337	214529	0.4	0.5	0.5	0.45	0.45	0.4
V338	8559	0.4	0.55	0.45	0.5	0.5	0.4
V339	115439	0.6	0.65	0.7	0.7	0.8	0.6
V340	41999	0.6	0.75	0.65	0.7	0.7	0.6
V341	19865	0.55	0.55	0.5	0.6	0.75	0.5
V342	88597	0.55	0.5	0.5	0.35	0.45	0.35
V343	53061	0.55	0.7	0.55	0.55	0.5	0.5
V344	99968	0.35	0.6	0.45	0.6	0.5	0.35
V345	151426	0.65	0.65	0.65	0.55	0.6	0.55
V346	59335	0.6	0.65	0.55	0.55	0.55	0.55
V347	97458	0.55	0.6	0.4	0.45	0.5	0.4
V348	49523	0.4	0.45	0.35	0.55	0.5	0.35
V349	125688	0.45	0.3	0.55	0.55	0.45	0.3
V350	166799	0.55	0.65	0.35	0.35	0.5	0.35
V351	4410	0.35	0.55	0.5	0.4	0.55	0.35
V352	41032	0.55	0.55	0.55	0.6	0.7	0.55
V353	68963	0.55	0.5	0.55	0.6	0.65	0.5
V354	81803	0.65	0.55	0.55	0.65	0.6	0.55
V355	44098	0.45	0.55	0.45	0.6	0.6	0.45
V356	124230	0.7	0.75	0.65	0.65	0.55	0.55
V357	239103	0.7	0.65	0.7	0.65	0.65	0.65
V358	26260	0.4	0.6	0.55	0.55	0.5	0.4
V359	26990	0.5	0.65	0.6	0.55	0.5	0.5
V360	26433	0.4	0.65	0.35	0.3	0.4	0.3
V361	79497	0.6	0.45	0.35	0.55	0.55	0.35
V362	31101	0.65	0.7	0.65	0.6	0.75	0.6
V363	78131	0.5	0.6	0.55	0.6	0.6	0.5
V364	65252	0.6	0.65	0.35	0.5	0.4	0.35
V365	12043	0.5	0.5	0.55	0.65	0.55	0.5
V366	22548	0.4	0.65	0.45	0.55	0.55	0.4
V367	95927	0.55	0.65	0.55	0.4	0.5	0.4
V368	140181	0.45	0.4	0.6	0.7	0.55	0.4
V369	89503	0.5	0.65	0.6	0.55	0.55	0.5
V370	155442	0.55	0.6	0.55	0.55	0.7	0.55
V371	90386	0.65	0.7	0.6	0.65	0.65	0.6
V372	181277	0.55	0.65	0.5	0.7	0.65	0.5
V373	32182	0.45	0.5	0.65	0.7	0.75	0.45
V374	18648	0.4	0.6	0.7	0.7	0.75	0.4
V375	40795	0.65	0.65	0.55	0.7	0.6	0.55
V376	52520	0.45	0.65	0.6	0.55	0.7	0.45
V377	1012	0.45	0.55	0.35	0.5	0.5	0.35
V378	260310	0.4	0.3	0.4	0.6	0.7	0.3
V379	18209	0.6	0.55	0.55	0.45	0.45	0.45
V380	67733	0.6	0.6	0.6	0.5	0.5	0.5
V381	26483	0.45	0.35	0.35	0.5	0.4	0.35
V382	97157	0.55	0.7	0.95	0.75	0.8	0.55
V383	141662	0.4	0.7	0.55	0.65	0.75	0.4
V384	70461	0.6	0.6	0.5	0.6	0.55	0.5
V385	93050	0.65	0.7	0.65	0.75	0.65	0.65
V386	101424	0.55	0.55	0.7	0.55	0.7	0.55
V387	109891	0.7	0.7	0.35	0.55	0.6	0.35
V388	7060	0.6	0.5	0.45	0.55	0.55	0.45
V389	175306	0.75	0.7	0.65	0.6	0.6	0.6
V390	1474	0.5	0.45	0.35	0.35	0.3	0.3
V391	222039	0.5	0.65	0.65	0.75	0.65	0.5
V392	19128	0.45	0.5	0.55	0.45	0.5	0.45
V393	103612	0.55	0.7	0.6	0.5	0.4	0.4
V394	49492	0.55	0.7	0.65	0.6	0.6	0.55
V395	189021	0.65	0.45	0.65	0.6	0.6	0.45
V396	7480	0.3	0.65	0.5	0.75	0.6	0.3
V397	19916	0.55	0.65	0.55	0.6	0.35	0.35
V398	1093	0.45	0.45	0.75	0.5	0.55	0.45
V399	14492	0.45	0.55	0.5	0.65	0.6	0.45
V400	91272	0.6	0.45	0.35	0.55	0.55	0.35
V401	42131	0.55	0.55	0.55	0.45	0.45	0.45
V402	61440	0.45	0.55	0.5	0.75	0.8	0.45
V403	21545	0.4	0.5	0.65	0.5	0.75	0.4
V404	148953	0.35	0.45	0.45	0.65	0.6	0.35
V405	97810	0.55	0.55	0.6	0.75	0.75	0.55
V406	88576	0.45	0.65	0.5	0.65	0.65	0.45
V407	4363	0.25	0.5	0.55	0.6	0.45	0.25
V408	71370	0.5	0.6	0.45	0.5	0.55	0.45
V409	79290	0.7	0.75	0.55	0.65	0.65	0.55
V410	11677	0.55	0.45	0.45	0.55	0.6	0.45
V411	109675	0.5	0.65	0.7	0.75	0.7	0.5
V412	53188	0.5	0.55	0.55	0.45	0.4	0.4
V413	160108	0.45	0.5	0.4	0.5	0.45	0.4
V414	36728	0.5	0.55	0.55	0.6	0.6	0.5
V415	32327	0.5	0.4	0.45	0.5	0.6	0.4
V416	52607	0.65	0.5	0.55	0.65	0.65	0.5
V417	154655	0.5	0.7	0.5	0.55	0.6	0.5
V418	69469	0.3	0.4	0.6	0.55	0.6	0.3
V419	173687	0.5	0.65	0.75	0.65	0.7	0.5
V420	207449	0.7	0.65	0.7	0.55	0.55	0.55
V421	186284	0.5	0.55	0.4	0.5	0.65	0.4
V422	47625	0.65	0.6	0.5	0.5	0.55	0.5
V423	38794	0.45	0.55	0.65	0.45	0.5	0.45
V424	96846	0.6	0.6	0.5	0.6	0.45	0.45
V425	63707	0.6	0.5	0.5	0.4	0.55	0.4
V426	71304	0.4	0.6	0.55	0.45	0.5	0.4
V427	57656	0.55	0.8	0.6	0.75	0.6	0.55
V428	60598	0.45	0.5	0.35	0.4	0.45	0.35
V429	157131	0.75	0.7	0.7	0.65	0.55	0.55
V430	68029	0.4	0.45	0.55	0.7	0.55	0.4
V431	82466	0.7	0.8	0.75	0.65	0.6	0.6
V432	104620	0.55	0.55	0.45	0.5	0.4	0.4
V433	36386	0.6	0.55	0.5	0.65	0.55	0.5
V434	16947	0.55	0.75	0.6	0.7	0.7	0.55
V435	154951	0.6	0.75	0.65	0.7	0.65	0.6
V436	24156	0.7	0.65	0.4	0.6	0.5	0.4
V437	12619	0.45	0.7	0.4	0.55	0.5	0.4
V438	114894	0.55	0.6	0.4	0.45	0.6	0.4
V439	53076	0.5	0.45	0.45	0.7	0.75	0.45
V440	39120	0.3	0.55	0.45	0.45	0.65	0.3
V441	60710	0.35	0.55	0.45	0.5	0.45	0.35
V442	158849	0.75	0.55	0.5	0.65	0.65	0.5
V443	83114	0.5	0.65	0.4	0.55	0.45	0.4
V444	61379	0.3	0.45	0.45	0.45	0.7	0.3
V445	19398	0.5	0.55	0.4	0.4	0.45	0.4
V446	237599	0.55	0.6	0.55	0.5	0.55	0.5
V447	85242	0.5	0.35	0.4	0.4	0.35	0.35
V448	120897	0.55	0.5	0.55	0.55	0.6	0.5
V449	25250	0.65	0.7	0.85	0.75	0.65	0.65
V450	15005	0.35	0.5	0.7	0.55	0.55	0.35
V451	29076	0.55	0.7	0.45	0.6	0.6	0.45
V452	21364	0.6	0.55	0.5	0.5	0.45	0.45
V453	103028	0.55	0.45	0.35	0.55	0.55	0.35
V454	66417	0.7	0.65	0.7	0.75	0.75	0.65
V455	77450	0.4	0.45	0.5	0.55	0.55	0.4
V456	51048	0.55	0.5	0.5	0.4	0.5	0.4
V457	100223	0.5	0.65	0.45	0.35	0.5	0.35
V458	51081	0.55	0.6	0.65	0.7	0.7	0.55
V459	49090	0.4	0.55	0.55	0.6	0.55	0.4
V460	1439	0.5	0.7	0.45	0.5	0.65	0.45
V461	27014	0.4	0.65	0.7	0.7	0.7	0.4
V462	196794	0.6	0.45	0.35	0.65	0.6	0.35
V463	91898	0.55	0.6	0.65	0.5	0.45	0.45
V464	55177	0.45	0.5	0.55	0.65	0.75	0.45
V465	101327	0.5	0.6	0.55	0.55	0.6	0.5
V466	20927	0.65	0.7	0.5	0.55	0.65	0.5
V467	109316	0.5	0.5	0.25	0.3	0.3	0.25
V468	125706	0.55	0.6	0.55	0.55	0.7	0.55
V469	195683	0.3	0.45	0.5	0.35	0.35	0.3
V470	148627	0.55	0.5	0.5	0.5	0.5	0.5
V471	30501	0.4	0.6	0.55	0.7	0.75	0.4
V472	134944	0.45	0.4	0.3	0.35	0.45	0.3
V473	136543	0.6	0.65	0.75	0.7	0.7	0.6
V474	9979	0.6	0.55	0.5	0.5	0.45	0.45
V475	24166	0.45	0.5	0.5	0.65	0.7	0.45
V476	120471	0.45	0.65	0.6	0.75	0.75	0.45
V477	16366	0.4	0.75	0.45	0.4	0.3	0.3
V478	45479	0.5	0.6	0.55	0.65	0.6	0.5
V479	87840	0.75	0.6	0.65	0.6	0.6	0.6
V480	44127	0.45	0.4	0.55	0.55	0.5	0.4
V481	33499	0.4	0.6	0.45	0.4	0.55	0.4
V482	171008	0.55	0.45	0.45	0.4	0.65	0.4
V483	74245	0.7	0.85	0.7	0.75	0.6	0.6
V484	41428	0.4	0.6	0.45	0.5	0.7	0.4
V485	21478	0.4	0.5	0.3	0.55	0.65	0.3
V486	36578	0.55	0.5	0.45	0.5	0.6	0.45
V487	87390	0.35	0.5	0.45	0.55	0.5	0.35
V488	45100	0.35	0.8	0.55	0.65	0.7	0.35
V489	108039	0.6	0.45	0.4	0.6	0.7	0.4
V490	221572	0.55	0.6	0.65	0.55	0.7	0.55
V491	105286	0.5	0.6	0.6	0.6	0.55	0.5
V492	148006	0.55	0.55	0.45	0.7	0.8	0.45
V493	12179	0.65	0.75	0.7	0.6	0.7	0.6
V494	127167	0.55	0.6	0.6	0.65	0.75	0.55
V495	107785	0.65	0.7	0.65	0.65	0.6	0.6
V496	140795	0.45	0.45	0.45	0.45	0.65	0.45
V497	90255	0.4	0.5	0.7	0.7	0.7	0.4
V498	42840	0.55	0.65	0.65	0.55	0.5	0.5
V499	18031	0.45	0.55	0.55	0.65	0.8	0.45
V500	62034	0.55	0.6	0.6	0.55	0.7	0.55
V501	198271	0.45	0.45	0.55	0.7	0.6	0.45
V502	90272	0.6	0.6	0.65	0.55	0.7	0.55
V503	124235	0.4	0.45	0.55	0.5	0.6	0.4
V504	185553	0.55	0.6	0.6	0.5	0.45	0.45
V505	13839	0.45	0.55	0.35	0.35	0.3	0.3
V506	10376	0.55	0.6	0.45	0.5	0.55	0.45
V507	144024	0.4	0.45	0.35	0.5	0.55	0.35
V508	17673	0.65	0.55	0.65	0.65	0.6	0.55
V509	31866	0.35	0.6	0.5	0.5	0.4	0.35
V510	27538	0.5	0.75	0.7	0.7	0.65	0.5
V511	158585	0.65	0.75	0.7	0.7	0.65	0.65
V512	133119	0.55	0.75	0.7	0.6	0.65	0.55
V513	27777	0.6	0.85	0.55	0.8	0.8	0.55
V514	74083	0.45	0.45	0.5	0.55	0.65	0.45
V515	28933	0.55	0.65	0.6	0.7	0.65	0.55
V516	6261	0.5	0.7	0.6	0.6	0.75	0.5
V517	238316	0.55	0.7	0.7	0.75	0.65	0.55
V518	93255	0.45	0.5	0.45	0.6	0.3	0.3
V519	96763	0.35	0.55	0.5	0.4	0.5	0.35
V520	9077	0.35	0.55	0.45	0.65	0.8	0.35
V521	46156	0.3	0.55	0.3	0.55	0.55	0.3
V522	3169	0.5	0.45	0.55	0.4	0.6	0.4
V523	59534	0.65	0.5	0.4	0.55	0.45	0.4
V524	123422	0.75	0.7	0.75	0.65	0.45	0.45
V525	110145	0.6	0.55	0.6	0.4	0.55	0.4
V526	314	0.4	0.5	0.5	0.6	0.5	0.4
V527	43693	0.6	0.6	0.5	0.65	0.6	0.5
V528	93499	0.5	0.7	0.5	0.6	0.6	0.5
V529	28043	0.45	0.45	0.45	0.4	0.45	0.4
V530	87484	0.35	0.55	0.4	0.55	0.55	0.35
V531	59154	0.35	0.25	0.25	0.4	0.4	0.25
V532	241508	0.4	0.55	0.4	0.45	0.45	0.4
V533	36819	0.5	0.5	0.5	0.8	0.65	0.5
V534	10408	0.45	0.6	0.55	0.65	0.55	0.45
V535	19106	0.45	0.65	0.4	0.4	0.45	0.4
V536	1122	0.5	0.7	0.75	0.6	0.7	0.5
V537	99316	0.45	0.6	0.65	0.6	0.6	0.45
V538	178749	0.45	0.6	0.55	0.45	0.55	0.45
V539	208895	0.5	0.7	0.6	0.5	0.8	0.5
V540	118691	0.6	0.6	0.45	0.5	0.5	0.45
V541	113284	0.55	0.5	0.6	0.45	0.45	0.45
V542	112554	0.6	0.7	0.65	0.55	0.55	0.55
V543	8142	0.7	0.6	0.35	0.5	0.4	0.35
V544	14247	0.7	0.75	0.8	0.7	0.7	0.7
V545	80827	0.65	0.6	0.6	0.65	0.7	0.6
V546	134131	0.65	0.75	0.45	0.55	0.55	0.45
V547	972	0.55	0.7	0.65	0.65	0.65	0.55
V548	28916	0.5	0.6	0.55	0.55	0.6	0.5
V549	82962	0.75	0.8	0.8	0.7	0.7	0.7
V550	17389	0.55	0.5	0.3	0.5	0.6	0.3
V551	164756	0.5	0.55	0.6	0.6	0.65	0.5
V552	47784	0.55	0.6	0.55	0.7	0.55	0.55
V553	57275	0.5	0.6	0.45	0.65	0.55	0.45
V554	26140	0.5	0.6	0.45	0.5	0.55	0.45
V555	253921	0.45	0.6	0.65	0.55	0.75	0.45
V556	60807	0.6	0.65	0.5	0.45	0.65	0.45
V557	46132	0.35	0.6	0.55	0.55	0.65	0.35
V558	105874	0.5	0.5	0.4	0.45	0.6	0.4
V559	3887	0.6	0.65	0.55	0.55	0.6	0.55
V560	89490	0.7	0.7	0.7	0.8	0.8	0.7
V561	89617	0.55	0.5	0.4	0.65	0.6	0.4
V562	18594	0.4	0.5	0.4	0.35	0.4	0.35
V563	101986	0.65	0.7	0.7	0.7	0.7	0.65
V564	88716	0.4	0.5	0.5	0.65	0.5	0.4
V565	54953	0.55	0.7	0.65	0.6	0.5	0.5
V566	52585	0.45	0.35	0.55	0.55	0.55	0.35
V567	9218	0.55	0.7	0.45	0.55	0.6	0.45
V568	37551	0.65	0.75	0.6	0.6	0.4	0.4
V569	52222	0.4	0.55	0.65	0.6	0.65	0.4
V570	132835	0.5	0.75	0.55	0.6	0.55	0.5
V571	103753	0.65	0.6	0.55	0.65	0.6	0.55
V572	58859	0.5	0.7	0.55	0.65	0.55	0.5
V573	38439	0.6	0.6	0.6	0.6	0.6	0.6
V574	62367	0.5	0.45	0.5	0.5	0.6	0.45
V575	110917	0.6	0.7	0.9	0.8	0.85	0.6
V576	102423	0.65	0.55	0.5	0.5	0.45	0.45
V577	3137	0.5	0.55	0.55	0.5	0.65	0.5
V578	29143	0.4	0.55	0.65	0.55	0.55	0.4
V579	71995	0.7	0.7	0.5	0.65	0.7	0.5
V580	64788	0.55	0.7	0.65	0.6	0.75	0.55
V581	167989	0.55	0.7	0.7	0.8	0.6	0.55
V582	183023	0.4	0.6	0.5	0.65	0.65	0.4
V583	174844	0.55	0.65	0.35	0.45	0.35	0.35
V584	149533	0.4	0.4	0.4	0.55	0.6	0.4
V585	96140	0.5	0.75	0.75	0.6	0.6	0.5
V586	175066	0.65	0.6	0.55	0.7	0.75	0.55
V587	100549	0.45	0.7	0.65	0.65	0.65	0.45
V588	51908	0.6	0.7	0.65	0.75	0.6	0.6
V589	6222	0.5	0.6	0.45	0.6	0.65	0.45
V590	58445	0.55	0.55	0.45	0.55	0.5	0.45
V591	80905	0.65	0.6	0.75	0.6	0.6	0.6
V592	178564	0.55	0.7	0.6	0.7	0.75	0.55
V593	118532	0.6	0.85	0.6	0.55	0.35	0.35
V594	102464	0.75	0.5	0.5	0.55	0.55	0.5
V595	54287	0.7	0.65	0.5	0.5	0.6	0.5
V596	29616	0.4	0.6	0.55	0.6	0.5	0.4
V597	56743	0.45	0.45	0.25	0.3	0.45	0.25
V598	120665	0.55	0.75	0.65	0.55	0.6	0.55
V599	155919	0.55	0.4	0.5	0.5	0.55	0.4
V600	90837	0.75	0.6	0.6	0.65	0.55	0.55
V601	61320	0.55	0.55	0.35	0.35	0.3	0.3
V602	1784	0.6	0.5	0.45	0.5	0.6	0.45
V603	73167	0.5	0.55	0.65	0.7	0.55	0.5
V604	57584	0.3	0.45	0.6	0.55	0.6	0.3
V605	44556	0.55	0.7	0.55	0.5	0.5	0.5
V606	10440	0.55	0.45	0.5	0.55	0.45	0.45
V607	21512	0.45	0.55	0.7	0.65	0.65	0.45
V608	6817	0.6	0.65	0.6	0.6	0.6	0.6
V609	56518	0.55	0.55	0.65	0.6	0.65	0.55
V610	116730	0.6	0.65	0.4	0.4	0.4	0.4
V611	81873	0.35	0.5	0.3	0.55	0.6	0.3
V612	125596	0.55	0.65	0.4	0.35	0.45	0.35
V613	147826	0.4	0.5	0.65	0.5	0.55	0.4
V614	35289	0.7	0.7	0.4	0.5	0.4	0.4
V615	92504	0.6	0.6	0.6	0.45	0.55	0.45
V616	65880	0.6	0.6	0.4	0.5	0.6	0.4
V617	139772	0.55	0.4	0.45	0.5	0.6	0.4
V618	183845	0.6	0.7	0.6	0.7	0.75	0.6
V619	1114	0.45	0.8	0.7	0.7	0.5	0.45
V620	63126	0.8	0.6	0.45	0.65	0.65	0.45
V621	18220	0.45	0.65	0.5	0.45	0.55	0.45
V622	65958	0.55	0.5	0.6	0.7	0.75	0.5
V623	37015	0.5	0.55	0.6	0.6	0.6	0.5
V624	73552	0.6	0.8	0.6	0.6	0.7	0.6
V625	90780	0.45	0.6	0.7	0.55	0.65	0.45
V626	91195	0.45	0.75	0.7	0.55	0.6	0.45
V627	27032	0.5	0.7	0.45	0.5	0.55	0.45
V628	120388	0.35	0.5	0.55	0.4	0.45	0.35
V629	13058	0.4	0.5	0.55	0.5	0.55	0.4
V630	240115	0.5	0.6	0.6	0.45	0.55	0.45
V631	47663	0.3	0.65	0.5	0.6	0.7	0.3
V632	71265	0.5	0.4	0.55	0.55	0.6	0.4
V633	100046	0.5	0.6	0.6	0.45	0.45	0.45
V634	67419	0.65	0.6	0.55	0.55	0.6	0.55
V635	78655	0.55	0.65	0.5	0.5	0.7	0.5
V636	14140	0.6	0.65	0.75	0.7	0.8	0.6
V637	184546	0.55	0.55	0.5	0.6	0.7	0.5
V638	56630	0.5	0.6	0.55	0.65	0.7	0.5
V639	26239	0.3	0.6	0.45	0.65	0.5	0.3
V640	35299	0.4	0.55	0.65	0.65	0.8	0.4
V641	44507	0.45	0.45	0.5	0.5	0.7	0.45
V642	59657	0.45	0.5	0.5	0.65	0.7	0.45
V643	46258	0.6	0.55	0.6	0.65	0.7	0.55
V644	63284	0.45	0.5	0.55	0.6	0.7	0.45
V645	22191	0.55	0.7	0.55	0.7	0.6	0.55
V646	31910	0.35	0.4	0.55	0.6	0.6	0.35
V647	27922	0.55	0.5	0.6	0.7	0.75	0.5
V648	3558	0.45	0.55	0.45	0.5	0.6	0.45
V649	34743	0.35	0.45	0.4	0.55	0.6	0.35
V650	43103	0.55	0.45	0.55	0.5	0.65	0.45
V651	120012	0.4	0.65	0.5	0.65	0.7	0.4
V652	64098	0.35	0.7	0.65	0.55	0.75	0.35
V653	67804	0.5	0.6	0.65	0.6	0.55	0.5
V654	51740	0.5	0.55	0.5	0.4	0.5	0.4
V655	10352	0.6	0.75	0.8	0.65	0.75	0.6
V656	153601	0.55	0.65	0.7	0.6	0.7	0.55
V657	29678	0.45	0.4	0.5	0.5	0.65	0.4
V658	36334	0.5	0.55	0.75	0.65	0.7	0.5
V659	54537	0.55	0.55	0.65	0.55	0.5	0.5
V660	36207	0.6	0.5	0.45	0.55	0.6	0.45
V661	8530	0.5	0.6	0.65	0.7	0.65	0.5
V662	13973	0.7	0.65	0.65	0.6	0.6	0.6
V663	158944	0.5	0.4	0.55	0.6	0.65	0.4
V664	44910	0.45	0.45	0.6	0.6	0.7	0.45
V665	22159	0.65	0.7	0.65	0.6	0.65	0.6
V666	45341	0.45	0.65	0.65	0.55	0.65	0.45
V667	46224	0.65	0.8	0.55	0.65	0.5	0.5
V668	99129	0.5	0.55	0.65	0.55	0.45	0.45
V669	56405	0.45	0.45	0.4	0.35	0.45	0.35
V670	49451	0.55	0.5	0.5	0.6	0.6	0.5
V671	81064	0.35	0.65	0.45	0.45	0.5	0.35
V672	163924	0.5	0.45	0.45	0.35	0.5	0.35
V673	153391	0.6	0.6	0.5	0.55	0.6	0.5
V674	10768	0.55	0.65	0.55	0.75	0.7	0.55
V675	55255	0.45	0.6	0.55	0.6	0.65	0.45
V676	172494	0.55	0.7	0.7	0.65	0.7	0.55
V677	35430	0.45	0.65	0.6	0.75	0.55	0.45
V678	231956	0.55	0.55	0.55	0.55	0.55	0.55
V679	173799	0.35	0.8	0.55	0.5	0.4	0.35
V680	137942	0.65	0.6	0.6	0.65	0.8	0.6
V681	207594	0.55	0.5	0.45	0.55	0.4	0.4
V682	5006	0.65	0.7	0.7	0.6	0.75	0.6
V683	46371	0.5	0.6	0.65	0.65	0.65	0.5
V684	7780	0.5	0.45	0.55	0.45	0.6	0.45
V685	58667	0.3	0.55	0.4	0.45	0.45	0.3
V686	76207	0.45	0.55	0.35	0.55	0.45	0.35
V687	141395	0.45	0.55	0.35	0.45	0.5	0.35
V688	165270	0.5	0.6	0.55	0.5	0.7	0.5
V689	73753	0.7	0.55	0.5	0.65	0.6	0.5
V690	26973	0.35	0.6	0.5	0.5	0.55	0.35
V691	65904	0.55	0.75	0.7	0.65	0.75	0.55
V692	153950	0.4	0.55	0.5	0.5	0.55	0.4
V693	37954	0.4	0.65	0.55	0.65	0.65	0.4
V694	109081	0.75	0.75	0.75	0.6	0.6	0.6
V695	38414	0.4	0.5	0.4	0.5	0.55	0.4
V696	59124	0.6	0.6	0.65	0.55	0.6	0.55
V697	97782	0.5	0.7	0.75	0.65	0.7	0.5
V698	49190	0.4	0.6	0.75	0.8	0.75	0.4
V699	94479	0.45	0.45	0.45	0.65	0.65	0.45
V700	250359	0.65	0.45	0.55	0.6	0.65	0.45
V701	105737	0.5	0.75	0.55	0.7	0.7	0.5
V702	111497	0.5	0.6	0.45	0.7	0.5	0.45
V703	42978	0.6	0.55	0.65	0.6	0.55	0.55
V704	128805	0.5	0.6	0.55	0.65	0.65	0.5
V705	102709	0.4	0.65	0.65	0.6	0.6	0.4
V706	157283	0.55	0.8	0.7	0.7	0.6	0.55
V707	15960	0.55	0.6	0.45	0.4	0.5	0.4
V708	85438	0.65	0.6	0.65	0.7	0.8	0.6
V709	66796	0.65	0.65	0.65	0.75	0.65	0.65
V710	69426	0.5	0.35	0.3	0.4	0.5	0.3
V711	14134	0.45	0.65	0.35	0.4	0.5	0.35
V712	24696	0.55	0.65	0.6	0.65	0.7	0.55
V713	107173	0.55	0.75	0.65	0.7	0.7	0.55
V714	163317	0.55	0.65	0.45	0.5	0.55	0.45
V715	8133	0.7	0.65	0.65	0.6	0.55	0.55
V716	23644	0.45	0.55	0.65	0.6	0.65	0.45
V717	4305	0.4	0.6	0.6	0.6	0.6	0.4
V718	20267	0.5	0.65	0.45	0.45	0.4	0.4
V719	26162	0.5	0.55	0.45	0.6	0.65	0.45
V720	37865	0.55	0.7	0.65	0.65	0.6	0.55
V721	5551	0.5	0.6	0.55	0.45	0.55	0.45
V722	35891	0.55	0.75	0.45	0.55	0.3	0.3
V723	43826	0.45	0.55	0.55	0.55	0.45	0.45
V724	49561	0.65	0.75	0.75	0.55	0.6	0.55
V725	24370	0.55	0.3	0.45	0.55	0.55	0.3
V726	16277	0.35	0.6	0.45	0.4	0.55	0.35
V727	47185	0.45	0.6	0.55	0.75	0.8	0.45
V728	155019	0.45	0.55	0.6	0.65	0.65	0.45
V729	220477	0.55	0.7	0.55	0.75	0.7	0.55
V730	97091	0.6	0.7	0.75	0.75	0.7	0.6
V731	13038	0.6	0.65	0.6	0.4	0.45	0.4
V732	81994	0.45	0.75	0.55	0.7	0.8	0.45
V733	94498	0.65	0.7	0.5	0.45	0.55	0.45
V734	10485	0.55	0.55	0.45	0.55	0.45	0.45
V735	70585	0.55	0.7	0.45	0.6	0.6	0.45
V736	105033	0.5	0.6	0.55	0.55	0.6	0.5
V737	57712	0.5	0.5	0.55	0.65	0.65	0.5
V738	16272	0.5	0.55	0.65	0.45	0.7	0.45
V739	21422	0.55	0.5	0.5	0.6	0.6	0.5
V740	100902	0.35	0.5	0.45	0.5	0.7	0.35
V741	173819	0.55	0.55	0.6	0.65	0.65	0.55
V742	53542	0.7	0.6	0.6	0.6	0.6	0.6
V743	196933	0.4	0.45	0.5	0.45	0.75	0.4
V744	143704	0.6	0.45	0.5	0.55	0.45	0.45
V745	68978	0.4	0.5	0.65	0.6	0.75	0.4
V746	180750	0.3	0.5	0.5	0.5	0.7	0.3
V747	113379	0.6	0.6	0.7	0.5	0.6	0.5
V748	13031	0.5	0.55	0.5	0.45	0.45	0.45
V749	120667	0.7	0.7	0.75	0.65	0.7	0.65
V750	69175	0.75	0.75	0.55	0.55	0.6	0.55
V751	670	0.45	0.6	0.65	0.7	0.7	0.45
V752	64604	0.6	0.65	0.4	0.5	0.7	0.4
V753	64523	0.4	0.45	0.5	0.5	0.65	0.4
V754	116126	0.45	0.55	0.4	0.5	0.5	0.4
V755	84900	0.6	0.55	0.45	0.45	0.45	0.45
V756	29975	0.55	0.65	0.35	0.55	0.45	0.35
V757	124834	0.55	0.5	0.6	0.5	0.6	0.5
V758	19462	0.6	0.8	0.65	0.65	0.65	0.6
V759	180747	0.45	0.6	0.6	0.6	0.55	0.45
V760	85045	0.35	0.5	0.5	0.45	0.5	0.35
V761	14348	0.45	0.65	0.55	0.65	0.55	0.45
V762	57238	0.7	0.6	0.35	0.4	0.5	0.35
V763	253888	0.6	0.6	0.65	0.65	0.65	0.6
V764	191501	0.55	0.65	0.55	0.65	0.75	0.55
V765	78060	0.55	0.55	0.4	0.45	0.4	0.4
V766	23264	0.65	0.65	0.65	0.6	0.65	0.6
V767	253591	0.55	0.6	0.75	0.65	0.65	0.55
V768	124336	0.6	0.8	0.65	0.75	0.85	0.6
V769	6910	0.65	0.75	0.55	0.65	0.55	0.55
V770	61459	0.6	0.55	0.7	0.7	0.7	0.55
V771	132746	0.55	0.5	0.4	0.4	0.45	0.4
V772	149197	0.5	0.9	0.75	0.6	0.75	0.5
V773	12898	0.55	0.7	0.55	0.55	0.65	0.55
V774	60132	0.55	0.7	0.65	0.6	0.6	0.55
V775	24612	0.55	0.75	0.55	0.6	0.6	0.55
V776	73458	0.55	0.7	0.55	0.4	0.4	0.4
V777	9258	0.55	0.7	0.6	0.5	0.7	0.5
V778	150924	0.55	0.65	0.6	0.55	0.55	0.55
V779	8634	0.55	0.7	0.6	0.45	0.5	0.45
V780	85544	0.45	0.55	0.65	0.55	0.5	0.45
V781	202935	0.6	0.6	0.7	0.55	0.55	0.55
V782	45021	0.7	0.7	0.65	0.5	0.45	0.45
V783	120579	0.45	0.5	0.5	0.55	0.7	0.45
V784	131846	0.5	0.6	0.6	0.65	0.75	0.5
V785	100579	0.4	0.6	0.45	0.4	0.45	0.4
V786	37148	0.6	0.65	0.5	0.55	0.7	0.5
V787	107767	0.4	0.6	0.4	0.45	0.45	0.4
V788	90025	0.7	0.6	0.6	0.6	0.5	0.5
V789	150677	0.45	0.7	0.6	0.65	0.6	0.45
V790	18105	0.65	0.6	0.55	0.7	0.55	0.55
V791	96301	0.35	0.5	0.45	0.6	0.45	0.35
V792	87256	0.6	0.4	0.4	0.45	0.6	0.4
V793	12683	0.5	0.7	0.55	0.55	0.7	0.5
V794	123986	0.65	0.5	0.5	0.45	0.5	0.45
V795	17847	0.6	0.6	0.6	0.5	0.5	0.5
V796	119717	0.7	0.75	0.6	0.65	0.8	0.6
V797	16063	0.65	0.8	0.65	0.7	0.65	0.65
V798	2923	0.55	0.6	0.65	0.55	0.35	0.35
V799	142781	0.55	0.65	0.55	0.7	0.75	0.55
V800	4192	0.5	0.5	0.45	0.5	0.55	0.45
V801	56544	0.55	0.4	0.45	0.7	0.7	0.4
V802	146528	0.65	0.85	0.6	0.65	0.65	0.6
V803	35154	0.55	0.6	0.45	0.35	0.35	0.35
V804	157079	0.55	0.55	0.55	0.5	0.4	0.4
V805	101714	0.45	0.55	0.65	0.6	0.5	0.45
V806	134198	0.5	0.5	0.45	0.45	0.5	0.45
V807	61801	0.6	0.6	0.55	0.6	0.55	0.55
V808	255	0.55	0.55	0.35	0.5	0.55	0.35
V809	112196	0.65	0.7	0.7	0.65	0.65	0.65
V810	32302	0.7	0.65	0.7	0.6	0.5	0.5
V811	2060	0.55	0.55	0.55	0.7	0.6	0.55
V812	76877	0.55	0.6	0.45	0.5	0.55	0.45
V813	81636	0.55	0.55	0.75	0.55	0.55	0.55
V814	71355	0.4	0.6	0.6	0.55	0.4	0.4
V815	85599	0.75	0.65	0.7	0.7	0.55	0.55
V816	107961	0.5	0.6	0.65	0.65	0.75	0.5
V817	92803	0.5	0.7	0.5	0.5	0.6	0.5
V818	19378	0.45	0.5	0.6	0.75	0.7	0.45
V819	152357	0.65	0.6	0.65	0.75	0.8	0.6
V820	59616	0.6	0.65	0.45	0.6	0.5	0.45
V821	65685	0.45	0.4	0.65	0.55	0.65	0.4
V822	132427	0.4	0.7	0.75	0.7	0.6	0.4
V823	1468	0.6	0.4	0.45	0.5	0.45	0.4
V824	201079	0.55	0.65	0.6	0.6	0.5	0.5
V825	45942	0.6	0.55	0.6	0.75	0.65	0.55
V826	18149	0.5	0.75	0.6	0.6	0.7	0.5
V827	46099	0.6	0.5	0.55	0.55	0.7	0.5
V828	60193	0.55	0.55	0.5	0.45	0.3	0.3
V829	127806	0.45	0.6	0.65	0.7	0.6	0.45
V830	118120	0.55	0.65	0.6	0.65	0.7	0.55
V831	6942	0.55	0.55	0.75	0.75	0.5	0.5
V832	41534	0.5	0.7	0.7	0.65	0.55	0.5
V833	150005	0.4	0.55	0.6	0.6	0.65	0.4
V834	67732	0.45	0.35	0.4	0.45	0.7	0.35
V835	62928	0.4	0.55	0.55	0.55	0.55	0.4
V836	14174	0.45	0.45	0.55	0.6	0.6	0.45
V837	160003	0.5	0.6	0.35	0.55	0.55	0.35
V838	61600	0.5	0.65	0.55	0.6	0.55	0.5
V839	14697	0.5	0.55	0.5	0.5	0.7	0.5
V840	60317	0.6	0.65	0.6	0.65	0.6	0.6
V841	77787	0.65	0.7	0.75	0.55	0.65	0.55
V842	196749	0.7	0.75	0.8	0.7	0.6	0.6
V843	109650	0.85	0.7	0.7	0.7	0.7	0.7
V844	247639	0.55	0.7	0.5	0.5	0.45	0.45
V845	123932	0.6	0.75	0.7	0.7	0.75	0.6
V846	96856	0.5	0.6	0.6	0.55	0.4	0.4
V847	85536	0.5	0.45	0.5	0.45	0.65	0.45
V848	19459	0.6	0.6	0.6	0.5	0.5	0.5
V849	150861	0.65	0.75	0.7	0.7	0.75	0.65
V850	38207	0.55	0.5	0.55	0.65	0.6	0.5
V851	112761	0.5	0.75	0.55	0.45	0.4	0.4
V852	45534	0.35	0.4	0.65	0.65	0.7	0.35
V853	115526	0.45	0.55	0.5	0.5	0.45	0.45
V854	52904	0.45	0.55	0.6	0.65	0.65	0.45
V855	1178	0.75	0.65	0.7	0.75	0.65	0.65
V856	191391	0.6	0.75	0.85	0.8	0.85	0.6
V857	44280	0.45	0.55	0.5	0.65	0.7	0.45
V858	49309	0.5	0.7	0.65	0.7	0.7	0.5
V859	33162	0.5	0.6	0.4	0.5	0.4	0.4
V860	192809	0.4	0.6	0.65	0.75	0.75	0.4
V861	15953	0.5	0.6	0.6	0.55	0.5	0.5
V862	240810	0.4	0.5	0.3	0.55	0.45	0.3
V863	33253	0.5	0.6	0.6	0.7	0.65	0.5
V864	23692	0.45	0.7	0.5	0.6	0.7	0.45
V865	101951	0.55	0.5	0.45	0.6	0.65	0.45
V866	2982	0.5	0.7	0.55	0.65	0.65	0.5
V867	106480	0.45	0.5	0.5	0.55	0.75	0.45
V868	144521	0.55	0.8	0.65	0.7	0.5	0.5
V869	53156	0.35	0.5	0.55	0.5	0.65	0.35
V870	219885	0.4	0.55	0.5	0.6	0.6	0.4
V871	155949	0.6	0.8	0.75	0.6	0.6	0.6
V872	23433	0.4	0.65	0.7	0.6	0.7	0.4
V873	6484	0.55	0.5	0.65	0.75	0.65	0.5
V874	32992	0.6	0.65	0.7	0.75	0.6	0.6
V875	129734	0.45	0.55	0.55	0.5	0.6	0.45
V876	71357	0.5	0.55	0.55	0.55	0.6	0.5
V877	11314	0.5	0.6	0.5	0.5	0.55	0.5
V878	64453	0.5	0.55	0.55	0.35	0.65	0.35
V879	14462	0.5	0.45	0.4	0.55	0.6	0.4
V880	143338	0.6	0.5	0.45	0.45	0.5	0.45
V881	52363	0.35	0.45	0.3	0.4	0.45	0.3
V882	20739	0.55	0.55	0.65	0.55	0.6	0.55
V883	51145	0.6	0.5	0.55	0.55	0.55	0.5
V884	97956	0.7	0.55	0.45	0.55	0.6	0.45
V885	35451	0.4	0.55	0.6	0.6	0.6	0.4
V886	104516	0.6	0.65	0.55	0.55	0.75	0.55
V887	55463	0.55	0.7	0.55	0.7	0.6	0.55
V888	23140	0.45	0.55	0.55	0.6	0.65	0.45
V889	22700	0.5	0.5	0.5	0.55	0.6	0.5
V890	245837	0.5	0.5	0.55	0.6	0.65	0.5
V891	4482	0.45	0.55	0.5	0.55	0.65	0.45
V892	72120	0.5	0.4	0.5	0.55	0.6	0.4
V893	118366	0.55	0.5	0.55	0.55	0.65	0.5
V894	251856	0.7	0.65	0.6	0.5	0.55	0.5
V895	43308	0.45	0.55	0.6	0.8	0.75	0.45
V896	51835	0.45	0.4	0.35	0.6	0.5	0.35
V897	34411	0.6	0.75	0.6	0.7	0.65	0.6
V898	22106	0.5	0.55	0.5	0.5	0.45	0.45
V899	57154	0.4	0.4	0.45	0.45	0.45	0.4
V900	29503	0.65	0.75	0.6	0.6	0.65	0.6
V901	48887	0.6	0.55	0.55	0.65	0.75	0.55
V902	61376	0.5	0.5	0.35	0.4	0.5	0.35
V903	36195	0.6	0.4	0.45	0.55	0.4	0.4
V904	193240	0.45	0.65	0.4	0.55	0.55	0.4
V905	101261	0.6	0.85	0.5	0.6	0.65	0.5
V906	4531	0.6	0.7	0.45	0.45	0.4	0.4
V907	1641	0.6	0.7	0.7	0.5	0.55	0.5
V908	70796	0.7	0.9	0.8	0.7	0.6	0.6
V909	116711	0.55	0.7	0.65	0.75	0.7	0.55
V910	92399	0.25	0.4	0.55	0.55	0.6	0.25
V911	46598	0.35	0.4	0.55	0.55	0.6	0.35
V912	49913	0.55	0.6	0.55	0.6	0.65	0.55
V913	8388	0.45	0.55	0.55	0.75	0.65	0.45
V914	15817	0.55	0.65	0.55	0.6	0.75	0.55
V915	43271	0.45	0.55	0.4	0.5	0.55	0.4
V916	174259	0.6	0.65	0.8	0.8	0.65	0.6
V917	39231	0.65	0.7	0.65	0.75	0.75	0.65
V918	86457	0.45	0.55	0.45	0.4	0.45	0.4
V919	137860	0.6	0.45	0.55	0.65	0.65	0.45
V920	1914	0.55	0.6	0.55	0.55	0.5	0.5
V921	78873	0.6	0.65	0.65	0.7	0.7	0.6
V922	103477	0.55	0.4	0.35	0.3	0.45	0.3
V923	112146	0.6	0.65	0.45	0.45	0.6	0.45
V924	54553	0.55	0.75	0.6	0.6	0.55	0.55
V925	47891	0.45	0.5	0.5	0.55	0.7	0.45
V926	62935	0.45	0.55	0.7	0.7	0.7	0.45
V927	36589	0.55	0.6	0.8	0.5	0.6	0.5
V928	89196	0.7	0.75	0.7	0.7	0.7	0.7
V929	77949	0.6	0.65	0.55	0.55	0.55	0.55
V930	135299	0.6	0.6	0.4	0.5	0.55	0.4
V931	26553	0.6	0.6	0.45	0.5	0.55	0.45
V932	49768	0.6	0.55	0.5	0.7	0.7	0.5
V933	81903	0.45	0.7	0.5	0.65	0.55	0.45
V934	21535	0.6	0.5	0.45	0.5	0.55	0.45
V935	134895	0.55	0.6	0.55	0.55	0.5	0.5
V936	98979	0.5	0.6	0.35	0.5	0.5	0.35
V937	27991	0.5	0.75	0.5	0.55	0.6	0.5
V938	97227	0.5	0.6	0.6	0.6	0.45	0.45
V939	12125	0.5	0.55	0.6	0.6	0.55	0.5
V940	24351	0.5	0.55	0.4	0.4	0.4	0.4
V941	116397	0.3	0.4	0.45	0.6	0.4	0.3
V942	146665	0.65	0.7	0.8	0.75	0.8	0.65
V943	162696	0.55	0.55	0.7	0.7	0.7	0.55
V944	93944	0.55	0.55	0.45	0.55	0.45	0.45
V945	23865	0.45	0.55	0.5	0.45	0.6	0.45
V946	63077	0.5	0.55	0.5	0.5	0.5	0.5
V947	4679	0.5	0.55	0.5	0.45	0.45	0.45
V948	47218	0.5	0.65	0.55	0.45	0.4	0.4
V949	77459	0.35	0.65	0.7	0.75	0.75	0.35
V950	42814	0.55	0.4	0.4	0.4	0.65	0.4
V951	2156	0.45	0.6	0.55	0.65	0.6	0.45
V952	112489	0.6	0.45	0.55	0.5	0.45	0.45
V953	122994	0.5	0.5	0.35	0.55	0.55	0.35
V954	136241	0.3	0.45	0.45	0.45	0.5	0.3
V955	72663	0.55	0.5	0.6	0.45	0.6	0.45
V956	5331	0.45	0.5	0.75	0.8	0.7	0.45
V957	81094	0.5	0.5	0.65	0.65	0.65	0.5
V958	11516	0.6	0.75	0.7	0.7	0.7	0.6
V959	216707	0.55	0.55	0.5	0.55	0.6	0.5
V960	29961	0.65	0.7	0.65	0.65	0.7	0.65
V961	105504	0.75	0.65	0.55	0.5	0.5	0.5
V962	1675	0.7	0.7	0.8	0.8	0.75	0.7
V963	22591	0.65	0.8	0.65	0.7	0.8	0.65
V964	134017	0.65	0.75	0.55	0.65	0.8	0.55
V965	113107	0.55	0.85	0.5	0.75	0.75	0.5
V966	76401	0.55	0.65	0.8	0.65	0.65	0.55
V967	52124	0.55	0.5	0.5	0.45	0.5	0.45
V968	82301	0.5	0.6	0.65	0.55	0.4	0.4
V969	29157	0.55	0.55	0.5	0.55	0.45	0.45
V970	130456	0.5	0.6	0.55	0.45	0.6	0.45
V971	129287	0.55	0.55	0.4	0.55	0.45	0.4
V972	38165	0.7	0.7	0.55	0.65	0.55	0.55
V973	125210	0.45	0.6	0.65	0.65	0.65	0.45
V974	106704	0.5	0.6	0.6	0.6	0.6	0.5
V975	72072	0.4	0.5	0.4	0.4	0.45	0.4
V976	85458	0.45	0.35	0.3	0.5	0.55	0.3
V977	59454	0.4	0.4	0.4	0.45	0.5	0.4
V978	150887	0.5	0.3	0.5	0.45	0.5	0.3
V979	58162	0.6	0.65	0.55	0.55	0.65	0.55
V980	79702	0.35	0.65	0.7	0.75	0.75	0.35
V981	4855	0.6	0.7	0.6	0.5	0.35	0.35
V982	39646	0.7	0.65	0.6	0.65	0.6	0.6
V983	107475	0.6	0.7	0.6	0.6	0.6	0.6
V984	80128	0.5	0.5	0.4	0.55	0.6	0.4
V985	96563	0.4	0.5	0.35	0.55	0.75	0.35
V986	99039	0.6	0.6	0.65	0.65	0.75	0.6
V987	83998	0.65	0.7	0.7	0.6	0.6	0.6
V988	78754	0.65	0.6	0.55	0.6	0.5	0.5
V989	119497	0.35	0.4	0.35	0.6	0.75	0.35
V990	86237	0.6	0.8	0.65	0.8	0.55	0.55
V991	30198	0.35	0.35	0.4	0.45	0.45	0.35
V992	131989	0.45	0.65	0.65	0.6	0.55	0.45
V993	124118	0.7	0.75	0.75	0.75	0.75	0.7
V994	81668	0.35	0.45	0.45	0.4	0.3	0.3
V995	33927	0.55	0.55	0.5	0.45	0.55	0.45
V996	104081	0.45	0.65	0.55	0.45	0.35	0.35
V997	120735	0.55	0.5	0.45	0.75	0.7	0.45
V998	14782	0.45	0.7	0.4	0.5	0.45	0.4
V999	150320	0.55	0.55	0.55	0.5	0.45	0.45
V1000	23980	0.5	0.65	0.6	0.5	0.7	0.5
