# Supplementary material for: Identification of miRNA Signature Associated With Erectile Dysfunction in Type 2 Diabetes Mellitus by Support Vector Machine-Recursive Feature Elimination
Source: Front Genet. 2021 Oct 11;12:762136. doi: 10.3389/fgene.2021.762136 (PMC8542849; doi:10.3389/fgene.2021.762136)
Supplement: Supplementary file 4 [file DataSheet2.CSV]

	BMI	IIEF5	GLU	HBA1c	T	Cr	TG	ALT	AST
DMED_1	23.8	11	8.29	8.4	457	67.7	1.68	21.9	19.6
DMED_2	20.4	15	19.07	12.6	318.6	57.1	1.87	21.1	17.7
DMED_3	31	10	12.68	8.9	265.4	50.8	4.79	18.9	15.3
DMED_4	28	12	7.45	8.1	443	81.3	1.74	16.5	13.2
DMED_5	28	5	14.11	9.8		73.8	4.33	21.4	17.7
DMED_6	26.8	12	12.54	10.1	452.1	79	2.21	11.9	12.2
DMED_7	26	6	8.5	7.8	623.7	87	0.8	39.2	23.7
DMED_8	29.1	20	14.29	11.8	289.9	68.3	3.91	12.9	11.9
DMED_9	23.6	13	13.41	14.5	4.93	67	1.11	18.7	12.1
DMED_10	25.2	19	6.83	5.5		76	1.53	18.7	18.4
DM_1	23.87	22	15.31	9.7	367.4	60	5.19	36	25
DM_2	28	23	7.78	8.1	409.5	58.7	1.59	18.6	16.4
DM_3	25.5	23	9.4	9.9	516.1			79.1	44.1
DM_4	25	24	8.45	11.7	322		3.11	19.8	13.3
DM_5	30.1	22	9.52	7.4	561	70.7	1.73	20.6	15.8
DM_6	28	23	10.02	8.1	422	53.9	7.81	23.3	21.9
DM_7	23	25	7.1	6	2.34
DM_8	26.2	25	10.87	8.5	342.5	59.3	2.04	18.8	15.1
DM_9	33.9	24	8.31	8.8	273.3	71	1.86	32	18.6
DM_10	23.5	23	9.6	7.4	418.8	70	3.71	27	17
